# Supplementary material for: Distinctive microbial community and genome structure in coastal seawater from a human-made port and nearby offshore island in northern Taiwan facing the Northwestern Pacific Ocean
Source: PLoS One. 2023 Jun 9;18(6):e0284022. doi: 10.1371/journal.pone.0284022 (PMC10256201; doi:10.1371/journal.pone.0284022)
Supplement: S2 File — (XLSX) [file pone.0284022.s002.xlsx]

## Sheet: Table S1
S1 Table. 16s rRNA V3-V4 amplicon sequencing QC statistics.
Sample Name	Raw PE（#）	R1 Q20	R1 Q30	R2 Q20	R2 Q30	Raw Tags（#）	Clean Tags（#）	Clean Tags Q20	Clean Tags Q30	Effective Tags（#）	Effective%	AvgLen（nt）
HPisland1	91668	92.26	83.35	87.57	76.1	78218	75974	99.22	96.32	74714	81.5	455
HPisland2	78469	92.81	84.34	87.41	75.84	67393	65393	99.22	96.36	64518	82.22	457
HPisland3	93518	93.49	85.48	86.13	74.07	79092	76480	99.22	96.39	75256	80.47	459
BDZfishP1	69569	92.4	83.59	87.11	75.46	59244	57375	99.21	96.29	55768	80.16	454
BDZfishP2	86598	93.29	85.07	87.75	76.37	75234	72890	99.23	96.45	69353	80.09	457
BDZfishP3	80824	92.36	83.41	86.68	74.92	68476	66174	99.17	96.12	62217	76.98	457

## Sheet: Table S2
S2 Table. Alpha diversity of microbial community in coastal seawater of Heping Island and Badouzi fishing port from 16s rRNA V3-V4 amplicon sequencing QC statistics.
	Richness	Shannon	Simpson	Pielou	Chao1	ACE	goods_coverage	PD_whole_tree
HPisland1	516	4.803	0.886	0.533	573.009	612.044	0.998	13.712
HPisland2	435	3.888	0.825	0.444	481.5	504.998	0.998	16.336
HPisland3	394	3.786	0.852	0.439	454.18	488.93	0.998	12.433
BDZfishP1	581	5.43	0.945	0.591	604.892	632.221	0.998	15.631
BDZfishP2	349	4.39	0.907	0.52	397.615	410.677	0.998	11.193
BDZfishP3	415	5.509	0.959	0.633	504.034	510	0.998	11.426

## Sheet: Table S3
S3 Table. Taxonomic Compostion of microbial community in coastal seawater of Heping Island and Badouzi fishing port from 16s V3-V4 amplicon sequencing.
Taxonomy(Family)	HPisland1	HPisland2	HPisland3	BDZfishP1	BDZfishP2	BDZfishP3	Tax_detail
Cryomorphaceae	0.328103	0.393389	0.325403	0.131056	0.0450416	0.0646818	k__Bacteria;p__Bacteroidetes;c__Bacteroidia;o__Flavobacteriales;f__Cryomorphaceae
Rhodobacteraceae	0.0969724	0.133936	0.114679	0.219568	0.235663	0.18764	k__Bacteria;p__Proteobacteria;c__Alphaproteobacteria;o__Rhodobacterales;f__Rhodobacteraceae
Flavobacteriaceae	0.0735854	0.0562214	0.0900429	0.190883	0.177769	0.14842	k__Bacteria;p__Bacteroidetes;c__Bacteroidia;o__Flavobacteriales;f__Flavobacteriaceae
Vibrionaceae	0.00296114	0.00205467	0.00165179	0.00223596	0.430675	0.243841	k__Bacteria;p__Proteobacteria;c__Gammaproteobacteria;o__Vibrionales;f__Vibrionaceae
Litoricolaceae	0.0716516	0.168141	0.18492	2.01438e-05	2.01438e-05	0.000201438	k__Bacteria;p__Proteobacteria;c__Gammaproteobacteria;o__Oceanospirillales;f__Litoricolaceae
Alteromonadaceae	0.0401869	0.082066	0.177588	0.0412948	0.0188546	0.0220172	k__Bacteria;p__Proteobacteria;c__Gammaproteobacteria;o__Alteromonadales;f__Alteromonadaceae
Nitrincolaceae	0.00217553	0.00175251	0.0012892	0.16393	0.00400862	0.0791451	k__Bacteria;p__Proteobacteria;c__Gammaproteobacteria;o__Oceanospirillales;f__Nitrincolaceae
Pseudoalteromonadaceae	0.000443164	0.000604315	0.000201438	0.0220776	0.0248373	0.0372056	k__Bacteria;p__Proteobacteria;c__Gammaproteobacteria;o__Alteromonadales;f__Pseudoalteromonadaceae
Clade_I	0.0473984	0.0149064	0.00475394	0.00580142	0.000100719	0.00759422	k__Bacteria;p__Proteobacteria;c__Alphaproteobacteria;o__SAR11_clade;f__Clade_I
Actinomarinaceae	0.0365812	0.0139194	0.0113813	0.00531797	0.000201438	0.00880285	k__Bacteria;p__Actinobacteria;c__Acidimicrobiia;o__Actinomarinales;f__Actinomarinaceae
Saccharospirillaceae	0.000120863	8.05753e-05	8.05753e-05	0.0133956	0.000201438	0.0606934	k__Bacteria;p__Proteobacteria;c__Gammaproteobacteria;o__Oceanospirillales;f__Saccharospirillaceae
Halieaceae	0.0134359	0.0112	0.00966904	0.01261	0.00118849	0.0156115	k__Bacteria;p__Proteobacteria;c__Gammaproteobacteria;o__Cellvibrionales;f__Halieaceae
SAR116_clade	0.0293697	0.0167597	0.00737264	0.0021151	4.02877e-05	0.00394819	k__Bacteria;p__Proteobacteria;c__Alphaproteobacteria;o__Puniceispirillales;f__SAR116_clade
AEGEAN_169_marine_group	0.029692	0.00976976	0.00372661	0.00469351	6.04315e-05	0.00610358	k__Bacteria;p__Proteobacteria;c__Alphaproteobacteria;o__Rhodospirillales;f__AEGEAN_169_marine_group
Cyanobiaceae	0.0269927	0.00737264	0.00310215	0.00193381	0.00203453	0.00167194	k__Bacteria;p__Cyanobacteria;c__Oxyphotobacteria;o__Synechococcales;f__Cyanobiaceae
Crocinitomicaceae	0.00052374	0.000161151	0.000100719	0.0202848	0.0121467	0.00854098	k__Bacteria;p__Bacteroidetes;c__Bacteroidia;o__Flavobacteriales;f__Crocinitomicaceae
Arcobacteraceae	0.00134964	0.000705034	0.00026187	0.030679	0.00279999	0.00282014	k__Bacteria;p__Epsilonbacteraeota;c__Campylobacteria;o__Campylobacterales;f__Arcobacteraceae
NS9_marine_group	0.00827911	0.00721149	0.0124892	0.00368632	0.000886328	0.00217553	k__Bacteria;p__Bacteroidetes;c__Bacteroidia;o__Flavobacteriales;f__NS9_marine_group
Clade_II	0.0194589	0.00662732	0.00112805	0.00201438	4.02877e-05	0.00141007	k__Bacteria;p__Proteobacteria;c__Alphaproteobacteria;o__SAR11_clade;f__Clade_II
Porticoccaceae	0.0191366	0.00713091	0.00372661	0.000221582	4.02877e-05	0.000241726	k__Bacteria;p__Proteobacteria;c__Gammaproteobacteria;o__Cellvibrionales;f__Porticoccaceae
Pseudohongiellaceae	0.00132949	0.000463308	0.000382733	0.0113007	0.000604315	0.00962875	k__Bacteria;p__Proteobacteria;c__Gammaproteobacteria;o__Oceanospirillales;f__Pseudohongiellaceae
NS11_12_marine_group	0.000120863	0.000221582	0.00296114	0.00711077	0.00106762	0.00646617	k__Bacteria;p__Bacteroidetes;c__Bacteroidia;o__Sphingobacteriales;f__NS11_12_marine_group
Saprospiraceae	0.000120863	0.000161151	0.000141007	0.0055597	0.00068489	0.00854098	k__Bacteria;p__Bacteroidetes;c__Bacteroidia;o__Chitinophagales;f__Saprospiraceae
Microtrichaceae	0.00535826	0.00241726	0.00290071	0.00195395	0.000141007	0.00189352	k__Bacteria;p__Actinobacteria;c__Acidimicrobiia;o__Microtrichales;f__Microtrichaceae
Puniceicoccaceae	0.00701005	0.002941	0.00122877	0.000141007	0	0.00052374	k__Bacteria;p__Verrucomicrobia;c__Verrucomicrobiae;o__Opitutales;f__Puniceicoccaceae
Staphylococcaceae	0	2.01438e-05	0	0.000100719	0.00844026	0.00284028	k__Bacteria;p__Firmicutes;c__Bacilli;o__Bacillales;f__Staphylococcaceae
Kiritimatiellaceae	0.0053784	0.00255827	0.00149064	8.05753e-05	0	6.04315e-05	k__Bacteria;p__Kiritimatiellaeota;c__Kiritimatiellae;o__Kiritimatiellales;f__Kiritimatiellaceae
Rhodocyclaceae	0	0	0	0.0086417	0.000141007	0.000241726	k__Bacteria;p__Proteobacteria;c__Gammaproteobacteria;o__Betaproteobacteriales;f__Rhodocyclaceae
Saccharimonadaceae	0	0	0	0.00777552	0.000604315	0.000443164	k__Bacteria;p__Patescibacteria;c__Saccharimonadia;o__Saccharimonadales;f__Saccharimonadaceae
Methylophilaceae	0.000846041	0.000282014	0.000503596	0.00304172	4.02877e-05	0.0035856	k__Bacteria;p__Proteobacteria;c__Gammaproteobacteria;o__Betaproteobacteriales;f__Methylophilaceae
Bacteriovoracaceae	0.00100719	0.000584171	0.000624459	0.000825897	0.000664746	0.00400862	k__Bacteria;p__Proteobacteria;c__Deltaproteobacteria;o__Bdellovibrionales;f__Bacteriovoracaceae
Marinifilaceae	6.04315e-05	2.01438e-05	4.02877e-05	0.00477409	0.00219568	0.000624459	k__Bacteria;p__Bacteroidetes;c__Bacteroidia;o__Bacteroidales;f__Marinifilaceae
Marinilabiliaceae	0	0	0	8.05753e-05	0.00551941	0.000705034	k__Bacteria;p__Bacteroidetes;c__Bacteroidia;o__Bacteroidales;f__Marinilabiliaceae
PS1_clade	0.00269927	0.00153093	0.00120863	8.05753e-05	0	0.000402877	k__Bacteria;p__Proteobacteria;c__Alphaproteobacteria;o__Parvibaculales;f__PS1_clade
unidentified_marine_bacterioplankton	0.00384747	0.00163165	0.000342445	2.01438e-05	0	2.01438e-05	k__Bacteria;p__Marinimicrobia_SAR406_clade;c__unidentified_marine_bacterioplankton;o__unidentified_marine_bacterioplankton;f__unidentified_marine_bacterioplankton
S25_593	0.00340431	0.00102734	0.000342445	0.000161151	0	0.000141007	k__Bacteria;p__Proteobacteria;c__Alphaproteobacteria;o__Rickettsiales;f__S25_593
Enterococcaceae	0	0	0	0	0.00364603	0.00136978	k__Bacteria;p__Firmicutes;c__Bacilli;o__Lactobacillales;f__Enterococcaceae
Ilumatobacteraceae	0.00116834	0.000846041	0.00124892	0.000745322	2.01438e-05	0.000362589	k__Bacteria;p__Actinobacteria;c__Acidimicrobiia;o__Microtrichales;f__Ilumatobacteraceae
Nitrosomonadaceae	0.00225611	0.00104748	0.000161151	0.000302157	0	0.000564027	k__Bacteria;p__Proteobacteria;c__Gammaproteobacteria;o__Betaproteobacteriales;f__Nitrosomonadaceae
Halomonadaceae	0	0	0	0	0.00310215	0.000987048	k__Bacteria;p__Proteobacteria;c__Gammaproteobacteria;o__Oceanospirillales;f__Halomonadaceae
Geobacteraceae	0	0	4.02877e-05	0.00370646	8.05753e-05	8.05753e-05	k__Bacteria;p__Proteobacteria;c__Deltaproteobacteria;o__Desulfuromonadales;f__Geobacteraceae
Cyclobacteriaceae	0.0014705	0.000624459	0.000805753	0.000181294	6.04315e-05	0.000282014	k__Bacteria;p__Bacteroidetes;c__Bacteroidia;o__Cytophagales;f__Cyclobacteriaceae
Marinomonadaceae	0.000141007	0.000120863	2.01438e-05	0.00221582	0.000725178	0.000161151	k__Bacteria;p__Proteobacteria;c__Gammaproteobacteria;o__Oceanospirillales;f__Marinomonadaceae
Endozoicomonadaceae	0.00233668	0.000604315	0.000402877	0	0	2.01438e-05	k__Bacteria;p__Proteobacteria;c__Gammaproteobacteria;o__Oceanospirillales;f__Endozoicomonadaceae
Prevotellaceae	0	2.01438e-05	4.02877e-05	0.000624459	0.00187338	0.000564027	k__Bacteria;p__Bacteroidetes;c__Bacteroidia;o__Bacteroidales;f__Prevotellaceae
OCS116_clade	0.00201438	0.000664746	0.000201438	0	0	6.04315e-05	k__Bacteria;p__Proteobacteria;c__Alphaproteobacteria;o__Parvibaculales;f__OCS116_clade
Micavibrionaceae	0.000785609	0.000483452	0.000201438	0.00116834	6.04315e-05	0.000201438	k__Bacteria;p__Proteobacteria;c__Alphaproteobacteria;o__Micavibrionales;f__Micavibrionaceae
Streptococcaceae	0	0	0	6.04315e-05	0.00191366	0.000906472	k__Bacteria;p__Firmicutes;c__Bacilli;o__Lactobacillales;f__Streptococcaceae
Sulfurospirillaceae	0	0	0	0.00233668	0.000141007	8.05753e-05	k__Bacteria;p__Epsilonbacteraeota;c__Campylobacteria;o__Campylobacterales;f__Sulfurospirillaceae
Ectothiorhodospiraceae	0.00126906	0.000584171	0.000282014	0.000221582	2.01438e-05	0.000100719	k__Bacteria;p__Proteobacteria;c__Gammaproteobacteria;o__Ectothiorhodospirales;f__Ectothiorhodospiraceae
Thiovulaceae	0.000725178	0.00026187	0.000201438	0.00094676	8.05753e-05	0.00026187	k__Bacteria;p__Epsilonbacteraeota;c__Campylobacteria;o__Campylobacterales;f__Thiovulaceae
Rikenellaceae	6.04315e-05	4.02877e-05	0	0.00120863	0.00052374	0.000382733	k__Bacteria;p__Bacteroidetes;c__Bacteroidia;o__Bacteroidales;f__Rikenellaceae
NS7_marine_group	0.00108777	0.000463308	0.000382733	8.05753e-05	0	0.000120863	k__Bacteria;p__Bacteroidetes;c__Bacteroidia;o__Flavobacteriales;f__NS7_marine_group
Bacteroidaceae	0	0	0	0.000402877	0.000906472	0.000604315	k__Bacteria;p__Bacteroidetes;c__Bacteroidia;o__Bacteroidales;f__Bacteroidaceae
Acholeplasmataceae	0.000886328	0.000402877	0.00026187	0.000181294	2.01438e-05	2.01438e-05	k__Bacteria;p__Tenericutes;c__Mollicutes;o__Acholeplasmatales;f__Acholeplasmataceae
Moraxellaceae	0	0	0	0	0.0012892	0.000342445	k__Bacteria;p__Proteobacteria;c__Gammaproteobacteria;o__Pseudomonadales;f__Moraxellaceae
Bdellovibrionaceae	0.000463308	0.00052374	0.00026187	0.000302157	0	0	k__Bacteria;p__Proteobacteria;c__Deltaproteobacteria;o__Bdellovibrionales;f__Bdellovibrionaceae
Rhodospirillaceae	0.000241726	0.000987048	0.000141007	2.01438e-05	0	4.02877e-05	k__Bacteria;p__Proteobacteria;c__Alphaproteobacteria;o__Rhodospirillales;f__Rhodospirillaceae
Clade_IV	0.000705034	0.000161151	0.000181294	0.000201438	0	0.000141007	k__Bacteria;p__Proteobacteria;c__Alphaproteobacteria;o__SAR11_clade;f__Clade_IV
Cellvibrionaceae	0.000362589	0.000503596	0.000362589	0	0	0.000100719	k__Bacteria;p__Proteobacteria;c__Gammaproteobacteria;o__Cellvibrionales;f__Cellvibrionaceae
Oligoflexaceae	0.000664746	0.00042302	0.000161151	4.02877e-05	0	0	k__Bacteria;p__Proteobacteria;c__Deltaproteobacteria;o__Oligoflexales;f__Oligoflexaceae
Burkholderiaceae	0.00052374	0.000161151	6.04315e-05	0.000342445	0.000141007	6.04315e-05	k__Bacteria;p__Proteobacteria;c__Gammaproteobacteria;o__Betaproteobacteriales;f__Burkholderiaceae
Paludibacteraceae	2.01438e-05	0	0	0.000584171	0.000463308	0.000221582	k__Bacteria;p__Bacteroidetes;c__Bacteroidia;o__Bacteroidales;f__Paludibacteraceae
Family_XII	6.04315e-05	2.01438e-05	6.04315e-05	0.000644602	0.000322301	0.000141007	k__Bacteria;p__Firmicutes;c__Clostridia;o__Clostridiales;f__Family_XII
Ruminococcaceae	6.04315e-05	6.04315e-05	0	0.000503596	0.000382733	0.000241726	k__Bacteria;p__Firmicutes;c__Clostridia;o__Clostridiales;f__Ruminococcaceae
Clade_III	0.000584171	0.000282014	0.000221582	0.000100719	0	6.04315e-05	k__Bacteria;p__Proteobacteria;c__Alphaproteobacteria;o__SAR11_clade;f__Clade_III
Oleiphilaceae	6.04315e-05	2.01438e-05	4.02877e-05	8.05753e-05	0	0.00104748	k__Bacteria;p__Proteobacteria;c__Gammaproteobacteria;o__Oceanospirillales;f__Oleiphilaceae
Sulfurovaceae	4.02877e-05	4.02877e-05	0	0.00104748	2.01438e-05	6.04315e-05	k__Bacteria;p__Epsilonbacteraeota;c__Campylobacteria;o__Campylobacterales;f__Sulfurovaceae
unidentified_marine_bacterioplankton	0.000765465	0.000221582	4.02877e-05	0.000100719	0	6.04315e-05	k__Bacteria;p__Proteobacteria;c__Alphaproteobacteria;o__;f__unidentified_marine_bacterioplankton
Thiotrichaceae	0.00052374	0.000241726	0.000100719	6.04315e-05	0	8.05753e-05	k__Bacteria;p__Proteobacteria;c__Gammaproteobacteria;o__Thiotrichales;f__Thiotrichaceae
Microbacteriaceae	0	4.02877e-05	0.000604315	0.000221582	4.02877e-05	6.04315e-05	k__Bacteria;p__Actinobacteria;c__Actinobacteria;o__Micrococcales;f__Microbacteriaceae
Francisellaceae	4.02877e-05	6.04315e-05	8.05753e-05	0.00026187	4.02877e-05	0.000463308	k__Bacteria;p__Proteobacteria;c__Gammaproteobacteria;o__Francisellales;f__Francisellaceae
Erysipelotrichaceae	0.000241726	0.000402877	0	0.000161151	2.01438e-05	2.01438e-05	k__Bacteria;p__Firmicutes;c__Erysipelotrichia;o__Erysipelotrichales;f__Erysipelotrichaceae
Desulfovibrionaceae	0.000342445	8.05753e-05	4.02877e-05	0.000141007	0.000120863	0.000120863	k__Bacteria;p__Proteobacteria;c__Deltaproteobacteria;o__Desulfovibrionales;f__Desulfovibrionaceae
Family_XIII	0	6.04315e-05	0	0.000644602	8.05753e-05	0	k__Bacteria;p__Firmicutes;c__Clostridia;o__Clostridiales;f__Family_XIII
Colwelliaceae	2.01438e-05	4.02877e-05	0	0.000120863	0.000181294	0.00042302	k__Bacteria;p__Proteobacteria;c__Gammaproteobacteria;o__Alteromonadales;f__Colwelliaceae
Lachnospiraceae	4.02877e-05	0	0	0.000241726	0.000221582	0.000221582	k__Bacteria;p__Firmicutes;c__Clostridia;o__Clostridiales;f__Lachnospiraceae
Omnitrophaceae	0	8.05753e-05	0	0.000584171	0	6.04315e-05	k__Bacteria;p__Omnitrophicaeota;c__Omnitrophia;o__Omnitrophales;f__Omnitrophaceae
Sphingomonadaceae	0.000181294	8.05753e-05	0.000181294	0.000120863	8.05753e-05	4.02877e-05	k__Bacteria;p__Proteobacteria;c__Alphaproteobacteria;o__Sphingomonadales;f__Sphingomonadaceae
Balneolaceae	0.000322301	0.000161151	0.000100719	4.02877e-05	0	4.02877e-05	k__Bacteria;p__Bacteroidetes;c__Rhodothermia;o__Balneolales;f__Balneolaceae
Izimaplasmataceae	4.02877e-05	2.01438e-05	0.000100719	0.000402877	6.04315e-05	0	k__Bacteria;p__Tenericutes;c__Mollicutes;o__Izimaplasmatales;f__Izimaplasmataceae
Diplorickettsiaceae	0	0	0	0.000584171	2.01438e-05	0	k__Bacteria;p__Proteobacteria;c__Gammaproteobacteria;o__Diplorickettsiales;f__Diplorickettsiaceae
Leuconostocaceae	0	0	0	0	0.000443164	0.000161151	k__Bacteria;p__Firmicutes;c__Bacilli;o__Lactobacillales;f__Leuconostocaceae
Coxiellaceae	0.000100719	0.000141007	4.02877e-05	0.000100719	2.01438e-05	0.000201438	k__Bacteria;p__Proteobacteria;c__Gammaproteobacteria;o__Coxiellales;f__Coxiellaceae
Leptotrichiaceae	6.04315e-05	2.01438e-05	2.01438e-05	0.000282014	0.000100719	0.000120863	k__Bacteria;p__Fusobacteria;c__Fusobacteriia;o__Fusobacteriales;f__Leptotrichiaceae
Weeksellaceae	0	0	0	0.000503596	4.02877e-05	4.02877e-05	k__Bacteria;p__Bacteroidetes;c__Bacteroidia;o__Flavobacteriales;f__Weeksellaceae
Rubritaleaceae	0.000362589	0.000221582	0	0	0	0	k__Bacteria;p__Verrucomicrobia;c__Verrucomicrobiae;o__Verrucomicrobiales;f__Rubritaleaceae
Mantoniella_squamata	0.000181294	0.000181294	6.04315e-05	2.01438e-05	2.01438e-05	6.04315e-05	k__Bacteria;p__Cyanobacteria;c__Oxyphotobacteria;o__Chloroplast;f__Mantoniella_squamata
P3OB_42	0.000201438	0.000100719	0.000161151	2.01438e-05	0	0	k__Bacteria;p__Proteobacteria;c__Deltaproteobacteria;o__Myxococcales;f__P3OB_42
P13_46	0	0	0	4.02877e-05	0	0.000382733	k__Bacteria;p__Proteobacteria;c__Gammaproteobacteria;o__Oceanospirillales;f__P13_46
Cycloclasticaceae	0	0	0	0.000181294	0	0.000201438	k__Bacteria;p__Proteobacteria;c__Gammaproteobacteria;o__Methylococcales;f__Cycloclasticaceae
Simkaniaceae	0.000241726	8.05753e-05	4.02877e-05	0	0	0	k__Bacteria;p__Chlamydiae;c__Chlamydiae;o__Chlamydiales;f__Simkaniaceae
unidentified_archaeon	0.000181294	8.05753e-05	8.05753e-05	0	0	0	k__Archaea;p__Euryarchaeota;c__Thermoplasmata;o__Marine_Group_II;f__unidentified_archaeon
Flammeovirgaceae	0.000302157	2.01438e-05	0	0	0	0	k__Bacteria;p__Bacteroidetes;c__Bacteroidia;o__Cytophagales;f__Flammeovirgaceae
Terasakiellaceae	0.000100719	2.01438e-05	2.01438e-05	0.000181294	0	0	k__Bacteria;p__Proteobacteria;c__Alphaproteobacteria;o__Rhodospirillales;f__Terasakiellaceae
Spongiibacteraceae	0.000181294	0.000120863	2.01438e-05	0	0	0	k__Bacteria;p__Proteobacteria;c__Gammaproteobacteria;o__Cellvibrionales;f__Spongiibacteraceae
Phycisphaeraceae	0.000161151	4.02877e-05	0.000100719	0	0	0	k__Bacteria;p__Planctomycetes;c__Phycisphaerae;o__Phycisphaerales;f__Phycisphaeraceae
Thiomicrospiraceae	0	2.01438e-05	0	8.05753e-05	0.000120863	8.05753e-05	k__Bacteria;p__Proteobacteria;c__Gammaproteobacteria;o__Thiomicrospirales;f__Thiomicrospiraceae
Shewanellaceae	0.000181294	0	0.000100719	2.01438e-05	0	0	k__Bacteria;p__Proteobacteria;c__Gammaproteobacteria;o__Alteromonadales;f__Shewanellaceae
Endomicrobiaceae	0	0	0	0.000282014	2.01438e-05	0	k__Bacteria;p__Elusimicrobia;c__Endomicrobia;o__Endomicrobiales;f__Endomicrobiaceae
SM2D12	0.000201438	6.04315e-05	2.01438e-05	2.01438e-05	0	0	k__Bacteria;p__Proteobacteria;c__Alphaproteobacteria;o__Rickettsiales;f__SM2D12
Hyphomonadaceae	6.04315e-05	0.000120863	0.000120863	0	0	0	k__Bacteria;p__Proteobacteria;c__Alphaproteobacteria;o__Caulobacterales;f__Hyphomonadaceae
Nisaeaceae	0.000141007	8.05753e-05	2.01438e-05	2.01438e-05	0	0	k__Bacteria;p__Proteobacteria;c__Alphaproteobacteria;o__Thalassobaculales;f__Nisaeaceae
Pedosphaeraceae	0.000120863	6.04315e-05	2.01438e-05	2.01438e-05	2.01438e-05	2.01438e-05	k__Bacteria;p__Verrucomicrobia;c__Verrucomicrobiae;o__Pedosphaerales;f__Pedosphaeraceae
Parcubacteria_group_bacterium_ADurbBin326	0	0	0	0.000161151	0	8.05753e-05	k__Bacteria;p__Patescibacteria;c__ABY1;o__Candidatus_Kerfeldbacteria;f__Parcubacteria_group_bacterium_ADurbBin326
Elusimicrobiaceae	0	0	0	0.000161151	2.01438e-05	6.04315e-05	k__Bacteria;p__Elusimicrobia;c__Elusimicrobia;o__Elusimicrobiales;f__Elusimicrobiaceae
Enterobacteriaceae	2.01438e-05	0	4.02877e-05	4.02877e-05	6.04315e-05	8.05753e-05	k__Bacteria;p__Proteobacteria;c__Gammaproteobacteria;o__Enterobacteriales;f__Enterobacteriaceae
Peptostreptococcaceae	0	0	0	0	0.000161151	6.04315e-05	k__Bacteria;p__Firmicutes;c__Clostridia;o__Clostridiales;f__Peptostreptococcaceae
Fusobacteriaceae	0.000161151	0	0	0	2.01438e-05	4.02877e-05	k__Bacteria;p__Fusobacteria;c__Fusobacteriia;o__Fusobacteriales;f__Fusobacteriaceae
Prolixibacteraceae	0	0	0	4.02877e-05	0.000141007	2.01438e-05	k__Bacteria;p__Bacteroidetes;c__Bacteroidia;o__Bacteroidales;f__Prolixibacteraceae
Woeseiaceae	0.000161151	2.01438e-05	2.01438e-05	0	0	0	k__Bacteria;p__Proteobacteria;c__Gammaproteobacteria;o__Steroidobacterales;f__Woeseiaceae
Guillardia_theta	0	6.04315e-05	2.01438e-05	2.01438e-05	0	0.000100719	k__Bacteria;p__Cyanobacteria;c__Oxyphotobacteria;o__Chloroplast;f__Guillardia_theta
Veillonellaceae	0	0	0	6.04315e-05	0.000120863	2.01438e-05	k__Bacteria;p__Firmicutes;c__Negativicutes;o__Selenomonadales;f__Veillonellaceae
Entomoplasmatales_Incertae_Sedis	4.02877e-05	0	0	0.000141007	0	0	k__Bacteria;p__Tenericutes;c__Mollicutes;o__Entomoplasmatales;f__Entomoplasmatales_Incertae_Sedis
Acidaminococcaceae	0	0	0	0	0.000141007	4.02877e-05	k__Bacteria;p__Firmicutes;c__Negativicutes;o__Selenomonadales;f__Acidaminococcaceae
Desulfuromonadaceae	8.05753e-05	0	6.04315e-05	4.02877e-05	0	0	k__Bacteria;p__Proteobacteria;c__Deltaproteobacteria;o__Desulfuromonadales;f__Desulfuromonadaceae
Psychromonadaceae	8.05753e-05	8.05753e-05	0	0	0	0	k__Bacteria;p__Proteobacteria;c__Gammaproteobacteria;o__Alteromonadales;f__Psychromonadaceae
Tannerellaceae	0	0	2.01438e-05	0	6.04315e-05	8.05753e-05	k__Bacteria;p__Bacteroidetes;c__Bacteroidia;o__Bacteroidales;f__Tannerellaceae
Akkermansiaceae	0	0	0	6.04315e-05	8.05753e-05	2.01438e-05	k__Bacteria;p__Verrucomicrobia;c__Verrucomicrobiae;o__Verrucomicrobiales;f__Akkermansiaceae
Gracilibacteria_bacterium_canine_oral_taxon_394	0	0	0	0.000100719	4.02877e-05	2.01438e-05	k__Bacteria;p__Patescibacteria;c__Gracilibacteria;o__Gracilibacteria_bacterium_canine_oral_taxon_394;f__Gracilibacteria_bacterium_canine_oral_taxon_394
Amoebophilaceae	0.000100719	2.01438e-05	4.02877e-05	0	0	0	k__Bacteria;p__Bacteroidetes;c__Bacteroidia;o__Cytophagales;f__Amoebophilaceae
Helicobacteraceae	0	0	0	0.000141007	0	0	k__Bacteria;p__Epsilonbacteraeota;c__Campylobacteria;o__Campylobacterales;f__Helicobacteraceae
Rickettsiaceae	4.02877e-05	8.05753e-05	0	2.01438e-05	0	0	k__Bacteria;p__Proteobacteria;c__Alphaproteobacteria;o__Rickettsiales;f__Rickettsiaceae
Carnobacteriaceae	0	0	0	0	8.05753e-05	6.04315e-05	k__Bacteria;p__Firmicutes;c__Bacilli;o__Lactobacillales;f__Carnobacteriaceae
Eggerthellaceae	0	2.01438e-05	2.01438e-05	0	8.05753e-05	2.01438e-05	k__Bacteria;p__Actinobacteria;c__Coriobacteriia;o__Coriobacteriales;f__Eggerthellaceae
Synergistaceae	0	0	0	0	0.000100719	4.02877e-05	k__Bacteria;p__Synergistetes;c__Synergistia;o__Synergistales;f__Synergistaceae
Neisseriaceae	0	0	0	4.02877e-05	8.05753e-05	0	k__Bacteria;p__Proteobacteria;c__Gammaproteobacteria;o__Betaproteobacteriales;f__Neisseriaceae
Methylacidiphilaceae	0	0	0	8.05753e-05	4.02877e-05	0	k__Bacteria;p__Verrucomicrobia;c__Verrucomicrobiae;o__Methylacidiphilales;f__Methylacidiphilaceae
Fibrobacteraceae	6.04315e-05	0	2.01438e-05	4.02877e-05	0	0	k__Bacteria;p__Fibrobacteres;c__Fibrobacteria;o__Fibrobacterales;f__Fibrobacteraceae
Arenicellaceae	0	4.02877e-05	0	2.01438e-05	0	6.04315e-05	k__Bacteria;p__Proteobacteria;c__Gammaproteobacteria;o__Arenicellales;f__Arenicellaceae
Kordiimonadaceae	4.02877e-05	6.04315e-05	2.01438e-05	0	0	0	k__Bacteria;p__Proteobacteria;c__Alphaproteobacteria;o__Kordiimonadales;f__Kordiimonadaceae
unidentified_marine_bacterioplankton	8.05753e-05	0	0	0	0	2.01438e-05	k__Bacteria;p__Proteobacteria;c__Gammaproteobacteria;o__SAR86_clade;f__unidentified_marine_bacterioplankton
Parcubacteria_group_bacterium_GW2011_GWD2_42_14	0	0	8.05753e-05	2.01438e-05	0	0	k__Bacteria;p__Patescibacteria;c__Parcubacteria;o__Candidatus_Kaiserbacteria;f__Parcubacteria_group_bacterium_GW2011_GWD2_42_14
Idiomarinaceae	0	0	0	4.02877e-05	0	6.04315e-05	k__Bacteria;p__Proteobacteria;c__Gammaproteobacteria;o__Alteromonadales;f__Idiomarinaceae
Family_XI	0	0	0	4.02877e-05	6.04315e-05	0	k__Bacteria;p__Firmicutes;c__Clostridia;o__Clostridiales;f__Family_XI
Piscirickettsiaceae	2.01438e-05	0	2.01438e-05	6.04315e-05	0	0	k__Bacteria;p__Proteobacteria;c__Gammaproteobacteria;o__Piscirickettsiales;f__Piscirickettsiaceae
SS1_B_06_26	0	0	0	8.05753e-05	0	0	k__Bacteria;p__Proteobacteria;c__Gammaproteobacteria;o__Oceanospirillales;f__SS1_B_06_26
Virgulinella_fragilis	6.04315e-05	2.01438e-05	0	0	0	0	k__Bacteria;p__Cyanobacteria;c__Oxyphotobacteria;o__Chloroplast;f__Virgulinella_fragilis
Spirochaetaceae	2.01438e-05	6.04315e-05	0	0	0	0	k__Bacteria;p__Spirochaetes;c__Spirochaetia;o__Spirochaetales;f__Spirochaetaceae
Pseudomonadaceae	0	0	0	2.01438e-05	6.04315e-05	0	k__Bacteria;p__Proteobacteria;c__Gammaproteobacteria;o__Pseudomonadales;f__Pseudomonadaceae
Clostridium_sp_K4410MGS_306	0	0	0	6.04315e-05	0	2.01438e-05	k__Bacteria;p__Cyanobacteria;c__Melainabacteria;o__Gastranaerophilales;f__Clostridium_sp_K4410MGS_306
cvE6	0	0	0	6.04315e-05	0	0	k__Bacteria;p__Chlamydiae;c__Chlamydiae;o__Chlamydiales;f__cvE6
SB_5	0	0	0	6.04315e-05	0	0	k__Bacteria;p__Bacteroidetes;c__Bacteroidia;o__Bacteroidales;f__SB_5
Paracaedibacteraceae	0	0	0	6.04315e-05	0	0	k__Bacteria;p__Proteobacteria;c__Alphaproteobacteria;o__Paracaedibacterales;f__Paracaedibacteraceae
Hahellaceae	0	0	0	6.04315e-05	0	0	k__Bacteria;p__Proteobacteria;c__Gammaproteobacteria;o__Oceanospirillales;f__Hahellaceae
Desulfobacteraceae	6.04315e-05	0	0	0	0	0	k__Bacteria;p__Proteobacteria;c__Deltaproteobacteria;o__Desulfobacterales;f__Desulfobacteraceae
Candidatus_Pacebacteria_bacterium_CG1_02_43_31	0	0	0	6.04315e-05	0	0	k__Bacteria;p__Patescibacteria;c__Microgenomatia;o__Candidatus_Pacebacteria;f__Candidatus_Pacebacteria_bacterium_CG1_02_43_31
Tenderiaceae	4.02877e-05	2.01438e-05	0	0	0	0	k__Bacteria;p__Proteobacteria;c__Gammaproteobacteria;o__Tenderiales;f__Tenderiaceae
Sphingobacteriaceae	0	0	0	2.01438e-05	0	4.02877e-05	k__Bacteria;p__Bacteroidetes;c__Bacteroidia;o__Sphingobacteriales;f__Sphingobacteriaceae
Pirellulaceae	0	0	0	4.02877e-05	2.01438e-05	0	k__Bacteria;p__Planctomycetes;c__Planctomycetacia;o__Pirellulales;f__Pirellulaceae
Dysgonomonadaceae	0	0	0	0	4.02877e-05	2.01438e-05	k__Bacteria;p__Bacteroidetes;c__Bacteroidia;o__Bacteroidales;f__Dysgonomonadaceae
Xanthomonadaceae	0	0	0	4.02877e-05	0	0	k__Bacteria;p__Proteobacteria;c__Gammaproteobacteria;o__Xanthomonadales;f__Xanthomonadaceae
Thiohalorhabdaceae	4.02877e-05	0	0	0	0	0	k__Bacteria;p__Proteobacteria;c__Gammaproteobacteria;o__Thiohalorhabdales;f__Thiohalorhabdaceae
SBXY_748	0	0	4.02877e-05	0	0	0	k__Bacteria;p__Fibrobacteres;c__Fibrobacteria;o__Fibrobacterales;f__SBXY_748
Rs_M59_termite_group	4.02877e-05	0	0	0	0	0	k__Bacteria;p__Epsilonbacteraeota;c__Campylobacteria;o__Campylobacterales;f__Rs_M59_termite_group
Phormidiaceae	4.02877e-05	0	0	0	0	0	k__Bacteria;p__Cyanobacteria;c__Oxyphotobacteria;o__Nostocales;f__Phormidiaceae
Peptococcaceae	0	0	0	4.02877e-05	0	0	k__Bacteria;p__Firmicutes;c__Clostridia;o__Clostridiales;f__Peptococcaceae
MSBL8	0	0	4.02877e-05	0	0	0	k__Bacteria;p__Cloacimonetes;c__Cloacimonadia;o__Cloacimonadales;f__MSBL8
Gloeocapsaceae	0	4.02877e-05	0	0	0	0	k__Bacteria;p__Cyanobacteria;c__Oxyphotobacteria;o__Nostocales;f__Gloeocapsaceae
Gemmataceae	4.02877e-05	0	0	0	0	0	k__Bacteria;p__Planctomycetes;c__Planctomycetacia;o__Gemmatales;f__Gemmataceae
Geminicoccaceae	0	0	4.02877e-05	0	0	0	k__Bacteria;p__Proteobacteria;c__Alphaproteobacteria;o__Tistrellales;f__Geminicoccaceae
Candidatus_Vogelbacteria_bacterium_RIFOXYB1_FULL_42_16	0	0	0	4.02877e-05	0	0	k__Bacteria;p__Patescibacteria;c__Parcubacteria;o__Candidatus_Vogelbacteria;f__Candidatus_Vogelbacteria_bacterium_RIFOXYB1_FULL_42_16
Bacteroidetes_vadinHA17	0	0	0	4.02877e-05	0	0	k__Bacteria;p__Bacteroidetes;c__Bacteroidia;o__Bacteroidales;f__Bacteroidetes_vadinHA17
Bacteroidetes_BD2_2	4.02877e-05	0	0	0	0	0	k__Bacteria;p__Bacteroidetes;c__Bacteroidia;o__Bacteroidales;f__Bacteroidetes_BD2_2
0319_6G20	0	0	4.02877e-05	0	0	0	k__Bacteria;p__Proteobacteria;c__Deltaproteobacteria;o__Oligoflexales;f__0319_6G20
Thioglobaceae	2.01438e-05	0	0	2.01438e-05	0	0	k__Bacteria;p__Proteobacteria;c__Gammaproteobacteria;o__Thiomicrospirales;f__Thioglobaceae
bacterium_SH4_10	0	0	2.01438e-05	0	0	0	k__Bacteria;p__Patescibacteria;c__Parcubacteria;o__Candidatus_Kaiserbacteria;f__bacterium_SH4_10
TG3	0	2.01438e-05	0	0	0	0	k__Bacteria;p__Fibrobacteres;c__Fibrobacteria;o__Fibrobacterales;f__TG3
Nitrosococcaceae	0	2.01438e-05	0	0	0	0	k__Bacteria;p__Proteobacteria;c__Gammaproteobacteria;o__Nitrosococcales;f__Nitrosococcaceae
Midichloriaceae	2.01438e-05	0	0	0	0	0	k__Bacteria;p__Proteobacteria;c__Alphaproteobacteria;o__Rickettsiales;f__Midichloriaceae
Kiloniellaceae	2.01438e-05	0	0	0	0	0	k__Bacteria;p__Proteobacteria;c__Alphaproteobacteria;o__Rhodovibrionales;f__Kiloniellaceae
Kangiellaceae	2.01438e-05	0	0	0	0	0	k__Bacteria;p__Proteobacteria;c__Gammaproteobacteria;o__Oceanospirillales;f__Kangiellaceae
Holosporaceae	0	0	2.01438e-05	0	0	0	k__Bacteria;p__Proteobacteria;c__Alphaproteobacteria;o__Holosporales;f__Holosporaceae
Desulfobulbaceae	2.01438e-05	0	0	0	0	0	k__Bacteria;p__Proteobacteria;c__Deltaproteobacteria;o__Desulfobacterales;f__Desulfobulbaceae

## Sheet: Table S4
S4 Table. Whole-genome shotgun sequencing QC statistics.
Sample Name	Raw Read	Raw Base	Clean Rate	Clean Read	Clean Base	Uncontaminated Rate	Filtered Read	Filtered Base	GC%	BQ20	BQ30
HPisland1	53979204	8.1G	0.9059	48897662	7.4G	1	48897662	7.4G	0.4479	97.49%,98.15%	93.43%,94.27%
HPisland2	55871666	8.4G	0.9136	51045266	7.7G	1	51045266	7.7G	0.4678	97.44%,98.21%	92.86%,94.31%
HPisland3	63958516	9.6G	0.9141	58462142	8.8G	1	58462142	8.8G	0.4788	97.80%,97.97%	93.98%,93.93%
BDZfishP1	63028438	9.5G	0.9067	57145578	8.6G	1	57145578	8.6G	0.4591	97.63%,97.88%	93.50%,93.54%
BDZfishP2	68553270	11G	0.9063	62129008	9.3G	1	62129008	9.3G	0.4719	97.64%,97.91%	93.64%,93.76%
BDZfishP3	66364820	10.0G	0.9093	60343874	9.1G	1	60343874	9.1G	0.4775	97.57%,98.31%	93.31%,94.68%

## Sheet: Table S5
S5 Table. Taxonomic Compostion of microbial community in coastal seawater of Heping Island and Badouzi fishing port from whole-genome shotgun sequencing.
Taxonomy(Family)	HPisland1	HPisland2	HPisland3	BDZfishP1	BDZfishP2	BDZfishP3
Rhodobacteraceae	0.12917	0.149948	0.121205	0.247398	0.428556	0.278356
Vibrionaceae	0.00626965	0.00422311	0.0054176	0.00553177	0.314324	0.134971
Flavobacteriaceae	0.157586	0.144135	0.112909	0.146665	0.123594	0.0973445
Oceanospirillaceae	0.00808529	0.00768738	0.00913746	0.180014	0.00743516	0.178529
Alteromonadaceae	0.0347799	0.0657203	0.149452	0.0606394	0.0231182	0.0289191
Halieaceae	0.0463967	0.0310311	0.0305606	0.0382455	0.0054486	0.0619498
Rhodospirillaceae	0.0375931	0.0137163	0.0145614	0.0584824	0.00161422	0.0218562
Pseudoalteromonadaceae	0.00280375	0.00268272	0.00481506	0.0221757	0.0280533	0.0261114
Cryomorphaceae	0.126459	0.137566	0.0937348	0.0329701	0.00937189	0.0113175
Crocinitomicaceae	0.00498777	0.00505788	0.0046016	0.00765933	0.00553206	0.00365219
Pseudomonadaceae	0.00313659	0.00293798	0.00782532	0.0054055	0.000912208	0.00505569
Pelagibacteraceae	0.0286112	0.0107555	0.00422163	0.00407565	0.00045347	0.00369243
Flammeovirgaceae	0.0095555	0.00897643	0.0061342	0.00315899	0.000967446	0.0013998
Rhizobiaceae	0.000773419	0.000536667	0.000673882	0.00249363	0.00102965	0.00175946
Enterobacteriaceae	0.00176562	0.000900876	0.000773263	0.00173365	0.00162392	0.00150534
Sphingobacteriaceae	0.0056692	0.00577251	0.00457129	0.00237791	0.000715848	0.00117125
Cyclobacteriaceae	0.00803732	0.00845578	0.00603949	0.00238442	0.000718022	0.00104266
Schleiferiaceae	0.0122798	0.0133194	0.00892459	0.0025765	0.000616105	0.00084101
Phyllobacteriaceae	0.00663987	0.00355855	0.00450648	0.00166303	0.000476837	0.00176754
Lewinellaceae	0.00258773	0.00322778	0.00455946	0.00183164	0.000589687	0.00131491
Porticoccaceae	0.0284439	0.0111988	0.00624841	0.00164563	0.000263638	0.00180894
Burkholderiaceae	0.00176978	0.00168723	0.00402899	0.00193476	0.000601299	0.00118072
Cellvibrionaceae	0.0015648	0.00126054	0.00118241	0.00149587	0.000175584	0.00192078
Hymenobacteraceae	0.0062928	0.00655985	0.00463599	0.00199778	0.000462366	0.00100142
Saccharospirillaceae	0.000498352	0.000647664	0.000707968	0.00188256	0.000106697	0.0013939
Halomonadaceae	0.0013328	0.00139682	0.00150434	0.00152336	0.000322478	0.00142534
Sphingomonadaceae	0.00125198	0.00069158	0.00157995	0.00126284	0.000683061	0.00126713
Colwelliaceae	0.00101679	0.00127881	0.00256577	0.0014232	0.000565742	0.00117198
Cytophagaceae	0.00487596	0.00427386	0.00325324	0.00171371	0.000496829	0.000867369
Chitinophagaceae	0.0068915	0.00714517	0.00509318	0.00176882	0.000465735	0.000749628
Litoricolaceae	0.0487514	0.138696	0.171991	0.00177593	0.000193182	0.000990724
Spongiibacteraceae	0.00178067	0.00102058	0.000790287	0.00101683	0.000110924	0.00170789
Comamonadaceae	0.00196981	0.00174688	0.0017741	0.00161646	0.000137085	0.00101308
Alcanivoracaceae	0.000891435	0.000674944	0.000720139	0.00088277	8.49857e-05	0.00155413
Piscirickettsiaceae	0.000682269	0.000703066	0.00178937	0.00123855	0.000225252	0.000952195
Shewanellaceae	0.000576535	0.000622852	0.000895189	0.000965178	0.000465983	0.000851703
Geobacteraceae	0.000171098	0.000125564	0.000127786	0.00170604	3.54743e-05	0.000156641
Haliscomenobacteraceae	0.00166716	0.00156703	0.00116704	0.000942386	0.000218001	0.00072593
Streptomycetaceae	0.00103685	0.000693631	0.000986792	0.000743778	0.000369144	0.000603981
Aeromonadaceae	0.000303306	0.000408076	0.000351558	0.000761029	0.000305719	0.000564283
Zoogloeaceae	0.00014055	0.000195155	0.000451004	0.000902912	5.88989e-05	0.000579145
Moraxellaceae	0.000593864	0.000463515	0.000516676	0.000725843	0.000327287	0.000487175
Chromatiaceae	0.00020431	0.000267426	0.000368969	0.000679394	9.65575e-05	0.000731577
Francisellaceae	0.000390811	0.00030392	0.001405	0.000810068	4.53228e-05	0.00063969
Methylobacteriaceae	0.000248498	0.000198844	0.000342334	0.000598745	0.000341843	0.000545957
Thiotrichaceae	0.000439474	0.000577875	0.000665196	0.000883375	4.53901e-05	0.000523758
Bacillaceae	0.00127804	0.00131329	0.00308037	0.000698796	0.000212254	0.000539229
Synechococcaceae	0.0121517	0.00369182	0.002169	0.000831497	0.000163097	0.000451726
Ectothiorhodospiraceae	0.000756482	0.000823003	0.000947592	0.000659009	4.98702e-05	0.0007294
Ilumatobacteraceae	0.00248707	0.00110346	0.00137972	0.00066093	8.14672e-05	0.000608457
Oxalobacteraceae	0.000372769	0.00035468	0.000791656	0.00078137	6.74505e-05	0.000449318
Mycobacteriaceae	0.0003246	0.000277004	0.00283581	0.000923109	8.40988e-05	0.000274914
Endozoicomonadaceae	0.000544146	0.000435092	0.000730146	0.000553535	5.84905e-05	0.000572187
Kangiellaceae	0.000717755	0.000505759	0.0004663	0.000504444	8.88998e-05	0.000585325
Desulfovibrionaceae	0.000348337	0.000193862	0.000192609	0.00079934	3.31099e-05	0.000310434
Pasteurellaceae	0.000167807	9.92077e-05	8.7921e-05	0.000599749	0.000135026	0.000391941
Campylobacteraceae	0.00050851	0.000370864	0.000279838	0.000736086	0.000158539	0.000226999
Hahellaceae	0.000443931	0.000247906	0.000144979	0.000501527	6.56395e-05	0.000523119
Prolixibacteraceae	0.00231816	0.00240541	0.00172708	0.000670388	0.000145746	0.00027016
Microbulbiferaceae	0.000730844	0.000400187	0.00032426	0.000358572	2.96512e-05	0.000697135
Acetobacteraceae	0.000336983	0.000210517	0.000252514	0.000532423	4.07423e-05	0.000393154
Bacteroidaceae	0.00114126	0.00128624	0.000758606	0.000609493	5.17805e-05	0.000271614
Idiomarinaceae	0.000433849	0.000452896	0.000930237	0.000420492	0.000128011	0.000362876
Oleiphilaceae	0.000342586	0.000330987	0.000313889	0.00025856	4.05484e-05	0.000587292
Rhodocyclaceae	7.23149e-05	7.48233e-05	9.67545e-05	0.000805423	1.5816e-05	6.32429e-05
Prochloraceae	0.00170967	0.000775954	0.000665751	0.000535187	2.70111e-05	0.000294922
Xanthomonadaceae	0.000541641	0.00045099	0.000469914	0.000402366	0.000148579	0.000299626
Rhodobiaceae	0.000703135	0.000342136	0.000220203	0.000330386	3.95859e-05	0.000427088
Desulfobulbaceae	3.07157e-05	2.25832e-05	2.32312e-05	0.000509527	1.88154e-05	0.000268118
Alcaligenaceae	0.000197622	0.000176741	0.000238769	0.000435198	5.5081e-05	0.000304925
Hyphomonadaceae	0.000536639	0.000386294	0.000305823	0.00030629	6.84299e-05	0.000419874
Balneolaceae	0.00110737	0.00100485	0.000702369	0.000417053	0.000115125	0.000260663
Methylococcaceae	0.000427424	0.000286805	0.000292041	0.000330247	4.5158e-05	0.000377859
Clostridiaceae	0.000498962	0.000240508	0.000168858	0.000140201	0.000391075	0.000213532
Marinifilaceae	0.00120507	0.0011856	0.000983863	0.000403086	0.000143705	0.00018813
Brucellaceae	7.86102e-05	3.29401e-05	3.61962e-05	0.000367426	0.00013458	0.000221981
Cohaesibacteraceae	0.000623801	0.000656071	0.000466126	0.000409278	8.47809e-05	0.000221445
Bradyrhizobiaceae	0.000403563	0.000285195	0.000566378	0.000264254	0.000103398	0.000344417
Anaerohalosphaeraceae	2.17049e-07	5.83264e-08	7.20901e-06	0.000349537	4.4146e-05	0.000295249
Marinilabiliaceae	0.000990562	0.000883914	0.000863457	0.00033008	0.000142092	0.000173921
Iamiaceae	0.000887153	0.000473458	0.000506128	0.000287357	2.72271e-05	0.000329494
Xanthobacteraceae	0.000397395	0.000175709	0.000183378	0.000345651	2.36148e-05	0.000193946
Morganellaceae	7.71215e-05	5.72796e-05	5.53188e-05	0.000229751	0.0001608	0.000119546
Saprospiraceae	0.00087272	0.000807778	0.000575996	0.000284279	8.9925e-05	0.000134644
Hyphomicrobiaceae	0.000329247	0.000370689	0.000548143	0.000235158	7.98179e-05	0.0001743
Prevotellaceae	0.000126553	0.000122728	0.000118851	0.000280569	3.76927e-05	0.000168937
Woeseiaceae	0.000123059	5.03468e-05	4.23322e-05	0.000170688	1.61095e-05	0.00029499
Neisseriaceae	0.000109433	8.97653e-05	0.00021105	0.000349564	1.57803e-05	0.000109664
Kiloniellaceae	0.00014116	0.000117787	0.00011301	0.000119362	0.000164816	0.000175679
Rhodanobacteraceae	0.000246661	9.94264e-05	7.69274e-05	0.000218303	1.9548e-05	0.000219774
Staphylococcaceae	0.000144761	0.00010647	0.000120149	0.000127651	0.00018886	0.000133105
Methylocystaceae	0.000128124	0.000152914	9.71779e-05	0.000276667	2.77662e-05	0.000137123
Azonexaceae	4.17643e-05	5.73736e-05	8.13534e-05	0.000370685	1.03332e-05	4.64379e-05
Erythrobacteraceae	0.000247441	0.000180969	0.000181924	0.000171917	5.6931e-05	0.000197565
Fastidiosibacteraceae	0.000197615	7.55679e-05	6.19179e-05	0.000316767	1.81986e-05	8.97869e-05
Balneatrichaceae	0.00012382	0.000143167	0.000109686	0.000224916	1.24952e-05	0.000175964
Desulfobacteraceae	0.000708373	0.00032602	0.000300554	0.000190696	4.41389e-05	0.000177289
Psychromonadaceae	6.83054e-05	5.50379e-05	3.66295e-05	0.000126169	0.000124433	0.00014946
Dysgonamonadaceae	0.000836236	0.00121564	0.00237819	0.000239809	4.11868e-05	0.000103808
Yersiniaceae	9.50872e-05	7.39096e-05	0.000188037	9.89641e-05	0.000162673	0.000120611
Methylophilaceae	0.000181914	0.000112994	7.38014e-05	0.000181554	2.44164e-05	0.000151411
Microscillaceae	0.000706726	0.000741514	0.00050466	0.000222779	4.7391e-05	8.63168e-05
Leuconostocaceae	4.19973e-05	3.36565e-05	1.82625e-05	9.6076e-05	0.000142346	0.000117125
Caulobacteraceae	0.000131573	7.74793e-05	5.35931e-05	9.47481e-05	3.87691e-05	0.000197166
Nocardiaceae	0.000110569	4.83882e-05	4.22788e-05	0.00021858	1.3798e-05	9.1772e-05
Rhodothermaceae	0.000893354	0.000849454	0.000525459	0.000181456	2.18485e-05	9.7159e-05
Chromobacteriaceae	7.38421e-05	6.15039e-05	5.7558e-05	0.000137531	7.27828e-05	8.87388e-05
Nitrosomonadaceae	0.000104314	0.000104149	0.00111619	0.000152766	2.01244e-05	0.000120689
Mariprofundaceae	5.17621e-05	5.2877e-05	7.92359e-05	0.000153943	1.06744e-05	0.000109658
Sinobacteraceae	0.000111198	3.83123e-05	3.8656e-05	0.000150801	7.96261e-06	0.000114384
Erwiniaceae	2.88177e-05	2.21153e-05	2.37787e-05	0.000107039	8.3195e-05	8.26276e-05
Gallionellaceae	3.55528e-05	2.73873e-05	2.62987e-05	0.000171969	1.46262e-05	8.262e-05
Rickettsiaceae	3.42131e-05	2.05385e-05	1.11173e-05	0.000143818	3.23929e-06	9.75655e-05
Rikenellaceae	0.000692638	0.000683771	0.000586731	0.000132143	1.29063e-05	9.66386e-05
Salinivirgaceae	0.000754294	0.000800972	0.000522357	0.000144426	4.00848e-05	5.2936e-05
Pseudonocardiaceae	0.000232872	0.000104935	0.00013153	0.000106706	3.24819e-05	9.5296e-05
Paenibacillaceae	0.000366531	0.00018032	0.000181241	0.000111849	9.66416e-06	0.000102093
Desulfuromonadaceae	6.50832e-05	2.27139e-05	2.16647e-05	0.000143496	6.09269e-06	6.19658e-05
Wenzhouxiangellaceae	0.000144043	9.47017e-05	6.03639e-05	8.66265e-05	5.58566e-06	0.000109225
Desulfurobacteriaceae	6.08654e-05	2.38491e-05	1.14729e-05	5.73706e-05	7.75792e-05	6.59278e-05
Porphyromonadaceae	6.5206e-05	4.74628e-05	5.38191e-05	0.000115282	2.54318e-05	5.86345e-05
Sutterellaceae	4.02084e-05	1.72347e-05	1.16922e-05	0.000143249	9.05181e-06	4.22912e-05
Thermoactinomycetaceae	0.00061257	0.000534816	0.00036943	0.000113697	2.74351e-05	4.15068e-05
Parvularculaceae	0.000107777	5.80596e-05	4.98759e-05	5.86407e-05	6.10848e-06	0.000114309
Bacteriovoracaceae	0.000245061	0.000130219	6.24636e-05	6.60807e-05	2.70199e-05	8.56207e-05
Ferrimonadaceae	0.00021013	0.000252097	0.000619071	5.29948e-05	1.10519e-05	0.000113652
Sterolibacteriaceae	6.79032e-05	3.65588e-05	1.91398e-05	0.000109408	1.77267e-05	4.68068e-05
Balneicellaceae	0.000550237	0.000565432	0.000339122	0.000106238	2.72821e-05	3.74929e-05
Chelatococcaceae	3.89747e-05	5.44007e-05	0.00104863	0.000132028	2.70861e-06	3.55806e-05
Aurantimonadaceae	0.000144891	0.000210639	0.000149998	7.47608e-05	3.26361e-05	5.95245e-05
Kordiimonadaceae	0.000105495	5.43154e-05	3.16185e-05	6.42234e-05	8.50163e-06	8.92558e-05
Legionellaceae	0.000455085	0.000261207	0.000165031	9.00028e-05	9.15714e-06	5.85117e-05
Bdellovibrionaceae	0.000121449	6.54494e-05	5.42008e-05	8.39011e-05	1.92989e-05	4.85486e-05
Salinisphaeraceae	7.3123e-05	2.61085e-05	2.64061e-05	6.00936e-05	6.0557e-06	8.22119e-05
Myxococcaceae	5.92704e-05	4.86682e-05	3.14616e-05	8.58578e-05	1.10664e-05	5.0666e-05
Sneathiellaceae	0.000160424	8.42507e-05	3.88889e-05	5.58446e-05	1.50483e-05	7.63623e-05
Veillonellaceae	0.000209876	8.50448e-05	5.6911e-05	8.80276e-05	1.06466e-05	4.80289e-05
Thiolinaceae	1.82231e-05	9.01594e-06	8.31938e-06	8.71113e-05	3.25767e-06	5.41413e-05
Opitutaceae	0.000324744	0.000171906	0.000140628	5.88739e-05	5.64832e-06	7.73401e-05
Blattabacteriaceae	0.000194466	9.61909e-05	7.34111e-05	9.86316e-05	2.64211e-06	3.95652e-05
Gordoniaceae	2.09554e-06	1.0757e-06	3.22167e-06	0.000127544	2.55262e-06	8.46208e-06
Arenicellaceae	8.96313e-05	4.68459e-05	2.27054e-05	4.6219e-05	3.13999e-06	8.47765e-05
Emcibacteraceae	0.000123915	5.88372e-05	3.28366e-05	5.46036e-05	5.15688e-06	7.13783e-05
Cardiobacteriaceae	3.722e-05	1.77889e-05	1.01971e-05	8.28888e-05	1.00071e-05	3.62868e-05
Hydrogenimonaceae	2.12603e-06	6.34062e-07	4.84757e-06	6.46977e-05	1.21879e-05	4.42715e-05
Puniceicoccaceae	0.00158393	0.000682569	0.000276362	4.75093e-05	1.65876e-05	5.56158e-05
Dehalococcoidaceae	0.00018207	0.000638873	0.00191831	6.91316e-05	4.64837e-06	4.49309e-05
Nitrospiraceae	6.73282e-05	4.28972e-05	4.76436e-05	3.53048e-05	5.12185e-05	3.16489e-05
Helicobacteraceae	4.67832e-05	2.54526e-05	2.25793e-05	7.3115e-05	9.94265e-06	3.46834e-05
Granulosicoccaceae	2.37515e-05	4.43159e-05	4.2876e-05	5.81415e-05	5.82939e-06	5.34856e-05
Methanosarcinaceae	0.000278805	0.00014268	0.000119872	5.64565e-05	1.68148e-05	4.41423e-05
Acidobacteriaceae	0.000129699	0.000108416	0.00014277	6.82632e-05	1.15698e-05	3.74432e-05
Acidithiobacillaceae	2.46533e-05	1.07887e-05	6.25571e-06	5.63347e-05	1.04635e-06	5.88202e-05
Microbacteriaceae	0.00015751	7.373e-05	5.7377e-05	7.11716e-05	4.14043e-06	3.29532e-05
Solibacteraceae	2.93699e-05	1.42089e-05	1.30526e-05	4.2655e-05	2.58506e-06	6.30077e-05
Pirellulaceae	0.000174776	8.67851e-05	7.21176e-05	4.27817e-05	3.5512e-06	6.12372e-05
Euzebyaceae	0.000248984	9.96178e-05	8.60092e-05	5.16562e-05	4.0236e-06	5.15716e-05
Tannerellaceae	6.01396e-05	4.68517e-05	6.12823e-05	6.44426e-05	2.02204e-05	2.20723e-05
Leptolyngbyaceae	0.000175489	0.000130974	0.000260442	5.33692e-05	1.43235e-05	3.83975e-05
Minwuiaceae	7.40926e-05	3.30038e-05	1.80365e-05	3.85682e-05	3.62744e-06	6.28564e-05
Listeriaceae	9.34372e-05	6.17051e-05	4.31655e-05	6.91941e-05	2.04887e-06	3.30888e-05
Alicyclobacillaceae	5.73164e-05	6.18502e-05	5.60858e-05	2.97923e-05	1.91813e-07	7.23402e-05
Orbaceae	0.000103231	4.28144e-05	0.000125424	5.51519e-05	8.21421e-06	3.72968e-05
Moritellaceae	4.04439e-05	1.86058e-05	7.41001e-06	4.36674e-05	2.50483e-05	3.06807e-05
Planococcaceae	3.93075e-05	1.96615e-05	1.63002e-05	4.58022e-05	2.17788e-05	3.13705e-05
Sedimentisphaeraceae	4.59089e-05	1.74513e-05	6.90273e-06	6.32874e-05	3.45296e-06	2.70391e-05
Nocardioidaceae	0.00023058	9.26279e-05	7.0551e-05	4.58631e-05	3.54241e-06	4.13204e-05
Lacipirellulaceae	9.3982e-05	5.15944e-05	5.20235e-05	5.60773e-05	1.02333e-05	2.00614e-05
Microcoleaceae	0.000102127	8.25159e-05	8.97026e-05	3.46856e-05	1.42149e-05	3.68708e-05
Micromonosporaceae	0.000193037	0.000124302	0.000179971	4.90027e-05	3.79656e-06	3.28091e-05
Budviciaceae	2.91236e-05	1.72022e-05	5.76792e-06	6.69593e-05	1.51928e-06	1.62895e-05
Streptococcaceae	8.92155e-05	4.21283e-05	2.67022e-05	2.02332e-05	3.13417e-05	3.26901e-05
Nostocaceae	2.62834e-05	1.24705e-05	9.97461e-06	3.23793e-05	1.7142e-05	3.14665e-05
Leptospiraceae	8.47404e-05	5.30673e-05	5.63918e-05	2.56149e-05	1.59788e-05	3.9117e-05
Solirubrobacteraceae	2.78509e-05	1.3062e-05	1.17024e-05	3.20752e-05	1.17571e-05	3.67343e-05
Aestuariirhabdaceae	5.59356e-05	2.37157e-05	1.83914e-05	3.27196e-05	1.32629e-06	4.46573e-05
Desulfonatronaceae	2.96793e-05	7.48033e-06	6.02191e-06	3.9673e-05	2.11684e-06	3.59847e-05
Candidatus Competibacteraceae	2.16984e-05	2.01868e-05	1.04651e-05	4.33251e-05	2.57925e-06	3.1639e-05
Steroidobacteraceae	3.80811e-05	2.08976e-05	1.9421e-05	2.35048e-05	1.74457e-06	5.19568e-05
Thermomonosporaceae	7.60852e-05	3.21558e-05	3.11172e-05	2.67588e-05	2.3951e-06	4.67448e-05
Ruminococcaceae	0.000213669	9.96073e-05	9.18572e-05	3.6491e-05	1.22529e-06	3.79779e-05
Halanaerobiaceae	4.45836e-05	2.13682e-05	1.34815e-05	4.49117e-05	5.67229e-06	2.45654e-05
Acidimicrobiaceae	0.000303409	0.000114116	7.61778e-05	3.55004e-05	3.40889e-06	3.27846e-05
Microthrixaceae	9.92624e-05	4.73567e-05	5.69515e-05	3.20228e-05	2.67201e-06	3.45502e-05
Lachnospiraceae	0.000177232	8.07773e-05	6.30488e-05	3.33258e-05	1.34211e-05	2.21532e-05
Rubrobacteraceae	5.51639e-05	2.43077e-05	2.36106e-05	2.88782e-05	3.48504e-06	3.51159e-05
Halobacteriovoraceae	4.2599e-05	1.91254e-05	1.75265e-05	1.72567e-05	1.20513e-05	3.77527e-05
Rhodothalassiaceae	1.2558e-06	6.54037e-07	1.51424e-06	2.1794e-05	1.9621e-06	4.21172e-05
Raineyaceae	1.71201e-05	1.35791e-05	7.6336e-06	4.10289e-05	6.46288e-06	1.81587e-05
Micrococcaceae	7.42463e-05	3.49649e-05	2.61429e-05	3.11211e-05	3.8233e-06	3.03805e-05
Gemmatimonadaceae	7.9134e-06	3.70783e-06	2.94918e-06	1.98469e-05	2.82025e-06	3.89385e-05
Thermonemataceae	4.32514e-05	3.62227e-05	5.91291e-05	3.07058e-05	9.07616e-06	2.15625e-05
Kineosporiaceae	2.57398e-05	1.20333e-05	1.60077e-05	2.69107e-05	2.10208e-06	3.1814e-05
Pectobacteriaceae	4.43515e-05	6.36991e-05	0.000119106	1.57484e-05	1.35849e-06	4.33003e-05
Algiphilaceae	8.33483e-06	6.4127e-06	4.45537e-05	2.52631e-05	3.09575e-06	3.17914e-05
Dictyobacteraceae	0.00010132	4.5053e-05	4.45426e-05	3.69177e-05	8.75483e-07	2.14919e-05
Muribaculaceae	7.96028e-05	3.45571e-05	1.90421e-05	3.76107e-05	5.00337e-06	1.62431e-05
Nitriliruptoraceae	0.000101973	4.87525e-05	5.73176e-05	2.79949e-05	3.16967e-06	2.74784e-05
Peptoniphilaceae	0.000116134	3.4192e-05	2.10145e-05	2.51294e-05	2.5712e-06	3.07223e-05
Enterococcaceae	9.2793e-05	0.000142587	0.000448855	2.14814e-05	1.88059e-05	1.59862e-05
Lentimicrobiaceae	7.46337e-05	6.14559e-05	7.5354e-05	3.10487e-05	5.33845e-06	1.95526e-05
Ardenticatenaceae	9.1185e-05	3.72334e-05	3.18721e-05	2.51725e-05	1.64166e-06	2.88113e-05
Calditrichaceae	6.1045e-05	2.42346e-05	1.28154e-05	2.21235e-05	3.9191e-06	2.91423e-05
Thermoanaerobacteraceae	0.000160891	7.41647e-05	5.05771e-05	3.21382e-05	1.04757e-06	1.66202e-05
Planctomycetaceae	0.000233213	0.000108064	0.000128614	2.5696e-05	3.13853e-06	2.00985e-05
Persicobacteraceae	4.62709e-05	2.41278e-05	1.78587e-05	2.37088e-05	7.80286e-06	1.72057e-05
Spirochaetaceae	0.000161105	0.000228536	0.00015508	2.50875e-05	3.26616e-06	1.98257e-05
Corynebacteriaceae	7.07225e-05	3.17494e-05	2.99389e-05	3.08929e-05	1.33155e-06	1.56296e-05
Peptococcaceae	0.000150967	7.04825e-05	6.53789e-05	1.97384e-05	3.28727e-06	2.42793e-05
Hapalosiphonaceae	5.51096e-05	2.21932e-05	1.9012e-05	3.01541e-05	3.95049e-06	1.2569e-05
Chlorobiaceae	7.85944e-05	5.2481e-05	6.31118e-05	2.82024e-05	1.81257e-06	1.63329e-05
Frankiaceae	0.000113483	7.12164e-05	8.03203e-05	1.94515e-05	2.71344e-06	2.39545e-05
Halobacteroidaceae	0.000152427	6.94103e-05	4.34086e-05	2.39323e-05	3.24254e-06	1.65211e-05
Odoribacteraceae	5.81279e-05	4.96187e-05	9.53167e-05	2.18517e-05	4.41108e-06	1.69488e-05
Anaplasmataceae	3.05154e-05	9.33313e-06	6.60645e-06	1.88784e-05	7.20581e-07	2.33946e-05
Salinarimonadaceae	2.2027e-05	5.65141e-05	8.37756e-05	2.08826e-05	3.7453e-06	1.7905e-05
Acholeplasmataceae	1.67191e-05	3.81309e-06	5.97168e-06	3.0493e-05	1.19301e-06	1.06572e-05
Bryobacteraceae	3.83924e-06	8.6809e-07	1.62415e-06	1.59143e-05	2.29083e-06	2.37803e-05
Egicoccaceae	0.000154141	5.57869e-05	3.6865e-05	2.15189e-05	9.92632e-07	1.92884e-05
Tepidiformaceae	4.3614e-06	3.20381e-06	3.0313e-06	1.11901e-05	1.76913e-06	2.79872e-05
Verrucomicrobiaceae	8.09684e-05	4.58325e-05	4.72397e-05	2.75696e-05	3.62059e-06	9.63791e-06
Lactobacillaceae	4.77557e-05	2.42875e-05	3.17591e-05	2.21331e-05	6.17689e-06	1.16866e-05
Dietziaceae	1.59364e-06	9.05406e-07	1.24173e-06	3.31372e-05	1.48578e-06	4.80777e-06
Catalimonadaceae	5.71731e-05	3.24111e-05	3.04199e-05	1.95479e-05	4.94996e-06	1.47459e-05
Fusobacteriaceae	4.43021e-05	3.72348e-05	5.59087e-05	2.07443e-05	1.41975e-06	1.64971e-05
Thiobacillaceae	4.27381e-06	3.95176e-06	2.12153e-05	1.7526e-05	2.28728e-06	1.83628e-05
Mycoplasmataceae	5.01069e-05	1.9921e-05	1.93669e-05	2.43738e-05	1.74273e-06	1.18737e-05
Parachlamydiaceae	0.000126092	6.2732e-05	2.6601e-05	2.12708e-05	8.75469e-07	1.56916e-05
Bernardetiaceae	3.3978e-05	2.10647e-05	3.67829e-05	2.23586e-05	4.69454e-06	1.06279e-05
Rubritaleaceae	7.29512e-05	3.76793e-05	3.30128e-05	1.3138e-05	2.50069e-06	2.19627e-05
Tissierellaceae	6.60239e-05	4.7764e-05	4.21063e-05	2.2692e-05	9.76917e-07	1.3248e-05
Hafniaceae	1.39829e-05	9.67866e-06	7.18667e-06	6.68769e-06	1.65584e-05	1.30069e-05
Sporomusaceae	2.63516e-05	1.38164e-05	1.43624e-05	2.19834e-05	5.22834e-06	8.36878e-06
Candidatus Brocadiaceae	6.4535e-05	2.68101e-05	1.76055e-05	2.52306e-05	5.72577e-07	8.92769e-06
Candidatus Nanopelagicaceae	2.92792e-05	1.47846e-05	8.67471e-06	1.78796e-05	9.16791e-07	1.53942e-05
Streptosporangiaceae	9.8835e-05	3.36139e-05	2.6457e-05	1.55597e-05	1.06732e-06	1.75611e-05
Thioalkalispiraceae	4.0828e-05	2.96668e-05	5.15499e-05	9.3122e-06	7.25039e-07	2.35953e-05
Waddliaceae	1.0504e-05	4.60497e-06	2.10986e-05	2.17873e-05	1.82809e-06	9.78034e-06
Hydrogenophilaceae	4.65586e-07	1.24935e-07	1.11312e-06	7.86645e-06	5.02994e-07	2.46706e-05
Hungateiclostridiaceae	9.81908e-05	3.62767e-05	2.81236e-05	1.74077e-05	1.42344e-06	1.3527e-05
Mabikibacteraceae	6.26003e-07	4.84174e-07	2.15027e-07	1.68593e-05	8.86994e-06	6.61776e-06
Merismopediaceae	4.12092e-06	4.76442e-07	1.81231e-06	1.23097e-05	2.11986e-07	1.80686e-05
Acaryochloridaceae	1.448e-05	3.55807e-06	4.50242e-06	1.68093e-05	5.9579e-06	7.57704e-06
Deinococcaceae	0.000145788	0.000111627	0.000144345	1.91133e-05	2.30347e-06	8.91824e-06
Methanomassiliicoccaceae	0.00094445	0.000492487	0.000357668	1.05622e-05	4.23344e-06	1.53535e-05
Selenomonadaceae	0.000229622	9.54049e-05	5.72852e-05	2.28439e-05	2.3144e-06	4.95085e-06
Syntrophaceae	1.62219e-05	1.0403e-05	1.42346e-05	1.23775e-05	9.09028e-06	7.26225e-06
Chrysiogenaceae	3.36677e-07	2.17344e-07	9.98187e-08	2.70925e-05	5.47053e-08	1.46049e-06
Carnobacteriaceae	2.451e-05	8.38493e-06	1.79523e-05	7.93148e-06	1.2144e-06	1.94344e-05
Candidatus Methanoperedenaceae	0.000158702	7.67931e-05	5.90119e-05	1.96422e-05	1.10713e-06	7.66924e-06
Thermodesulfobacteriaceae	3.41752e-05	1.97745e-05	7.47114e-06	2.02769e-05	9.35616e-07	7.10754e-06
Eubacteriaceae	8.04639e-05	3.2886e-05	2.84318e-05	1.51688e-05	8.17152e-07	1.04574e-05
Halothiobacillaceae	4.02749e-07	1.29244e-07	4.67971e-07	1.21219e-05	7.06416e-07	1.35943e-05
Beijerinckiaceae	2.33938e-05	1.65628e-05	7.37843e-06	6.523e-06	9.71465e-06	9.44791e-06
Gemmataceae	8.51285e-05	3.61262e-05	0.00012586	9.75261e-06	1.22376e-06	1.3785e-05
Geodermatophilaceae	4.10214e-05	2.40274e-05	1.73523e-05	9.56989e-06	1.50719e-06	1.35627e-05
Desulfarculaceae	2.74201e-05	8.9831e-06	9.28005e-06	1.62435e-05	2.8131e-07	7.22273e-06
Thermaceae	0.00011722	5.88806e-05	4.91309e-05	1.35263e-05	5.01811e-07	9.53432e-06
Bartonellaceae	4.50565e-05	2.71776e-05	8.83899e-05	1.49942e-05	9.26481e-07	7.60177e-06
Sulfolobaceae	1.07182e-06	3.86362e-07	5.58703e-07	1.61304e-05	6.05609e-07	6.56967e-06
Victivallaceae	3.22129e-06	1.66628e-06	1.69986e-06	2.21125e-05	1.80331e-07	4.17098e-07
Brachyspiraceae	3.48823e-05	1.3075e-05	1.40862e-05	1.28875e-05	1.7925e-06	7.94392e-06
Methylothermaceae	1.9377e-05	1.42545e-05	8.49103e-06	3.79056e-06	7.44742e-07	1.74436e-05
Celerinatantimonadaceae	4.84981e-07	2.25752e-07	1.26563e-07	1.4456e-07	1.46379e-05	7.05201e-06
Synergistaceae	5.33675e-05	2.5936e-05	3.84174e-05	1.25282e-05	1.8309e-06	7.34097e-06
Aphanizomenonaceae	5.69926e-06	2.52085e-06	2.72077e-06	5.46057e-06	2.29928e-07	1.56641e-05
Oscillatoriaceae	6.87915e-05	3.38808e-05	3.84676e-05	1.22032e-05	1.55531e-06	7.43418e-06
Propionibacteriaceae	6.65139e-05	3.32534e-05	2.10955e-05	9.40598e-06	6.30227e-07	1.09811e-05
Elusimicrobiaceae	6.96537e-06	2.41529e-06	1.41836e-06	1.03839e-05	2.30887e-07	1.03355e-05
Thermococcaceae	0.000187906	9.24758e-05	0.000101135	9.11676e-06	1.24096e-06	9.82571e-06
Coxiellaceae	0.000110202	5.86976e-05	2.46272e-05	9.45198e-06	1.3892e-06	9.16905e-06
Hydrogenothermaceae	5.87681e-05	3.40362e-05	1.80878e-05	1.1019e-05	1.97868e-06	6.89854e-06
Aestuariivirgaceae	4.08511e-05	1.73434e-05	1.30531e-05	1.26935e-05	4.24927e-07	6.71434e-06
Chroococcaceae	3.69774e-05	2.17997e-05	5.19319e-05	8.09703e-06	8.77665e-07	9.92026e-06
Nocardiopsaceae	4.51372e-05	1.67183e-05	1.87938e-05	7.84479e-06	1.00105e-06	9.74885e-06
Notoacmeibacteraceae	9.51193e-06	6.21328e-06	8.34022e-06	8.73058e-06	1.83127e-06	7.89054e-06
Egibacteraceae	7.04012e-05	2.85891e-05	1.94242e-05	9.42662e-06	8.33589e-07	7.99796e-06
Isosphaeraceae	4.86549e-05	2.23423e-05	3.46542e-05	7.50329e-06	2.76238e-07	1.03993e-05
Oligoflexaceae	4.58796e-05	2.79532e-05	1.93517e-05	1.20632e-05	1.13572e-07	5.08228e-06
Magnetococcaceae	5.04451e-05	2.30649e-05	3.37502e-05	1.04751e-05	4.69137e-07	6.22447e-06
Caldilineaceae	6.08157e-05	2.94707e-05	2.47587e-05	7.4595e-06	9.59633e-07	8.72504e-06
Intrasporangiaceae	6.33607e-05	3.09688e-05	3.22484e-05	7.84735e-06	5.4229e-07	8.64669e-06
Actinomycetaceae	4.07371e-05	1.57346e-05	1.15433e-05	6.89535e-06	5.4343e-07	9.36579e-06
Thermoanaerobacterales Family III. Incertae Sedis	2.4279e-05	6.84696e-06	9.74655e-06	8.59738e-06	3.27054e-07	7.83313e-06
Chthonomonadaceae	1.21193e-06	1.1241e-06	3.01071e-07	3.63154e-06	6.85292e-07	1.19828e-05
Gloeomargaritaceae	8.23104e-05	2.71525e-05	1.69939e-05	1.03131e-05	3.62838e-07	4.78371e-06
Anaerolineaceae	4.64422e-05	1.85174e-05	1.92459e-05	7.86913e-06	1.37762e-06	6.10822e-06
Thermoflexaceae	2.12225e-05	9.327e-06	6.5567e-06	4.68741e-06	5.46893e-08	1.05557e-05
Petrotogaceae	2.21643e-05	1.2948e-05	2.55574e-05	9.10416e-06	2.43642e-07	5.75085e-06
Nannocystaceae	4.89002e-05	2.17323e-05	1.57128e-05	6.26556e-06	8.88156e-07	7.80625e-06
Polyangiaceae	5.97254e-05	2.77796e-05	2.36384e-05	9.27241e-06	4.74097e-07	5.16485e-06
Fibrobacteraceae	3.91053e-06	3.07688e-06	1.85774e-07	1.09654e-05	4.47683e-07	3.38148e-06
Erysipelotrichaceae	9.04629e-06	4.93924e-06	1.13279e-06	9.03329e-06	2.61156e-07	5.33588e-06
Nautiliaceae	7.71274e-06	7.15372e-06	5.00147e-06	5.2708e-06	3.12026e-06	6.14218e-06
Brevibacteriaceae	9.93702e-06	5.18292e-06	4.67989e-06	1.15194e-05	4.61261e-07	2.51675e-06
Fervidicoccaceae	1.23089e-06	4.40089e-07	3.29943e-07	6.50152e-06	7.41621e-07	7.13576e-06
Deferribacteraceae	7.12909e-05	3.18988e-05	2.88929e-05	7.37052e-06	7.13465e-07	6.00784e-06
Thermotogaceae	8.01444e-06	2.65368e-06	2.14276e-06	4.26856e-06	5.52887e-06	4.21686e-06
Herpetosiphonaceae	4.7999e-05	2.29238e-05	1.95359e-05	6.83153e-06	6.72133e-07	6.16753e-06
Pseudanabaenaceae	3.67544e-05	1.58361e-05	3.07496e-05	7.41445e-06	1.17913e-06	4.88056e-06
Rubricoccaceae	1.86616e-05	9.40149e-06	9.04464e-06	3.44935e-06	5.55991e-07	9.17337e-06
Syntrophobacteraceae	3.78326e-05	1.17222e-05	1.1476e-05	7.742e-06	7.34429e-07	4.65218e-06
Jiangellaceae	5.72806e-05	7.67027e-05	0.000137262	8.07838e-06	2.31628e-07	4.76557e-06
Tolypothrichaceae	6.5504e-05	4.71226e-05	3.73547e-05	4.81826e-06	3.69373e-07	7.73786e-06
Cyanobacteriaceae	7.51709e-06	3.36296e-06	2.05092e-06	6.56389e-06	1.75257e-07	6.00687e-06
Williamwhitmaniaceae	3.27703e-05	4.29588e-05	7.28751e-05	7.43593e-06	2.38099e-06	2.73664e-06
Desertifilaceae	8.48973e-06	5.16347e-06	1.24707e-06	1.03089e-05	0	2.14222e-06
Succinivibrionaceae	2.4256e-05	1.07289e-05	2.32813e-05	7.74955e-06	4.23848e-07	4.27311e-06
Labilitrichaceae	1.5917e-05	7.96047e-06	2.82909e-06	3.64525e-06	4.22329e-07	8.34802e-06
Elioraeaceae	4.86336e-05	7.60787e-05	0.000103895	6.08241e-06	2.00587e-06	3.78435e-06
Candidatus Paracaedibacteraceae	3.99602e-05	1.44736e-05	8.68861e-06	7.47595e-06	2.84755e-08	4.25997e-06
Desulfomicrobiaceae	3.76582e-08	0	3.29212e-07	6.05228e-06	6.30392e-07	5.06008e-06
Aerococcaceae	1.66524e-05	5.71522e-06	5.06708e-06	3.21107e-06	2.01374e-07	8.27535e-06
Paludibacteraceae	1.4348e-05	6.50463e-06	9.16504e-06	5.54778e-06	3.08279e-06	2.98936e-06
Glycomycetaceae	2.65989e-05	1.04242e-05	5.5149e-06	6.39637e-06	2.06609e-07	4.87962e-06
Akkermansiaceae	1.13645e-06	6.80198e-07	4.70338e-06	5.36393e-06	2.67822e-06	2.95274e-06
Immundisolibacteraceae	1.50054e-06	8.97353e-07	4.25027e-07	5.83099e-06	1.25724e-06	3.85335e-06
Kosmotogaceae	7.82208e-06	6.68556e-06	7.75842e-06	3.11359e-06	3.68573e-06	3.98711e-06
Archaeoglobaceae	0.000114681	7.55635e-05	5.57967e-05	2.91082e-06	4.05281e-06	3.81807e-06
Nitrososphaeraceae	5.29698e-06	1.02988e-06	2.2518e-05	4.94767e-06	6.11107e-07	5.01579e-06
Acuticoccaceae	1.26271e-05	7.39034e-06	3.65513e-06	1.416e-06	2.15212e-07	8.76025e-06
Holosporaceae	2.08704e-07	0	6.95088e-08	4.10758e-06	1.63299e-07	6.05125e-06
Peptostreptococcaceae	1.41113e-05	1.25168e-05	1.18491e-05	6.7658e-06	1.31564e-06	2.07636e-06
Amoebophilaceae	1.45377e-07	6.47623e-08	1.81144e-06	3.50631e-06	5.78115e-07	5.83487e-06
Verrucomicrobia subdivision 3	5.33592e-05	2.87982e-05	1.98048e-05	4.94963e-06	7.0044e-07	3.96809e-06
Acidaminococcaceae	1.23174e-05	5.52954e-06	5.24767e-06	6.80757e-06	7.81697e-07	1.95469e-06
Coriobacteriaceae	2.68491e-05	1.14869e-05	8.57099e-06	5.66372e-06	1.92994e-06	1.75802e-06
Kiritimatiellaceae	1.52938e-05	6.37252e-06	4.63513e-06	0	7.31312e-06	1.84588e-06
Crenotrichaceae	2.36272e-06	7.72483e-07	2.58586e-07	2.25067e-06	2.9268e-07	6.57394e-06
Fervidobacteriaceae	3.88982e-05	2.17624e-05	2.45677e-05	4.47552e-06	1.31949e-06	3.23511e-06
Rivulariaceae	7.9563e-08	0	8.84063e-08	1.68032e-06	4.88785e-07	6.78219e-06
Dermatophilaceae	5.17188e-07	1.95033e-07	2.92785e-07	1.88042e-06	5.28335e-06	1.72656e-06
Nakamurellaceae	2.07042e-05	9.34032e-06	6.25202e-06	3.01761e-06	4.46366e-07	5.3809e-06
Ferrovaceae	2.30541e-05	2.59997e-05	1.98845e-05	5.92632e-06	6.04386e-07	1.94111e-06
Holophagaceae	7.17526e-06	3.57322e-06	2.44947e-05	4.77039e-06	9.25633e-08	3.45964e-06
Kallotenuaceae	3.30371e-05	1.18741e-05	1.04049e-05	4.93681e-06	1.1403e-07	3.13848e-06
Sphaerobacteraceae	4.33676e-05	1.74614e-05	1.51422e-05	3.81333e-06	1.45273e-07	4.15494e-06
Natrialbaceae	3.47143e-05	1.96434e-05	1.59275e-05	1.58163e-06	4.66621e-08	6.3515e-06
Dermacoccaceae	3.72103e-05	1.50123e-05	1.06418e-05	4.10713e-06	7.47188e-07	3.02215e-06
Nitrosopumilaceae	2.42655e-05	9.28317e-06	9.56073e-06	3.92539e-06	4.85302e-07	3.33649e-06
Microcystaceae	9.18684e-06	3.44972e-06	6.13094e-06	3.44201e-06	2.9604e-07	3.89712e-06
Conexibacteraceae	1.49269e-05	7.5104e-06	4.59113e-06	5.09538e-06	2.46124e-07	2.25805e-06
Sporichthyaceae	2.44101e-06	1.09887e-06	6.21207e-07	3.87219e-06	4.22447e-07	3.16633e-06
Lentisphaeraceae	5.0715e-05	1.80713e-05	7.37805e-06	2.04863e-06	6.1219e-07	4.61525e-06
Methanobacteriaceae	6.87614e-05	4.23698e-05	2.90321e-05	2.93608e-06	5.52285e-07	3.54561e-06
Bradymonadaceae	4.49441e-05	2.22386e-05	2.77184e-05	2.61987e-06	6.63694e-07	3.55863e-06
Melioribacteraceae	6.83412e-05	3.39514e-05	2.58816e-05	3.4959e-06	8.46702e-07	2.44635e-06
Cellulomonadaceae	2.10833e-05	1.24211e-05	5.60166e-05	2.98055e-06	4.71168e-07	2.94926e-06
Promicromonosporaceae	4.4728e-06	2.80639e-06	3.12385e-06	4.22539e-06	3.5387e-07	1.77624e-06
Pyrinomonadaceae	4.87578e-05	2.00563e-05	2.00768e-05	2.64266e-06	1.75403e-07	3.37167e-06
Demequinaceae	7.45051e-06	2.39811e-06	1.68946e-06	3.781e-06	4.38026e-07	1.90669e-06
Leptotrichiaceae	2.69999e-05	1.02589e-05	7.37695e-06	3.78444e-06	3.55807e-07	1.80885e-06
Pseudobacteriovoracaceae	2.70632e-05	1.62762e-05	1.75224e-05	1.67101e-06	3.55169e-07	3.83969e-06
Sporolactobacillaceae	1.97632e-05	1.8572e-05	2.52497e-05	2.38354e-06	1.05909e-07	3.05164e-06
Acidothermaceae	2.34765e-05	8.53046e-06	7.15752e-06	2.96383e-06	1.89088e-07	2.3794e-06
Mesoaciditogaceae	3.12976e-05	8.0437e-06	6.09016e-06	2.74966e-06	1.96312e-07	2.54372e-06
Hyellaceae	6.20727e-06	6.58259e-06	1.48516e-05	3.60174e-06	8.90736e-07	9.22106e-07
Spiroplasmataceae	7.1034e-06	3.62915e-06	2.22229e-06	3.3514e-06	1.56652e-07	1.89153e-06
Trueperaceae	5.73754e-05	2.91039e-05	1.82626e-05	2.48358e-06	2.55148e-08	2.84181e-06
Geminicoccaceae	2.82592e-05	1.10909e-05	5.06533e-06	2.49715e-06	4.83604e-07	2.36629e-06
Simkaniaceae	1.33103e-06	4.46864e-06	3.67027e-07	1.41429e-06	2.61317e-06	1.25326e-06
Candidatus Desulfofervidaceae	8.15592e-06	2.76745e-06	5.47509e-07	2.07617e-06	7.04791e-08	3.05814e-06
Desulfurellaceae	2.51789e-05	1.4113e-05	7.81989e-06	3.13726e-06	3.90951e-07	1.65612e-06
Coleofasciculaceae	2.48362e-05	1.44024e-05	7.79078e-06	2.24005e-06	1.11467e-06	1.67269e-06
Halobacteriaceae	6.12242e-05	3.15525e-05	2.36457e-05	2.03666e-06	1.43035e-07	2.83363e-06
Candidatus Magnetaquicoccaceae	1.01186e-07	4.93117e-08	0	1.81297e-06	0	3.13368e-06
Ktedonosporobacteraceae	1.36722e-05	1.93585e-06	2.97388e-06	2.7203e-06	3.40717e-07	1.75701e-06
Oscillochloridaceae	3.07311e-05	1.5195e-05	1.22254e-05	1.9333e-06	9.3219e-07	1.86151e-06
Brevinemataceae	1.79517e-06	5.37689e-07	2.28326e-07	4.42888e-06	4.62619e-08	2.31848e-07
Ignavibacteriaceae	3.51478e-05	1.22388e-05	5.04451e-06	2.51179e-06	4.70659e-07	1.55348e-06
Methanomicrobiaceae	4.82579e-05	2.01646e-05	1.88085e-05	3.21459e-06	5.06052e-08	9.17261e-07
Chroococcidiopsidaceae	3.39438e-07	5.85757e-07	1.01154e-07	2.94572e-06	9.11915e-07	1.29821e-07
Calotrichaceae	2.35902e-05	1.48077e-05	1.01304e-05	1.82695e-06	1.40673e-07	1.92048e-06
Segniliparaceae	0	0	3.66919e-08	3.62165e-06	2.30419e-07	0
Chlamydiaceae	8.23175e-06	7.2692e-06	2.91637e-05	1.86529e-06	1.87733e-07	1.67674e-06
Aquificaceae	3.31364e-05	1.31757e-05	3.31819e-06	1.65357e-06	2.26243e-07	1.81727e-06
Barnesiellaceae	4.43578e-05	4.98848e-05	8.47183e-05	1.23195e-06	5.07387e-07	1.94021e-06
Candidatus Midichloriaceae	8.78325e-06	1.73965e-06	7.20907e-07	1.4366e-06	5.20987e-07	1.17445e-06
Gaiellaceae	1.25053e-05	8.10463e-06	5.9277e-06	1.74674e-06	3.95055e-07	9.56013e-07
Ktedonobacteraceae	1.42727e-05	4.97472e-06	4.48504e-06	1.07838e-06	2.34428e-07	1.50694e-06
Thermoanaerobaculaceae	1.45038e-05	5.12809e-06	8.54604e-06	1.14872e-06	7.5017e-08	1.59387e-06
Methanocellaceae	7.99771e-05	3.92116e-05	3.22899e-05	8.25942e-07	3.643e-07	1.5652e-06
Syntrophomonadaceae	2.94569e-05	1.18669e-05	9.00244e-06	1.31038e-06	1.41256e-07	1.25419e-06
Methanoregulaceae	8.55007e-05	3.80333e-05	3.39572e-05	8.54008e-07	1.80884e-07	1.61113e-06
Dermabacteraceae	1.62885e-06	2.24158e-06	2.36723e-05	1.15046e-06	1.89519e-07	1.23253e-06
Bifidobacteriaceae	1.85172e-05	1.31986e-05	2.60741e-05	7.71935e-07	2.3316e-07	1.54578e-06
Methanocaldococcaceae	6.57267e-05	2.58198e-05	2.69012e-05	7.46169e-07	3.58865e-07	1.38985e-06
Vallitaleaceae	1.83155e-05	7.48152e-06	1.38212e-05	1.60875e-06	1.99663e-07	6.73017e-07
Clostridiales Family XII. Incertae Sedis	8.83487e-06	3.81829e-06	3.1434e-06	9.86305e-07	1.9426e-08	1.4673e-06
Archangiaceae	5.58389e-05	0.000124091	0.000156	2.34707e-07	1.35219e-06	8.06751e-07
Aphanothecaceae	3.49215e-06	1.87536e-06	2.19004e-06	3.73484e-08	1.7899e-06	5.48547e-07
Tsukamurellaceae	4.04331e-07	5.27181e-08	0	2.28513e-06	0	0
Bogoriellaceae	2.41646e-06	2.59043e-07	1.30109e-06	1.69566e-06	2.46021e-08	5.017e-07
Candidatus Methanomethylophilaceae	7.15606e-05	3.86216e-05	2.57997e-05	7.7832e-07	4.11088e-07	1.00191e-06
Motilibacteraceae	1.8395e-06	9.81689e-07	8.30407e-07	5.04837e-07	9.58977e-07	6.03326e-07
Haloferacaceae	2.85225e-05	1.3566e-05	8.62917e-06	1.09647e-06	5.11163e-08	6.70239e-07
Anaeromyxobacteraceae	3.5369e-05	1.97074e-05	2.48945e-05	5.21098e-07	4.53181e-08	1.15073e-06
Beutenbergiaceae	0	0	6.52557e-08	1.56444e-06	1.21118e-08	1.31453e-07
Dictyoglomaceae	1.25749e-05	3.86702e-06	2.51694e-06	2.52241e-07	1.18002e-07	1.10471e-06
Nitrospinaceae	2.20363e-05	1.40922e-05	5.19299e-06	8.25482e-07	2.9085e-08	6.19935e-07
Catenulisporaceae	1.7324e-06	3.69951e-07	3.35142e-07	7.89556e-07	1.04048e-07	5.65312e-07
Chthoniobacteraceae	3.5124e-05	2.0178e-05	1.46008e-05	5.45103e-07	7.95995e-08	8.02703e-07
Thermogemmatisporaceae	1.80115e-05	7.18935e-06	2.79982e-06	8.19833e-07	1.02306e-07	4.86568e-07
Thermithiobacillaceae	4.97932e-06	3.49563e-06	2.02776e-06	7.44958e-07	7.18964e-09	6.49838e-07
Thermoguttaceae	2.12315e-06	1.09471e-06	2.61672e-06	3.31553e-07	2.18685e-07	7.73067e-07
Cryptosporangiaceae	6.41164e-06	1.67893e-06	1.53295e-06	7.32999e-07	2.47968e-07	3.24753e-07
Thermofilaceae	9.34365e-06	7.96473e-06	3.59955e-06	3.52068e-07	2.92926e-07	4.79228e-07
Methanotrichaceae	2.59538e-05	1.26991e-05	8.73821e-06	4.88276e-07	3.51969e-08	4.14286e-07
Eggerthellaceae	3.11662e-05	1.74656e-05	1.36072e-05	2.85612e-07	4.658e-08	5.95573e-07
Chloroflexaceae	5.7716e-06	3.79849e-06	1.3537e-06	4.38117e-07	1.44507e-07	3.03546e-07
Desulfohalobiaceae	7.58611e-06	3.22499e-06	1.79257e-06	4.34867e-07	1.06537e-07	3.44554e-07
Halorubraceae	1.72436e-05	9.0321e-06	1.00453e-05	1.65688e-07	1.07569e-07	5.49793e-07
Clostridiales Family XVII. Incertae Sedis	9.94824e-06	9.83892e-07	9.18376e-06	1.82573e-07	2.54388e-08	5.201e-07
Kofleriaceae	1.35617e-05	8.45916e-06	4.6796e-06	3.60621e-07	1.32265e-07	2.34403e-07
Cuniculiplasmataceae	2.25627e-05	1.48144e-05	1.43048e-05	2.43656e-07	5.65573e-08	3.92946e-07
Methanopyraceae	2.12807e-05	1.23746e-05	1.00832e-05	3.22634e-07	6.74116e-08	2.90941e-07
Caedimonadaceae	3.68221e-06	1.21351e-06	9.6473e-07	1.00418e-07	0	5.7085e-07
Haloplasmataceae	3.42704e-06	9.03846e-07	2.69935e-07	4.21186e-07	1.11244e-07	9.54875e-08
Capsulimonadaceae	5.3859e-06	3.3601e-06	7.98752e-06	2.9477e-07	2.64743e-08	2.94539e-07
Chitinivibrionaceae	1.45934e-06	2.02221e-06	1.17951e-06	4.15039e-07	4.49865e-08	1.39399e-07
Candidatus Methanollivieraceae	3.13591e-05	1.55288e-05	1.58751e-05	5.57663e-08	8.74738e-09	5.00605e-07
Phycisphaeraceae	1.31048e-05	4.76919e-06	4.89024e-06	0	1.45224e-08	5.42444e-07
Vicinamibacteraceae	9.09989e-06	6.48264e-06	2.15199e-06	2.90565e-07	0	2.5489e-07
Clostridiales Family XVI. Incertae Sedis	3.13962e-06	9.55752e-08	4.54815e-07	3.37546e-07	2.15224e-08	1.60024e-07
Thermoproteaceae	5.54691e-07	2.06887e-07	7.84668e-06	1.87624e-07	6.64735e-08	1.94839e-07
Thermomicrobiaceae	2.13935e-05	1.19675e-05	6.09876e-06	4.1193e-08	0	3.70109e-07
Pyrodictiaceae	1.28107e-05	7.28237e-06	3.48324e-06	1.00918e-07	2.87029e-08	1.97399e-07
Haloarculaceae	1.80644e-05	9.19104e-06	5.56172e-06	1.66516e-07	3.77134e-09	1.26364e-07
Prochlorotrichaceae	1.0321e-05	2.17039e-06	2.31732e-05	8.79691e-08	0	2.04806e-07
Gloeobacteraceae	6.25458e-07	2.37802e-07	9.091e-06	1.38237e-07	1.9426e-08	9.53784e-08
Anaeroplasmataceae	6.2306e-06	2.58681e-06	8.8452e-07	1.12259e-07	2.28367e-08	1.11051e-07
Heliobacteriaceae	1.76363e-06	6.64526e-07	0	1.05964e-07	6.6814e-08	6.10315e-08
Ferroplasmaceae	1.20594e-05	7.94178e-06	3.276e-06	0	0	2.27055e-07
Silvanigrellaceae	2.19556e-06	1.69945e-06	9.72488e-08	1.33279e-07	5.07914e-08	4.02403e-08
Criblamydiaceae	2.79526e-06	1.90249e-06	1.54491e-06	0	2.19165e-08	1.86896e-07
Methanonatronarchaeaceae	6.18755e-06	3.60316e-06	6.36898e-07	9.2559e-08	0	1.10417e-07
Methanococcaceae	1.66547e-05	7.32668e-06	6.03434e-06	7.77964e-08	1.24223e-08	1.08292e-07
Symbiobacteriaceae	5.3437e-06	2.47296e-06	2.57566e-06	1.01859e-07	0	7.15568e-08
Methermicoccaceae	1.57816e-05	6.81292e-06	7.09926e-06	8.28471e-08	0	8.90055e-08
Acidiferrobacteraceae	8.8732e-06	3.42929e-06	3.72052e-06	4.92791e-08	4.05396e-08	1.71927e-08
Vulgatibacteraceae	5.06933e-06	4.37524e-06	1.72956e-06	6.69451e-08	3.71352e-08	0
Natranaerobiaceae	5.77946e-06	4.5553e-06	2.14717e-06	5.72274e-08	0	4.30743e-08
Sandaracinaceae	3.89024e-06	2.99184e-06	7.26814e-07	8.87023e-08	0	0
Salinibacteraceae	2.32009e-06	1.69702e-06	2.55845e-07	0	3.93633e-08	4.76894e-08
Scytonemataceae	3.79372e-07	4.78368e-07	2.74773e-06	5.18728e-08	2.77001e-08	0
Clostridiales Family XIII. Incertae Sedis	6.05326e-06	1.92796e-06	1.94497e-06	1.2232e-09	0	7.81884e-08
Cyanothecaceae	1.15669e-06	8.94205e-07	1.52341e-06	0	7.773e-08	0
Desulfurococcaceae	1.03843e-05	3.13743e-06	4.2385e-06	0	0	4.46214e-08
Dermocarpellaceae	0	0	6.7573e-06	3.67044e-08	0	0
Methanothermaceae	8.15909e-06	1.85671e-06	3.37836e-06	0	1.64827e-08	1.10355e-08
Methanospirillaceae	8.09341e-06	2.58585e-06	1.36359e-06	8.86431e-09	4.73356e-09	6.33845e-09
Coprothermobacteraceae	4.62934e-06	1.88676e-06	2.53048e-07	0	0	0

## Sheet: Table S6
S6 Table. Abundance of genes related to nitrogen metabolism of microbial community in coastal seawater of Heping Island and Badouzi fishing port from whole genome-shotgun sequencing.
contigName	Taxonomy	NCyc_ID	Gene_name	HPisland1	HPisland2	HPisland3	BDZfishP1	BDZfishP2	BDZfishP3
k141_80360_2	Saprospirales	375149571	ansB	8.83018e-08	1.63608e-07	2.87627e-06	1.28949e-06	8.52419e-07	1.76394e-06
k141_179193_4	Vibrionaceae	223926.VPA0374	ansB	2.24481e-07	5.25453e-08	8.9252e-08	8.81666e-08	1.18942e-06	5.23636e-07
k141_398321_2	Bacteria	375149571	ansB	4.71238e-06	2.57001e-06	2.54246e-07	4.7519e-08	0	5.45916e-08
k141_449545_1	Rhodobacteraceae	52598.EE36_11229	ansB	3.83635e-08	9.00354e-08	5.23189e-08	7.08149e-07	5.76739e-07	2.52293e-07
k141_606901_2	Vibrionaceae	675817.VDA_000463	ansB	3.71188e-07	3.692e-07	2.45444e-07	2.9894e-07	3.72949e-05	1.77918e-05
k141_701874_2	Vibrionaceae	561230.PC1_3916	ansB	1.76952e-07	5.45112e-08	3.47218e-08	1.81025e-08	7.37029e-06	1.511e-06
k141_710280_20	Saprospirales	375149571	ansB	9.06461e-08	0	0	2.13307e-06	6.96694e-10	4.11783e-06
k141_959197_3	Rhodobacteraceae	52598.EE36_11229	ansB	1.91818e-08	4.65973e-08	5.09773e-08	2.82211e-07	1.82486e-06	6.89759e-07
k141_976689_1	Vibrionaceae	vex:VEA_000646	ansB	3.88864e-08	1.06473e-07	1.35052e-07	5.32673e-08	1.90286e-06	1.4368e-06
k141_2399_2	Hahellaceae	8153f9615c40425cc3d0f5935bcdde7e	asnB	2.64799e-07	1.53226e-07	9.91792e-08	2.24288e-07	1.6384e-08	2.37126e-06
k141_17339_14	Candidatus Marinimicrobia	8083.ENSXMAP00000016897	asnB	4.16216e-07	7.51701e-08	7.79537e-08	1.33605e-05	3.22291e-07	3.70746e-06
k141_52413_3	Vibrionaceae	674977.VMC_15540	asnB	3.35207e-07	1.38633e-07	2.32641e-07	6.76707e-08	4.05095e-05	1.56773e-05
k141_53777_4	Oceanospirillaceae	8153f9615c40425cc3d0f5935bcdde7e	asnB	8.06233e-08	1.15505e-07	1.20039e-07	5.70018e-06	4.21292e-08	3.62811e-06
k141_54694_2	Bacteria	F4AQC3	asnB	2.96789e-06	5.37414e-06	2.01635e-05	4.56337e-08	1.12564e-07	1.09986e-07
k141_56104_2	Firmicutes	701bdba3d454f0424b26d7f9a9aa3fd7	asnB	4.01679e-06	1.97044e-06	8.01183e-07	1.36485e-07	4.27332e-08	2.35415e-07
k141_59255_1	Vibrionaceae	45157.CMT315CT	asnB	3.10395e-07	1.82117e-07	1.03113e-07	0	2.85383e-06	5.78203e-07
k141_69050_11	Oceanospirillaceae	8153f9615c40425cc3d0f5935bcdde7e	asnB	4.06746e-07	3.45029e-07	3.61713e-07	1.65231e-06	6.53233e-08	7.66757e-06
k141_79006_5	Rhodobacteraceae	E3I873	asnB	2.71745e-07	9.84074e-08	2.43157e-07	1.25254e-06	2.7288e-06	1.76812e-06
k141_87392_2	Flavobacteriaceae	391598.FBBAL38_01215	asnB	1.71221e-06	1.81956e-06	1.59834e-06	1.97698e-07	2.0957e-08	2.1416e-07
k141_88042_4	Alphaproteobacteria	A0A2A5Y780	asnB	7.6429e-06	3.19524e-06	2.31453e-06	1.79455e-07	2.82901e-08	1.55468e-06
k141_105116_76	Cryomorphaceae	391598.FBBAL38_01215	asnB	1.24502e-05	2.02143e-05	2.32694e-05	4.19681e-08	1.56356e-08	2.2957e-08
k141_106032_4	Flavobacteriaceae	A0A1J5KK25	asnB	2.11488e-07	5.91776e-08	5.66298e-08	2.15011e-06	1.66882e-06	9.22722e-07
k141_110751_2	Flavobacteriaceae	992406.RIA_1496	asnB	4.19034e-06	4.22588e-06	2.44639e-06	6.4935e-08	2.71966e-08	4.88756e-08
k141_123599_29	Flavobacteriaceae	391598.FBBAL38_01215	asnB	2.81763e-07	6.36293e-07	2.35876e-07	6.68123e-06	3.45779e-06	7.16293e-06
k141_147375_6	Bacteroidetes	1046627.BZARG_125	asnB	5.53704e-07	2.18104e-07	1.28338e-07	6.78287e-06	1.05253e-05	7.2499e-06
k141_157174_2	Proteobacteria	Q0IDQ7	asnB	2.25544e-06	2.6205e-06	8.05224e-07	1.16354e-07	1.72593e-08	5.2912e-08
k141_157279_2	Oceanospirillaceae	45157.CMT315CT	asnB	0	0	2.59751e-08	3.2074e-06	7.0313e-08	1.51682e-05
k141_173255_10	Flavobacteriaceae	391598.FBBAL38_01215	asnB	1.11368e-06	7.32501e-07	5.04912e-07	3.57333e-05	2.9492e-06	1.52707e-05
k141_175281_1	Proteobacteria	44689.DDB0305003	asnB	2.03888e-06	1.74406e-07	4.59174e-07	4.00161e-08	1.42063e-08	0
k141_183856_8	Flavobacteriaceae	391598.FBBAL38_01215	asnB	2.31788e-07	2.71069e-07	6.08474e-08	1.12241e-06	1.96499e-06	1.08889e-06
k141_203934_1	Cytophagales	A7T4X2	asnB	1.52307e-06	9.82474e-07	1.60556e-06	3.03398e-06	6.79635e-07	2.08607e-06
k141_211666_3	Flavobacteriaceae	7afe610dd46cd34bc260155ca1eba854	asnB	1.86358e-07	5.20672e-08	6.0013e-08	2.55016e-06	2.64422e-06	1.69506e-06
k141_214402_7	Vibrionaceae	A0A0X8LN51	asnB	2.02832e-08	3.50758e-08	2.94348e-08	1.14818e-07	6.29735e-06	2.77845e-06
k141_221975_1	Vibrionaceae	A0A143DGI4	asnB	1.29071e-06	2.18113e-06	3.7248e-06	5.81232e-08	8.41062e-08	6.28997e-08
k141_226026_8	Flavobacteriaceae	M1WT64	asnB	4.53345e-06	4.07674e-06	1.75097e-06	3.37546e-07	6.83759e-07	2.73974e-07
k141_234768_53	Pseudoalteromonadaceae	A0A0S2K1V9	asnB	6.09336e-08	1.53508e-08	3.25933e-08	6.07636e-06	6.60141e-06	6.87542e-06
k141_238303_9	Proteobacteria	44689.DDB0305003	asnB	6.3556e-06	6.97454e-06	3.84742e-06	2.66774e-07	2.03511e-08	3.87251e-08
k141_240406_12	Flavobacteriaceae	E6XBL9	asnB	5.22561e-07	8.01735e-08	1.41145e-07	1.22612e-06	3.29499e-06	1.90296e-06
k141_257894_3	Iamiaceae	334336575	asnB	4.45824e-06	3.51533e-06	5.01121e-06	1.72316e-06	1.6394e-07	2.21379e-06
k141_270314_2	Cryomorphaceae	391598.FBBAL38_01215	asnB	5.99626e-06	9.11064e-06	2.23586e-05	1.02016e-07	0	3.7166e-07
k141_275007_1	Flavobacteriaceae	1046627.BZARG_121	asnB	1.56219e-06	7.26074e-07	8.22191e-07	1.81437e-07	0	0
k141_278728_9	Chromatiaceae	U5N518	asnB	1.05965e-06	1.42312e-06	2.2354e-06	3.29771e-07	1.02981e-08	1.72371e-07
k141_288909_4	Flavobacteriaceae	A0A1Z9QA98	asnB	7.07351e-06	4.32601e-06	7.56439e-07	8.3701e-07	6.39166e-08	8.48149e-07
k141_290411_2	Pseudoalteromonadaceae	Q8ECG7	asnB	1.67804e-06	3.13178e-06	2.54823e-06	4.72509e-07	4.31384e-07	3.54212e-07
k141_292644_8	Gammaproteobacteria	Q0IDQ7	asnB	2.10981e-06	7.62709e-06	1.68161e-05	3.31713e-08	2.42691e-08	7.13358e-08
k141_295491_3	Flavobacteriaceae	313606.M23134_05638	asnB	2.38481e-05	1.8994e-05	7.61264e-06	1.69075e-07	7.95354e-09	7.36485e-08
k141_306791_2	Proteobacteria	44689.DDB0305003	asnB	4.21964e-06	2.68426e-06	1.45428e-06	0	0	3.01195e-08
k141_322522_1	Flavobacteriaceae	A0A1V6LPP2	asnB	7.66128e-06	1.34684e-05	3.99777e-05	2.67129e-07	5.32609e-08	6.1338e-08
k141_332634_15	Flavobacteriaceae	391598.FBBAL38_01215	asnB	3.0732e-07	1.03405e-07	8.40571e-08	6.87283e-07	3.32319e-06	1.23696e-06
k141_341389_6	Sphingobacteriaceae	7afe610dd46cd34bc260155ca1eba854	asnB	7.728e-06	3.40153e-06	3.01861e-06	1.02939e-07	1.69693e-08	2.74907e-07
k141_347835_7	Rhodobacteraceae	Q0IDQ7	asnB	1.02459e-07	2.9215e-08	4.96239e-08	3.90541e-06	8.1986e-06	5.3183e-06
k141_355140_1	Bacillaceae	A0A0G3XXH5	asnB	1.93204e-07	6.91982e-08	6.15528e-08	1.76582e-06	6.7169e-08	8.9906e-07
k141_362906_17	Oceanospirillaceae	7260.FBpp0251908	asnB	1.60497e-07	8.37054e-08	6.48012e-07	2.20059e-05	1.36119e-06	1.0368e-05
k141_363663_2	Flavobacteriaceae	A0A1Z8R4I0	asnB	3.37183e-06	8.67711e-07	1.66856e-06	1.83876e-07	4.94185e-08	4.19585e-08
k141_378228_37	Flavobacteriaceae	391598.FBBAL38_01215	asnB	4.34591e-06	3.27536e-06	2.50853e-06	5.62434e-07	1.46147e-08	2.58469e-07
k141_397664_16	Oceanospirillaceae	8364.ENSXETP00000027675	asnB	3.49803e-07	0	1.039e-07	1.2851e-06	1.38222e-08	8.87766e-06
k141_399932_21	Flavobacteriaceae	A0A223VB90	asnB	5.97289e-07	1.96257e-07	1.44337e-07	7.36695e-06	3.13316e-06	8.48335e-06
k141_412693_2	Alteromonadaceae	F4AQC3	asnB	1.63691e-06	3.90771e-06	6.92353e-06	8.06901e-08	6.6468e-08	9.17396e-08
k141_424601_3	Cryomorphaceae	391598.FBBAL38_01215	asnB	1.63892e-07	1.82217e-07	1.22931e-07	3.39215e-05	1.53898e-05	1.53395e-05
k141_426586_2	Flavobacteriales	391598.FBBAL38_01215	asnB	4.96337e-07	3.01524e-07	2.52116e-07	2.35589e-06	2.92393e-07	7.27036e-07
k141_428093_1	Halieaceae	1a36eed6307f82844513cc279e21e490	asnB	1.47445e-06	1.42022e-06	1.61625e-06	1.63118e-06	8.34557e-08	6.85407e-07
k141_428856_3	Flavobacteriaceae	A0A257L2S2	asnB	1.48159e-07	9.72105e-08	1.35271e-07	3.43039e-06	8.83999e-07	1.33997e-06
k141_435739_2	Alteromonadaceae	45157.CMT315CT	asnB	0	0	0	8.03838e-05	2.95135e-06	3.39826e-05
k141_444530_5	Flavobacteriaceae	391598.FBBAL38_01215	asnB	3.53257e-07	1.73137e-07	2.26849e-07	1.67979e-05	3.44451e-05	1.74721e-05
k141_449203_2	Flavobacteriaceae	A0A1D7XQY9	asnB	3.75031e-06	3.38938e-06	1.74773e-06	6.24165e-07	7.32811e-08	2.35837e-07
k141_463465_7	Flavobacteriaceae	A0A1V6LPP2	asnB	6.50225e-07	3.74745e-07	7.91604e-07	3.84696e-05	3.09922e-06	1.66002e-05
k141_465516_10	Colwelliaceae	A5FHN9	asnB	8.56008e-06	2.30401e-06	1.24391e-06	1.76014e-06	1.3007e-08	2.93797e-06
k141_466529_1	Vibrionaceae	45157.CMT315CT	asnB	3.57363e-07	0	0	0	2.93257e-06	1.84402e-06
k141_467424_3	Vibrionaceae	K5TXE3	asnB	2.43399e-07	5.67894e-08	5.46139e-08	5.38039e-08	3.03821e-06	1.55831e-06
k141_471427_1	Flavobacteriaceae	A0A1L6R2P7	asnB	8.93312e-07	1.95188e-06	4.18867e-07	1.11119e-07	0	0
k141_477240_2	Sphingomonadaceae	A0A246K5R2	asnB	3.71448e-06	3.09721e-06	1.51587e-06	7.62611e-08	1.3602e-08	1.43501e-08
k141_477443_5	Vibrionaceae	A0A1C3DYH4	asnB	5.74197e-08	6.82113e-08	8.12445e-08	5.24867e-08	1.92934e-06	4.30613e-07
k141_494726_2	Candidatus Marinimicrobia	K7F8X7	asnB	9.61296e-06	2.8437e-06	4.79443e-07	1.75071e-07	2.62422e-08	1.53735e-07
k141_497211_2	Flavobacteriaceae	A0A1V6LPP2	asnB	4.94164e-06	4.3018e-06	3.36763e-06	5.61888e-07	1.96115e-07	1.97685e-07
k141_536537_3	Xanthomonadaceae	A0A1Q7EDT5	asnB	1.68392e-07	1.70074e-07	3.17272e-08	1.24908e-06	1.65161e-07	2.56125e-06
k141_550548_4	Pseudoalteromonadaceae	1a36eed6307f82844513cc279e21e490	asnB	1.32852e-07	5.94961e-08	1.05536e-08	2.04232e-06	8.06244e-07	1.58052e-06
k141_574353_6	Flavobacteriaceae	313606.M23134_05638	asnB	4.9169e-06	4.34755e-06	1.41535e-06	1.4928e-07	2.61968e-08	8.27633e-08
k141_582776_2	Cryomorphaceae	391598.FBBAL38_01215	asnB	1.95261e-06	2.81237e-06	2.59211e-06	1.03199e-08	0	0
k141_584548_2	Flavobacteriaceae	391598.FBBAL38_01215	asnB	4.01003e-06	4.03893e-06	9.15043e-07	1.69698e-07	3.88634e-07	3.26296e-07
k141_585916_7	Vibrionaceae	58051.PE36_06132	asnB	1.00833e-07	4.76415e-08	1.32661e-08	5.9135e-08	5.45983e-06	2.66377e-06
k141_596462_2	Campylobacteraceae	A0A289GFE8	asnB	8.42294e-07	2.84048e-06	2.17371e-06	5.39459e-08	3.16046e-08	6.10015e-08
k141_622668_4	Pseudoalteromonadaceae	A0A1F8TTE6	asnB	8.5296e-08	7.77866e-08	3.75716e-08	2.53791e-06	9.62748e-07	1.44913e-06
k141_633555_2	Cytophagales	A0A127B2P5	asnB	3.74746e-07	0	0	9.58191e-07	8.64073e-08	2.03123e-07
k141_660922_3	Pseudoalteromonadaceae	7070.TC008587-PA	asnB	2.06236e-07	0	4.56743e-08	1.60736e-07	2.07331e-06	1.27493e-06
k141_668104_4	Flavobacteriaceae	391598.FBBAL38_01215	asnB	4.4673e-07	1.87524e-07	1.39748e-07	1.69101e-06	1.8096e-06	1.36933e-06
k141_684292_2	Hymenobacteraceae	A0A2A5FTE1	asnB	1.68353e-07	1.03587e-07	5.56127e-08	2.192e-06	4.54681e-07	6.10132e-07
k141_699021_15	Alteromonadaceae	A0A1E7ZFK5	asnB	7.62059e-07	8.58816e-07	1.44258e-06	2.05671e-05	1.06527e-05	9.27908e-06
k141_713585_4	Litoricolaceae	45157.CMT315CT	asnB	1.79055e-05	4.02243e-05	1.99708e-05	1.62856e-07	0	0
k141_720942_24	Oceanospirillaceae	45157.CMT315CT	asnB	2.34573e-07	6.11691e-08	5.46843e-08	2.49856e-06	2.40386e-08	7.59496e-06
k141_726765_25	Flavobacteriia	391598.FBBAL38_01215	asnB	2.73802e-07	5.835e-08	6.61793e-08	1.1489e-05	1.00249e-05	4.57102e-06
k141_731114_1	Gammaproteobacteria	A0A0E0YFU2	asnB	1.28075e-07	4.42716e-08	0	1.54526e-06	1.00909e-07	1.86375e-07
k141_738183_4	Crocinitomicaceae	391598.FBBAL38_01215	asnB	2.31582e-07	8.72828e-08	3.48839e-08	8.93926e-06	5.89053e-06	3.30427e-06
k141_738417_2	Cryomorphaceae	391598.FBBAL38_01215	asnB	4.46356e-06	3.80352e-06	2.922e-06	3.97938e-07	6.41476e-08	3.27969e-07
k141_769448_4	Hymenobacteraceae	A0A2A5FNZ8	asnB	1.60426e-07	8.31816e-08	2.11315e-07	2.51811e-06	7.66426e-07	6.81024e-07
k141_779177_4	Alphaproteobacteria	701bdba3d454f0424b26d7f9a9aa3fd7	asnB	8.89252e-07	2.8696e-07	5.90819e-07	1.87993e-06	3.24645e-08	4.92858e-06
k141_794803_5	Halieaceae	1a36eed6307f82844513cc279e21e490	asnB	2.56972e-06	1.84863e-06	1.96743e-06	3.47727e-06	8.31081e-08	1.23947e-06
k141_802535_22	Flavobacteriia	487797.Flav3CDRAFT_0834	asnB	4.78498e-09	8.1521e-08	3.35576e-08	1.77708e-06	1.86304e-06	1.40953e-06
k141_806673_3	Flavobacteriaceae	391598.FBBAL38_01215	asnB	1.52817e-05	7.87754e-06	4.15834e-06	3.30493e-06	1.00425e-07	2.97146e-06
k141_808696_5	Cryomorphaceae	391598.FBBAL38_01215	asnB	7.90394e-06	7.44957e-06	6.93277e-06	6.39283e-08	3.38771e-08	9.69701e-08
k141_813981_2	Vibrionaceae	8153f9615c40425cc3d0f5935bcdde7e	asnB	2.74839e-07	2.74773e-07	2.65285e-07	5.37758e-07	0.000106653	4.58266e-05
k141_817449_2	Vibrionaceae	U4KDQ6	asnB	1.31307e-07	1.1859e-07	5.39047e-08	1.32846e-07	1.39276e-06	9.09104e-07
k141_820462_114	Flavobacteriaceae	A0M2W8	asnB	3.09125e-07	1.81372e-07	9.09374e-08	1.44991e-06	2.96549e-06	1.37882e-06
k141_825550_10	Phyllobacteriaceae	A0A127HYM0	asnB	7.23759e-08	3.77465e-08	4.747e-08	1.47915e-06	2.24337e-06	8.40261e-07
k141_852893_3	Flavobacteriaceae	7afe610dd46cd34bc260155ca1eba854	asnB	5.02501e-07	1.99715e-07	9.47575e-08	2.0754e-06	1.56759e-06	1.2468e-06
k141_891929_6	Alphaproteobacteria	E3I873	asnB	1.82911e-07	0	0	1.0004e-06	3.00987e-06	4.45958e-06
k141_895651_1	Vibrionaceae	A7K473	asnB	1.35044e-07	1.84565e-07	2.49664e-07	2.69019e-07	0.000103825	3.95531e-05
k141_897279_10	Bacteroidetes	7afe610dd46cd34bc260155ca1eba854	asnB	5.26372e-06	3.32377e-06	1.09236e-06	6.33611e-07	6.4883e-08	3.46587e-07
k141_900653_5	Verrucomicrobia	391598.FBBAL38_01215	asnB	5.32828e-06	1.96814e-06	1.03732e-06	1.60136e-07	8.46522e-10	2.07625e-07
k141_903170_4	Porticoccaceae	A0A293N612	asnB	1.53745e-06	2.47208e-06	4.8083e-06	1.76367e-07	5.31787e-08	8.66403e-08
k141_914323_5	Candidatus Marinimicrobia	A7RXD3	asnB	1.23524e-07	6.22381e-08	4.10345e-08	4.19163e-06	5.3152e-07	3.89228e-06
k141_914685_2	Crocinitomicaceae	7afe610dd46cd34bc260155ca1eba854	asnB	6.35309e-07	8.20017e-07	5.21454e-07	2.05135e-06	7.55968e-07	7.36625e-07
k141_916327_9	Rhodospirillaceae	A5V1J9	asnB	1.5664e-06	2.57542e-06	2.24935e-06	1.43212e-08	1.33712e-08	2.81359e-08
k141_923229_13	Alteromonadaceae	A0A1E7ZFK5	asnB	3.9531e-07	1.57739e-08	9.58916e-08	1.00242e-05	3.28684e-06	3.22855e-06
k141_928714_8	Flavobacteriaceae	391598.FBBAL38_01215	asnB	1.54969e-06	3.92149e-07	9.34734e-07	1.54971e-06	1.98336e-07	1.64138e-06
k141_939017_3	Bacillaceae	A0A1L7BQR0	asnB	3.1316e-06	1.21858e-06	1.45999e-06	2.46152e-07	2.20156e-08	1.8938e-07
k141_946578_1	Vibrionaceae	45157.CMT315CT	asnB	2.40965e-07	0	0	0	1.39084e-06	1.88795e-06
k141_978341_3	Vibrionaceae	A0A2A5DRJ1	asnB	9.02555e-07	2.54172e-06	4.59966e-06	6.18581e-08	0	5.3412e-08
k141_992970_4	Flavobacteriaceae	Q8ECG7	asnB	1.91455e-06	1.49887e-06	8.84364e-07	7.88283e-08	1.50486e-08	4.51527e-08
k141_1027908_1	Flavobacteriaceae	F5YN40	asnB	6.18958e-07	1.49524e-06	1.10583e-06	4.65257e-08	1.95468e-08	2.27444e-08
k141_1033715_6	Ilumatobacteraceae	527f339f857ad0a49eb0eb32f76d917a	asnB	2.38618e-06	2.32951e-06	2.46521e-06	3.30871e-07	1.34733e-07	7.9948e-08
k141_1041481_4	Flavobacteriaceae	391598.FBBAL38_01215	asnB	1.86358e-07	4.57448e-08	8.02279e-08	1.79603e-06	1.75059e-06	1.58908e-06
k141_1050051_3	Hyphomicrobiaceae	E3I873	asnB	1.60491e-07	9.50311e-08	4.03545e-08	1.75531e-07	2.19411e-06	1.01413e-06
k141_1057283_3	Vibrionaceae	58051.PE36_06132	asnB	4.23299e-07	2.13997e-07	1.25364e-07	1.40056e-07	1.92355e-06	3.25237e-07
k141_1063230_7	Cyclobacteriaceae	I4B127	asnB	1.89667e-07	9.04832e-08	1.28946e-07	4.6682e-06	3.62141e-06	1.97516e-06
k141_563654_17	Firmicutes	F6BHQ6	gdh_K00260	2.25982e-07	7.74159e-08	7.9487e-08	3.65029e-06	2.50199e-08	4.16736e-06
k141_16613_5	Cryomorphaceae	435848972	gdh_K00261	0.00052325	0.000584085	0.000383119	5.43732e-05	5.25526e-06	1.5742e-05
k141_29002_2	Rhodobacteraceae	314262.MED193_08583	gdh_K00261	2.42409e-07	7.01263e-08	1.10726e-07	1.55472e-07	1.11987e-06	1.90247e-06
k141_39691_3	Rhodobacteraceae	A0A0K0Y7E9	gdh_K00261	9.76661e-07	7.75424e-06	1.15556e-05	3.09427e-08	2.45334e-08	2.94191e-08
k141_40530_2	Rhodobacteraceae	391616.OA238_1688	gdh_K00261	6.39967e-06	4.81515e-06	3.49169e-06	1.75933e-05	2.2888e-07	5.63465e-06
k141_41957_10	Rhodobacteraceae	439496.RBY4I_3001	gdh_K00261	3.01002e-07	1.1106e-07	2.51922e-07	1.20262e-06	6.37843e-06	2.57467e-06
k141_48306_2	Alphaproteobacteria	D5BQY2	gdh_K00261	1.70632e-06	2.73388e-06	1.76684e-06	2.78131e-07	1.48541e-08	1.91692e-07
k141_50570_21	Flavobacteriaceae	435848972	gdh_K00261	2.79502e-07	7.11555e-08	2.45503e-08	8.2104e-06	1.23707e-06	3.3165e-06
k141_52464_3	Notoacmeibacteraceae	2e5132931bf3c726ebac1c5581152483	gdh_K00261	5.63994e-06	2.14817e-06	7.06059e-07	4.60135e-07	3.77585e-09	7.93797e-07
k141_54166_10	Rhodobacteraceae	435848972	gdh_K00261	2.46697e-05	1.79091e-05	5.10683e-06	1.48246e-06	1.04079e-08	2.42266e-06
k141_68273_4	Alteromonadaceae	435848972	gdh_K00261	8.55636e-07	4.49219e-07	3.31213e-07	9.93166e-06	3.08458e-06	3.17985e-06
k141_80824_5	Flavobacteriaceae	386714754	gdh_K00261	3.23967e-07	2.2659e-07	2.1135e-07	1.625e-06	1.71365e-06	1.37764e-06
k141_82512_10	Rhodobacteraceae	435848972	gdh_K00261	3.88842e-07	1.35674e-06	3.95476e-06	8.84061e-08	8.64235e-09	1.06684e-07
k141_89376_3	Vibrionaceae	405ba820e43bc9837e3ddfcdfc5bb9ee	gdh_K00261	0	0	0	1.17257e-07	5.84223e-06	4.05983e-06
k141_89870_79	Rhodobacteraceae	467661.RKLH11_747	gdh_K00261	2.52509e-08	1.98526e-07	5.62021e-08	3.60506e-06	1.03112e-05	6.17352e-06
k141_96773_2	Rhodobacteraceae	981383.OTW25_010100000180	gdh_K00261	1.1465e-06	2.04406e-06	9.83808e-07	1.58731e-07	0	0
k141_98443_2	Tissierellaceae	435848972	gdh_K00261	5.70595e-06	3.77012e-06	3.85217e-06	1.04132e-07	2.86526e-09	2.73138e-07
k141_104205_3	Porticoccaceae	435848972	gdh_K00261	1.02001e-05	4.94299e-06	2.24745e-06	6.71796e-08	1.70797e-08	2.25131e-07
k141_105116_19	Cryomorphaceae	435848972	gdh_K00261	1.57873e-05	1.71395e-05	2.84976e-05	2.07926e-07	1.46938e-08	1.20942e-07
k141_111492_8	Porticoccaceae	435848972	gdh_K00261	9.53363e-06	3.24709e-06	2.62787e-06	5.83569e-07	5.48461e-08	5.12684e-07
k141_114197_2	Alteromonadaceae	308049711	gdh_K00261	1.07821e-07	2.12279e-07	1.25364e-07	2.05911e-05	9.17244e-06	9.18158e-06
k141_119151_15	Flavobacteriaceae	435848972	gdh_K00261	7.27426e-07	3.12336e-07	1.29105e-07	1.86006e-06	1.39578e-06	1.57026e-06
k141_120701_4	Halieaceae	435848972	gdh_K00261	1.07639e-06	1.3392e-06	9.43174e-07	3.27373e-06	6.95528e-07	1.043e-05
k141_123599_85	Flavobacteriaceae	435848972	gdh_K00261	5.89246e-07	4.11669e-07	1.94983e-07	6.47245e-06	3.37033e-06	7.37406e-06
k141_143120_3	Gammaproteobacteria	435848972	gdh_K00261	2.17274e-06	2.11263e-06	1.07756e-06	6.21661e-07	4.57806e-08	1.36193e-06
k141_145822_2	Hydrogenophilales	D5BQY2	gdh_K00261	3.54043e-06	1.74168e-06	4.49418e-07	2.38492e-07	1.41114e-08	1.49177e-07
k141_147738_2	Vibrionaceae	405ba820e43bc9837e3ddfcdfc5bb9ee	gdh_K00261	0	0	0	1.13999e-07	0.000124434	5.55752e-05
k141_150275_2	Vibrionaceae	405ba820e43bc9837e3ddfcdfc5bb9ee	gdh_K00261	0	0	0	0	3.21424e-05	1.19638e-05
k141_156555_2	Rhodobacteraceae	60d69b2dfe82d1e354ff06fb3729b789	gdh_K00261	4.30652e-06	1.48603e-06	6.96141e-07	8.44951e-07	2.77858e-08	1.3052e-06
k141_166180_5	Porticoccaceae	435848972	gdh_K00261	4.4184e-06	3.29247e-06	1.31404e-06	8.97309e-08	5.7377e-08	2.1709e-07
k141_185022_4	Pseudoalteromonadaceae	435848972	gdh_K00261	2.86458e-07	2.78423e-07	2.483e-07	5.50064e-06	8.85154e-06	7.26153e-06
k141_188780_1	Flavobacteriaceae	435848972	gdh_K00261	9.07148e-06	1.60288e-05	3.47438e-05	6.24039e-07	1.06939e-07	2.51493e-07
k141_189006_6	Rhodobacteraceae	A0A109VT80	gdh_K00261	7.48044e-08	0	2.00085e-07	0	1.9207e-06	1.05923e-06
k141_193569_23	Vibrionaceae	435848972	gdh_K00261	2.78264e-07	9.86225e-08	1.18481e-07	1.2243e-07	7.67437e-06	3.98886e-06
k141_199310_10	Flavobacteriaceae	435848972	gdh_K00261	3.12332e-07	1.05436e-07	6.99864e-08	1.48899e-06	1.57346e-06	1.8754e-06
k141_222943_2	Hyphomicrobiaceae	435848972	gdh_K00261	2.56722e-06	2.58591e-06	6.1807e-07	8.02527e-07	2.05416e-07	1.35452e-06
k141_225151_11	Rhodobacteraceae	W8SNQ0	gdh_K00261	8.60812e-07	2.23948e-06	6.84219e-06	1.08062e-07	1.76171e-08	2.92419e-08
k141_240394_17	Rhodobacteraceae	3b615a3db0174abf40a1d39c8df2e602	gdh_K00261	1.4393e-07	8.29665e-08	8.22056e-08	2.07356e-05	8.92596e-06	5.78269e-06
k141_244732_13	Rhodobacteraceae	435848972	gdh_K00261	5.67386e-07	1.83398e-07	3.50304e-07	1.63138e-06	6.52326e-07	6.83883e-07
k141_255233_23	Flavobacteriaceae	435848972	gdh_K00261	9.54552e-07	4.71021e-07	2.76946e-07	2.13574e-06	3.93173e-06	1.59142e-06
k141_263119_2	Alteromonadaceae	308049711	gdh_K00261	1.83565e-05	3.04294e-05	7.45978e-05	1.62391e-07	1.17174e-07	4.65803e-08
k141_263210_2	Rhodobacteraceae	435848972	gdh_K00261	4.75494e-07	6.23667e-07	5.97175e-07	2.63801e-06	1.30452e-05	9.05881e-06
k141_264693_3	Rhodobacteraceae	Q5LSM4	gdh_K00261	8.64847e-08	5.72862e-08	1.98385e-07	1.88929e-06	6.96739e-07	1.56128e-06
k141_266891_2	Crocinitomicaceae	308049711	gdh_K00261	6.65354e-08	2.53581e-08	2.15363e-08	9.30754e-08	6.54976e-07	4.84724e-07
k141_268038_1	Rhodobacteraceae	981383.OTW25_010100000180	gdh_K00261	1.07576e-05	9.50545e-06	5.35897e-06	1.39812e-05	1.00197e-06	5.06302e-06
k141_270247_2	Halieaceae	A0A0H4KYZ5	gdh_K00261	2.71722e-07	1.41336e-07	3.93713e-07	5.46707e-07	5.17103e-08	2.51478e-06
k141_294895_4	Actinobacteria	435848972	gdh_K00261	1.63009e-05	4.53509e-06	4.08672e-06	1.58114e-06	2.2835e-07	1.50197e-06
k141_305438_3	Rhodobacteraceae	435848972	gdh_K00261	3.69895e-07	8.28147e-07	1.71576e-06	7.69859e-06	3.52059e-06	2.60157e-06
k141_308423_1	Halieaceae	435848972	gdh_K00261	5.96382e-07	3.95075e-07	3.40666e-07	1.63509e-06	6.85041e-08	3.81907e-06
k141_311324_4	Thermoanaerobacteraceae	435848972	gdh_K00261	8.24099e-06	3.04634e-06	3.63419e-06	7.97208e-08	5.17578e-09	1.6597e-07
k141_324406_3	Rhodobacteraceae	A0A0K0Y7E9	gdh_K00261	1.199e-06	1.7734e-06	6.54712e-07	1.30287e-05	1.71542e-06	4.41517e-06
k141_347964_1	Gammaproteobacteria	435848972	gdh_K00261	3.78746e-07	1.00146e-06	8.62674e-07	4.07279e-06	3.65478e-07	1.47321e-05
k141_354324_4	Litoricolaceae	435848972	gdh_K00261	1.1545e-05	3.80894e-05	6.31367e-05	3.13025e-07	3.87557e-08	1.02706e-07
k141_363573_12	Flavobacteriaceae	386714754	gdh_K00261	1.00455e-07	1.30976e-08	8.45401e-08	1.41579e-06	1.5826e-06	6.14503e-07
k141_377305_3	Rhodospirillaceae	2e5132931bf3c726ebac1c5581152483	gdh_K00261	1.72021e-05	1.04181e-05	3.73287e-06	1.30101e-06	4.36316e-08	6.7239e-07
k141_383567_6	Cellvibrionaceae	435848972	gdh_K00261	7.4902e-06	2.45874e-06	1.14034e-06	6.27396e-07	1.00818e-07	9.24382e-07
k141_386331_4	Bacteria	435848972	gdh_K00261	7.67521e-06	2.46559e-06	1.33661e-06	4.33148e-07	2.6701e-08	1.07464e-06
k141_389814_4	Bacteria	435848972	gdh_K00261	7.25377e-07	2.29438e-07	8.56781e-08	1.80584e-06	1.49607e-07	3.16869e-06
k141_396787_1	Flavobacteriaceae	435848972	gdh_K00261	7.07796e-06	3.21213e-06	1.24391e-06	7.65909e-07	8.13998e-08	4.10936e-07
k141_402556_4	Actinobacteria	435848972	gdh_K00261	9.28181e-06	3.00941e-06	4.14145e-06	8.60094e-07	1.60016e-07	3.82975e-07
k141_411732_5	Cytophagaceae	06a9d8b3cccde460ba2e506648b276c7	gdh_K00261	8.24341e-06	3.70369e-06	6.24726e-07	2.23727e-07	4.0488e-08	7.39297e-08
k141_415405_2	Lewinellaceae	435848972	gdh_K00261	3.64312e-07	2.06554e-07	1.0666e-07	2.08722e-06	3.55209e-07	2.31885e-06
k141_430231_1	Alphaproteobacteria	2e5132931bf3c726ebac1c5581152483	gdh_K00261	5.07498e-06	3.04273e-06	8.99322e-07	2.91196e-07	5.43723e-08	5.2962e-07
k141_433574_1	Rhodobacteraceae	308049711	gdh_K00261	7.56518e-07	4.79683e-06	1.51359e-05	1.56129e-08	0	0
k141_449184_2	Vibrionaceae	405ba820e43bc9837e3ddfcdfc5bb9ee	gdh_K00261	4.07465e-07	0	4.26904e-07	9.93422e-08	2.64101e-06	4.90319e-07
k141_450648_63	Bacteria	435848972	gdh_K00261	2.03504e-07	1.19052e-07	1.89425e-05	1.06201e-07	4.14488e-08	4.08409e-08
k141_474686_2	Oceanospirillaceae	435848972	gdh_K00261	2.74562e-07	5.07946e-07	5.31224e-07	0.00014004	4.47239e-06	6.30252e-05
k141_476623_2	Oceanospirillales	435848972	gdh_K00261	3.11444e-07	1.43906e-07	1.43092e-07	2.81163e-05	4.80352e-06	2.05299e-05
k141_479274_2	Planctomycetes	5be6b583c6c4748163ee5e8ca681174d	gdh_K00261	6.63268e-06	1.94477e-06	2.14955e-06	8.66846e-07	1.65104e-08	3.46182e-07
k141_484112_58	Rhodobacteraceae	435848972	gdh_K00261	4.43133e-07	3.87977e-07	1.44921e-07	5.13005e-06	1.07874e-05	5.71305e-06
k141_489963_70	Rhodobacteraceae	435848972	gdh_K00261	3.47679e-07	3.03442e-07	2.6803e-07	1.84445e-05	7.60045e-05	3.93137e-05
k141_492155_3	Alphaproteobacteria	435848972	gdh_K00261	6.34025e-06	6.16523e-06	2.02248e-06	6.20829e-07	2.68234e-09	1.54392e-06
k141_493819_4	Planctomycetes	344747.PM8797T_15421	gdh_K00261	1.35173e-05	7.35949e-06	3.13137e-06	1.84673e-06	2.14808e-07	1.74364e-06
k141_504389_12	Rhodobacteraceae	V9VRX2	gdh_K00261	1.08579e-07	5.62985e-08	3.35534e-08	3.80481e-08	2.46633e-06	6.1745e-07
k141_506388_4	Gammaproteobacteria	435848972	gdh_K00261	8.40078e-07	8.99057e-07	8.62481e-07	1.71777e-05	1.98545e-06	2.17413e-05
k141_507821_2	Alphaproteobacteria	435848972	gdh_K00261	1.13603e-05	6.03591e-06	3.08086e-06	7.21518e-07	3.57689e-07	1.08831e-06
k141_518103_1	Rhodobacteraceae	644107.SL1157_3272	gdh_K00261	6.12335e-08	2.81493e-08	6.37514e-08	2.27534e-06	7.06087e-06	5.19784e-06
k141_531162_113	Rhodobacteraceae	435848972	gdh_K00261	4.60733e-07	1.80748e-07	2.58253e-07	8.4646e-07	6.75778e-06	3.7474e-06
k141_532665_4	Alteromonadaceae	308049711	gdh_K00261	9.46748e-06	1.80594e-05	4.39393e-05	1.64857e-06	9.05487e-07	1.24786e-06
k141_533054_5	Flavobacteriaceae	435848972	gdh_K00261	9.68873e-06	5.90803e-06	3.76123e-06	4.69009e-07	1.0941e-07	4.26179e-07
k141_535702_21	Rhodobacteraceae	435848972	gdh_K00261	2.02393e-07	5.11098e-07	2.99902e-07	2.04907e-05	9.25503e-06	6.92241e-06
k141_550548_2	Kangiellaceae	0c254cea5b7b1b02c2474128267bf474	gdh_K00261	1.78277e-07	4.35134e-08	1.80039e-08	1.71847e-06	7.86223e-07	2.62291e-06
k141_552200_10	Flavobacteriaceae	435848972	gdh_K00261	9.71833e-07	7.31704e-07	1.25544e-06	3.31662e-05	2.55216e-06	1.28483e-05
k141_554356_9	Halieaceae	435848972	gdh_K00261	2.44883e-07	2.16234e-07	1.50862e-07	3.99137e-06	2.02861e-06	1.3358e-05
k141_606916_8	Flavobacteriaceae	435848972	gdh_K00261	5.01123e-06	2.68922e-06	2.59052e-06	7.75468e-07	1.05656e-08	2.76227e-07
k141_609055_172	Rhodobacteraceae	439496.RBY4I_3001	gdh_K00261	3.57025e-08	5.58602e-08	5.6337e-08	1.2407e-05	8.07012e-05	3.6074e-05
k141_618491_4	Gammaproteobacteria	435848972	gdh_K00261	1.28513e-05	6.62179e-06	3.12052e-06	3.06358e-07	7.08137e-08	3.5289e-07
k141_631755_28	Rhodobacteraceae	Q1GEN4	gdh_K00261	1.99482e-07	5.23478e-08	7.5076e-08	1.68704e-05	9.19095e-05	4.78624e-05
k141_631780_4	Bacteria	435848972	gdh_K00261	2.06449e-05	9.56998e-06	4.29631e-06	3.28594e-06	6.85417e-08	3.55989e-06
k141_631902_29	Crocinitomicaceae	435848972	gdh_K00261	1.29496e-07	9.26835e-08	1.55599e-07	8.52338e-06	6.81352e-06	4.09765e-06
k141_633545_3	Rhodobacteraceae	644107.SL1157_3272	gdh_K00261	6.6915e-08	1.87661e-08	4.73942e-08	1.76333e-06	1.14493e-05	6.53247e-06
k141_635115_3	Oceanospirillaceae	435848972	gdh_K00261	7.34065e-07	5.93951e-07	4.7403e-07	1.77151e-06	3.02074e-08	6.68522e-06
k141_652781_115	Flavobacteriia	4283d7553587564923ef217ab6aa968f	gdh_K00261	1.11043e-07	5.43759e-08	1.41922e-07	1.43615e-05	1.01448e-05	8.16362e-06
k141_660136_2	Alteromonadaceae	435848972	gdh_K00261	2.50365e-05	1.3687e-05	3.94427e-06	7.49027e-07	5.61378e-08	1.02555e-06
k141_673800_1	Halieaceae	A0A0H4KYZ5	gdh_K00261	4.53027e-06	3.5342e-06	2.97234e-06	1.09041e-06	3.29955e-07	2.9726e-06
k141_715773_2	Halieaceae	68158df580ac91a90c80a36cf862724b	gdh_K00261	3.02067e-05	1.85506e-05	1.97712e-05	1.42246e-06	3.2619e-07	3.39845e-06
k141_721057_4	Bacteroidetes	435848972	gdh_K00261	5.56666e-07	1.37364e-07	1.18238e-07	1.86216e-06	4.10265e-08	9.85698e-07
k141_726749_2	Pelagibacteraceae	435848972	gdh_K00261	5.60417e-06	1.22427e-06	2.08133e-07	9.9388e-07	1.24207e-07	4.60316e-07
k141_730127_10	Flavobacteriaceae	435848972	gdh_K00261	9.22011e-07	2.51966e-07	4.80945e-07	1.13544e-05	9.78173e-06	4.6449e-06
k141_736949_55	Alteromonadaceae	435848972	gdh_K00261	7.56666e-07	6.78647e-07	7.21516e-07	1.82505e-05	8.38232e-06	9.64107e-06
k141_787384_1	Alteromonadaceae	308049711	gdh_K00261	4.7866e-06	7.32729e-06	2.42702e-05	1.04973e-06	2.81951e-07	3.49876e-07
k141_791866_3	Actinobacteria	435848972	gdh_K00261	5.3232e-06	1.61909e-06	1.21016e-06	8.41094e-07	1.39046e-07	7.6542e-07
k141_804241_1	Alteromonadaceae	308049711	gdh_K00261	1.74894e-07	3.24419e-08	7.06784e-08	1.15291e-05	3.534e-06	4.83867e-06
k141_827957_2	Gammaproteobacteria	435848972	gdh_K00261	4.51388e-07	1.13335e-06	3.59731e-06	1.016e-07	1.77468e-08	1.39367e-08
k141_829760_42	Pseudoalteromonadaceae	308049711	gdh_K00261	7.44222e-08	1.34902e-08	1.94167e-07	3.93525e-06	6.85159e-06	7.42295e-06
k141_832971_12	Pseudoalteromonadaceae	308049711	gdh_K00261	3.22017e-07	1.67e-07	2.34382e-08	1.00483e-06	8.68106e-07	1.24415e-06
k141_834490_2	Phyllobacteriaceae	fab0afe020c7af432e8c5f34e4efa589	gdh_K00261	6.22102e-06	1.29702e-06	1.7832e-06	4.14808e-07	1.63857e-07	8.48642e-07
k141_842176_5	Actinobacteria	435848972	gdh_K00261	3.83089e-06	1.9139e-06	1.08039e-06	3.63842e-07	1.08677e-07	3.81378e-07
k141_842429_1	Flammeovirgaceae	386714754	gdh_K00261	4.74362e-06	3.31469e-06	6.78911e-08	1.4738e-07	3.91059e-08	6.82118e-08
k141_851086_5	Kiritimatiellales	435848972	gdh_K00261	5.34409e-06	2.80878e-06	1.78637e-06	1.0285e-07	5.06194e-09	2.1048e-08
k141_860223_5	Flavobacteriaceae	435848972	gdh_K00261	9.60916e-07	3.44017e-07	3.01338e-07	2.21127e-06	1.78854e-06	1.47622e-06
k141_887566_2	Alteromonadaceae	308049711	gdh_K00261	1.01417e-07	0	0	5.73169e-07	2.24747e-07	5.18045e-07
k141_897760_33	Flavobacteriaceae	386714754	gdh_K00261	1.68999e-07	1.8377e-07	3.20006e-08	1.09367e-06	2.57429e-06	1.96759e-06
k141_901926_4	Flavobacteriales	435848972	gdh_K00261	3.46365e-06	2.07989e-06	8.28106e-07	4.85052e-07	9.11075e-08	5.54664e-07
k141_906790_4	Halieaceae	435848972	gdh_K00261	1.99552e-06	1.38223e-06	9.35626e-07	3.42678e-06	2.75343e-07	3.03224e-06
k141_911258_2	Phyllobacteriaceae	435848972	gdh_K00261	6.88461e-06	4.61112e-06	3.10624e-06	5.35291e-07	3.6678e-08	2.82928e-07
k141_913654_3	Bacteroidetes	435848972	gdh_K00261	1.97404e-06	7.48873e-06	5.03813e-05	2.10454e-07	5.25766e-09	8.98557e-08
k141_931745_16	Rhodobacteraceae	14aae3f3177370c9241f676ff1249e45	gdh_K00261	1.73611e-07	8.22048e-08	1.27489e-07	3.99279e-06	1.13266e-05	6.16429e-06
k141_931745_17	Rhodobacteraceae	439496.RBY4I_3001	gdh_K00261	1.31354e-06	8.20062e-07	1.29628e-06	2.95563e-06	1.16684e-05	8.07121e-06
k141_936664_1	Pseudoalteromonadaceae	308049711	gdh_K00261	1.74257e-07	1.34902e-08	2.3517e-08	1.6222e-07	1.36592e-06	1.16919e-06
k141_940471_3	Halieaceae	435848972	gdh_K00261	1.72233e-06	1.63506e-06	1.12075e-06	1.81506e-06	9.89061e-08	1.45168e-06
k141_943951_5	Vibrionaceae	435848972	gdh_K00261	4.37677e-07	2.49641e-07	2.2371e-07	2.24283e-07	1.64311e-06	8.27769e-07
k141_946370_3	Pseudoalteromonadaceae	435848972	gdh_K00261	7.33405e-07	4.73839e-07	3.46668e-07	3.23244e-07	2.61623e-06	1.93392e-06
k141_949276_2	Cellvibrionales	981383.OTW25_010100000180	gdh_K00261	2.75363e-06	6.7685e-07	4.8684e-07	7.20405e-07	5.02222e-08	4.49844e-07
k141_952191_2	Alphaproteobacteria	2e5132931bf3c726ebac1c5581152483	gdh_K00261	4.34338e-06	4.69661e-06	3.99611e-07	2.00804e-07	2.57996e-08	8.53509e-08
k141_966583_9	Halieaceae	435848972	gdh_K00261	6.18388e-07	7.87849e-07	1.36922e-06	4.40152e-06	2.33666e-07	2.69552e-06
k141_978222_3	Sphingobacteriaceae	435848972	gdh_K00261	4.6678e-06	2.65071e-06	4.39847e-06	2.91144e-07	1.10541e-08	2.67517e-07
k141_1015456_2	Alteromonadales	308049711	gdh_K00261	5.85317e-08	4.21745e-08	7.77769e-08	9.68389e-07	1.70949e-08	3.16736e-06
k141_1023411_8	Crocinitomicaceae	308049711	gdh_K00261	1.31365e-07	2.66927e-08	1.46787e-07	7.3738e-06	6.3918e-06	4.3702e-06
k141_1026899_3	Flavobacteriaceae	435848972	gdh_K00261	1.00199e-06	1.18225e-06	1.05624e-06	1.03527e-06	2.00236e-07	1.02491e-06
k141_1057604_8	Paenibacillaceae	435848972	gdh_K00261	6.42413e-05	2.23392e-05	1.21057e-05	5.38543e-06	1.3863e-07	8.96295e-06
k141_4464_1	Flavobacteriia	487796.Flav2ADRAFT_0639	gdh_K00262	5.7713e-07	8.64206e-07	9.26132e-07	2.02394e-06	2.28248e-07	1.23953e-06
k141_55337_1	Flavobacteriaceae	F6GF69	gdh_K00262	3.81303e-07	8.26533e-08	6.92966e-08	3.36389e-05	6.93546e-05	3.69509e-05
k141_59528_2	Flavobacteriia	487796.Flav2ADRAFT_0639	gdh_K00262	2.07401e-05	1.62648e-05	1.29943e-05	1.34059e-08	1.32863e-08	1.00904e-08
k141_65545_10	Flavobacteriaceae	5ceba0eabdee36c09761c045aa5ec45b	gdh_K00262	2.89872e-07	1.20801e-07	0	2.31515e-06	1.76007e-06	1.59743e-06
k141_95406_2	Spirochaetaceae	F4LPE5	gdh_K00262	2.94163e-06	1.38641e-06	2.73181e-06	5.29564e-08	0	9.96491e-09
k141_108094_2	Vibrionaceae	vex:VEA_000352	gdh_K00262	2.33927e-07	1.44087e-07	3.39425e-08	9.95414e-08	2.9641e-05	1.10282e-05
k141_117070_3	Cryomorphaceae	391603.FBALC1_01202	gdh_K00262	1.2606e-07	3.88173e-08	6.86072e-08	2.24439e-06	2.86705e-07	7.79623e-07
k141_146843_67	Flavobacteriia	156586.BBFL7_01791	gdh_K00262	5.14726e-08	2.01336e-08	7.19964e-08	1.66741e-05	1.25686e-05	8.97488e-06
k141_161694_2	Flavobacteriia	487796.Flav2ADRAFT_0639	gdh_K00262	1.25278e-05	5.38283e-06	3.06124e-06	4.19569e-06	2.85756e-07	3.44082e-06
k141_193570_2	Flavobacteriaceae	274854.MG2_0852	gdh_K00262	7.87808e-06	3.61631e-06	5.432e-06	0	7.52015e-08	8.96843e-08
k141_234246_10	Flavobacteriia	487797.Flav3CDRAFT_1126	gdh_K00262	1.57804e-07	4.45058e-08	4.04981e-08	8.97699e-07	2.06014e-06	1.12014e-06
k141_259739_12	Flavobacteriaceae	A0A0A7K405	gdh_K00262	3.43614e-07	5.95036e-08	2.28741e-07	7.15813e-06	4.81499e-06	7.99926e-06
k141_300613_9	Flavobacteriia	487796.Flav2ADRAFT_0639	gdh_K00262	6.76125e-06	4.55846e-06	1.16702e-06	6.2514e-07	6.42503e-08	4.40262e-07
k141_305559_206	Flavobacteriaceae	H8XRT4	gdh_K00262	5.36412e-07	5.21909e-08	9.62618e-08	1.61555e-06	3.53462e-06	2.31156e-06
k141_308592_1	Spirochaetaceae	F4LPE5	gdh_K00262	8.6733e-06	3.8917e-06	5.11925e-06	1.32391e-08	5.11135e-08	3.19927e-08
k141_424125_3	Calditrichaceae	404380.Gbem_1004	gdh_K00262	2.21852e-06	1.74984e-06	1.53029e-06	8.48687e-07	1.62147e-08	8.44205e-07
k141_441679_4	Flavobacteriaceae	5ceba0eabdee36c09761c045aa5ec45b	gdh_K00262	3.21631e-06	8.74511e-06	2.62281e-05	2.45857e-05	1.30424e-06	1.08313e-05
k141_450113_2	Flavobacteriaceae	A0A1B8TWP4	gdh_K00262	4.46574e-07	5.40295e-08	1.53252e-07	3.68745e-06	1.51598e-06	1.53879e-06
k141_466724_62	Pseudoalteromonadaceae	A0A0S2K0Q1	gdh_K00262	4.09749e-07	2.2041e-07	1.37693e-07	5.55653e-06	6.76711e-06	6.54575e-06
k141_503856_4	Flavobacteriaceae	A0A1U7DRM7	gdh_K00262	5.42223e-06	3.31091e-06	7.53715e-07	2.23105e-07	7.5166e-09	3.49364e-07
k141_519345_7	Cryomorphaceae	G8R467	gdh_K00262	1.48174e-05	1.92662e-05	2.62179e-05	6.07724e-08	1.02089e-08	3.15466e-09
k141_531010_2	Flavobacteriaceae	274854.MG2_0852	gdh_K00262	5.31511e-06	2.87859e-06	2.77436e-06	1.32722e-08	2.55223e-08	2.49744e-08
k141_535344_2	Calditrichaceae	431943.CKL_3815	gdh_K00262	1.66553e-07	5.05751e-07	2.21316e-07	1.30841e-05	1.15807e-06	2.12259e-05
k141_552199_3	Flavobacteriales	A0A1P8RKG2	gdh_K00262	5.05829e-08	0	4.59889e-08	1.43307e-06	2.58728e-07	1.49954e-06
k141_552485_3	Flavobacteriia	487796.Flav2ADRAFT_0639	gdh_K00262	2.67924e-06	1.04692e-06	2.78878e-06	1.19242e-07	0	1.20023e-07
k141_556636_3	Cryomorphaceae	F4B150	gdh_K00262	0.000340599	0.00036198	0.000219428	3.39195e-05	2.55126e-06	9.65694e-06
k141_570316_9	Flavobacteriaceae	G8R467	gdh_K00262	3.84316e-06	1.64428e-06	1.83792e-06	2.4755e-07	1.38756e-07	6.32773e-07
k141_587612_8	Flavobacteriales	G8R467	gdh_K00262	6.97152e-06	4.26623e-06	4.66128e-06	2.63738e-07	5.69887e-08	3.13895e-07
k141_607971_2	Cryomorphaceae	A0A0A2GXH2	gdh_K00262	3.48125e-06	3.40187e-06	1.36457e-06	6.2777e-07	1.50939e-07	5.06407e-07
k141_610420_6	Flavobacteriia	86fcf3781f1505c4a3e3d65c97ca0eb7	gdh_K00262	1.43909e-05	7.34551e-06	6.39313e-06	7.66254e-07	1.58643e-08	7.86523e-07
k141_651436_3	Flavobacteriia	487796.Flav2ADRAFT_0639	gdh_K00262	4.43915e-06	1.44211e-06	8.91397e-07	1.3413e-06	2.30032e-08	9.46109e-07
k141_659996_4	Geobacteraceae	Q74DL1	gdh_K00262	0	0	1.70563e-08	3.3101e-06	0	2.00797e-08
k141_722132_2	Desulfovibrionaceae	274854.MG2_0852	gdh_K00262	2.1055e-06	1.55738e-06	6.90199e-07	0	0	6.63845e-09
k141_772564_2	Halieaceae	A0A1X9NDT6	gdh_K00262	2.13761e-07	3.20252e-07	2.76453e-07	1.18472e-06	3.92651e-09	8.84594e-06
k141_774490_1	Candidatus Marinimicrobia	f1878b3a5a098fa915eedbd55760ac07	gdh_K00262	1.10871e-05	4.30265e-06	1.19756e-06	4.20875e-08	1.88864e-08	2.81648e-07
k141_776970_2	Cryomorphaceae	F4B150	gdh_K00262	2.21827e-07	4.89056e-08	3.7694e-07	3.01774e-05	1.41812e-05	1.45793e-05
k141_801342_2	Oceanospirillaceae	A0A0G9MKH2	gdh_K00262	7.79927e-08	4.17463e-08	3.63637e-08	4.60266e-06	1.47662e-07	1.37702e-05
k141_803838_6	Cryomorphaceae	391603.FBALC1_01202	gdh_K00262	4.25191e-06	3.07301e-06	2.53338e-06	1.60818e-07	1.08397e-07	2.22491e-08
k141_820710_28	Flavobacteriaceae	5ceba0eabdee36c09761c045aa5ec45b	gdh_K00262	8.8715e-06	5.29837e-06	4.78585e-06	8.31872e-07	1.13231e-07	1.13119e-07
k141_831614_2	Kiritimatiellales	240016.VspiD_010100007245	gdh_K00262	6.69255e-06	3.44464e-06	1.64358e-06	1.29969e-07	8.287e-09	1.86307e-07
k141_838991_2	Cryomorphaceae	G8R467	gdh_K00262	2.20819e-05	2.10115e-05	1.25404e-05	3.40201e-05	1.28552e-05	1.04096e-05
k141_865224_1	Desulfuromonadales	A1AUR9	gdh_K00262	1.48626e-07	0	8.97699e-09	3.59583e-06	1.0339e-07	1.85209e-07
k141_967370_3	Bacteria	F2IFR0	gdh_K00262	2.78941e-07	1.99332e-08	8.91e-09	9.97292e-06	6.31124e-06	3.84516e-06
k141_1000059_3	Flavobacteriia	487796.Flav2ADRAFT_0639	gdh_K00262	2.12859e-06	1.89626e-07	1.38311e-06	3.53245e-06	4.84655e-07	2.45436e-06
k141_1030189_3	Flavobacteriaceae	A0A1P8RKG2	gdh_K00262	5.82453e-07	2.58557e-07	2.40739e-07	6.73888e-07	1.68847e-06	3.55192e-07
k141_10822_34	Vibrionaceae	c75dcc2fec85ed126dbdf453833b7185	gdh_K15371	3.59826e-08	1.97539e-08	0	2.62401e-08	6.4541e-06	2.43573e-06
k141_13394_12	Halieaceae	d85db8794f25e5025b56ca40b1a1dbc4	gdh_K15371	1.13914e-06	7.20241e-07	5.34003e-07	2.79154e-06	2.01669e-07	3.07543e-06
k141_24294_2	Rhodobacteraceae	388401.RB2150_07113	gdh_K15371	3.53035e-07	3.54077e-07	3.37021e-07	1.44725e-06	7.8329e-06	4.2221e-06
k141_30541_4	Alteromonadaceae	797812799933b406e9a689f77b8acf08	gdh_K15371	2.30665e-05	3.93872e-05	9.33326e-05	3.54234e-08	9.53755e-09	3.78655e-08
k141_62930_4	Pseudoalteromonadaceae	A0A290T3H2	gdh_K15371	2.09999e-07	9.08767e-08	7.442e-08	2.018e-06	9.54933e-07	1.78033e-06
k141_63934_93	Rhodobacteraceae	119383411	gdh_K15371	9.89745e-07	1.74969e-06	7.72068e-06	1.07033e-07	1.05404e-07	5.6831e-08
k141_78668_9	Rhodobacteraceae	d85db8794f25e5025b56ca40b1a1dbc4	gdh_K15371	4.11835e-07	2.33744e-06	7.03561e-06	1.6813e-07	4.59383e-08	3.19307e-08
k141_87814_2	Ilumatobacteraceae	337281289	gdh_K15371	4.495e-06	1.66376e-06	2.34737e-06	1.05053e-06	7.38581e-08	1.67588e-06
k141_101601_23	Pseudoalteromonadaceae	383758533	gdh_K15371	1.73574e-07	6.48464e-08	1.53004e-07	6.18367e-06	8.04395e-06	7.21976e-06
k141_107107_19	Cryomorphaceae	07ff4896af6d8895a4d9327dca67f3a5	gdh_K15371	2.78225e-06	2.76316e-06	1.60807e-06	4.17611e-05	1.81581e-05	1.67447e-05
k141_107771_1	Porticoccaceae	e5a5a19120ce204e34a32de54d00d437	gdh_K15371	7.29381e-06	3.40892e-06	1.49977e-06	1.26762e-07	7.97791e-08	1.6757e-07
k141_112000_62	Rhodobacteraceae	cf61a95faf02867dfc926c1295e89e81	gdh_K15371	2.8342e-07	1.63144e-07	0	1.26221e-05	7.6675e-05	3.54892e-05
k141_116220_4	Ilumatobacteraceae	337281289	gdh_K15371	2.00947e-06	1.59139e-06	1.60778e-06	5.54321e-07	1.8496e-08	4.25641e-07
k141_120417_3	Porticoccaceae	337281289	gdh_K15371	3.63898e-06	1.2797e-06	7.87623e-07	2.27592e-07	3.09627e-08	1.16667e-07
k141_120730_13	Oceanospirillaceae	cf61a95faf02867dfc926c1295e89e81	gdh_K15371	9.49441e-08	8.53736e-08	2.25496e-07	2.23599e-06	9.9869e-08	3.64582e-06
k141_124989_13	Litoricolaceae	337281289	gdh_K15371	1.21513e-05	4.41628e-05	7.23794e-05	1.25873e-07	4.4346e-08	1.44283e-07
k141_147068_2	Oceanospirillaceae	W8FYL1	gdh_K15371	1.01731e-07	5.11616e-08	1.51389e-07	1.04e-05	2.4967e-07	4.23251e-05
k141_147261_14	Gammaproteobacteria	e5a5a19120ce204e34a32de54d00d437	gdh_K15371	4.11264e-06	1.2627e-06	8.19042e-07	6.22006e-07	2.70622e-08	1.49347e-06
k141_151238_6	Oceanospirillales	A0A1Y0FS94	gdh_K15371	9.13278e-08	9.73054e-08	3.08599e-07	1.38066e-05	1.42837e-06	1.42836e-05
k141_152793_4	Oceanospirillaceae	337281289	gdh_K15371	2.29247e-07	9.78817e-08	1.13815e-07	2.26381e-06	2.64875e-08	9.40669e-06
k141_157016_4	Halieaceae	114615.BRADO3087	gdh_K15371	3.01801e-06	9.84504e-07	1.07126e-06	2.25293e-06	1.44895e-07	1.09428e-06
k141_175850_2	Synechococcaceae	256374446	gdh_K15371	9.08668e-06	2.36501e-06	1.111e-06	1.84476e-07	6.29813e-08	1.26502e-07
k141_177972_2	Litoricolaceae	cf61a95faf02867dfc926c1295e89e81	gdh_K15371	8.97808e-06	3.33491e-05	5.26337e-05	4.95661e-08	6.67205e-08	1.6862e-07
k141_189390_5	Halieaceae	e5a5a19120ce204e34a32de54d00d437	gdh_K15371	4.11096e-07	4.96921e-07	1.06994e-06	4.69072e-06	3.48646e-07	1.31138e-05
k141_197796_109	Rhodobacteraceae	ce5463d2d004748bb11f3a44472fa80d	gdh_K15371	4.53821e-08	5.93748e-08	0	1.40703e-05	7.50496e-05	3.7802e-05
k141_210688_14	Oceanospirillaceae	0e791f3e4a6e2591709b905ec6f85e17	gdh_K15371	2.8378e-07	2.77063e-07	5.96971e-08	1.87792e-06	0	3.72887e-06
k141_220636_58	Alteromonadaceae	455436.GHTCC_010100009975	gdh_K15371	3.74716e-07	7.34336e-07	3.18143e-07	1.93739e-05	8.86373e-06	8.72466e-06
k141_222499_5	Rhodobacteraceae	d85db8794f25e5025b56ca40b1a1dbc4	gdh_K15371	2.20105e-07	5.37796e-08	1.37023e-07	3.69661e-06	1.26369e-05	7.40736e-06
k141_234768_88	Pseudoalteromonadaceae	A0A0S2K1A4	gdh_K15371	8.00211e-08	3.64271e-08	1.69008e-07	5.8269e-06	6.72264e-06	6.02915e-06
k141_235348_2	Alphaproteobacteria	bf020bb07fdd13e5b8e832fff76006d2	gdh_K15371	5.86477e-06	2.5315e-06	2.3046e-06	1.4928e-07	8.30469e-08	9.76792e-07
k141_239955_5	Gammaproteobacteria	337281289	gdh_K15371	4.33408e-07	1.04573e-06	3.91265e-06	1.18441e-07	8.76531e-08	2.06852e-07
k141_244427_3	Halieaceae	337281289	gdh_K15371	1.12418e-07	2.55009e-08	2.27682e-08	4.54585e-06	1.7011e-06	1.61507e-05
k141_246061_3	Flavobacteriaceae	b76b2a46480a02a434fae255d6a97ce7	gdh_K15371	1.01637e-05	5.46945e-06	4.79488e-06	7.16422e-07	6.08845e-08	2.17856e-07
k141_251071_4	Alteromonadaceae	e5a5a19120ce204e34a32de54d00d437	gdh_K15371	3.36007e-05	5.86367e-05	0.000132448	5.8059e-07	2.7052e-07	2.61015e-07
k141_255570_2	Rhodocyclaceae	395019.BMULJ_01211	gdh_K15371	1.45688e-07	9.32086e-08	1.12471e-07	2.9893e-06	3.23864e-08	3.59854e-08
k141_264347_7	Rhodobacteraceae	388401.RB2150_07113	gdh_K15371	1.05071e-06	1.42823e-06	1.181e-06	2.15837e-06	1.53466e-06	1.49549e-06
k141_265914_2	Porticoccaceae	337281289	gdh_K15371	3.5417e-06	1.62797e-06	7.90578e-07	5.09686e-08	3.85207e-08	2.17607e-07
k141_266540_2	Rhodobacteraceae	391624.OIHEL45_11635	gdh_K15371	1.23441e-07	7.48892e-08	1.70723e-06	3.99488e-06	3.83185e-06	1.81477e-06
k141_268307_5	Phyllobacteriaceae	388401.RB2150_07113	gdh_K15371	3.89303e-06	2.60744e-06	1.62637e-06	1.34104e-07	3.91664e-08	3.01365e-07
k141_277321_8	Alteromonadaceae	455436.GHTCC_010100009975	gdh_K15371	1.42867e-07	5.70945e-08	5.21492e-08	1.14217e-05	3.05128e-06	3.78953e-06
k141_279258_11	Flavobacteriaceae	c5b57feabf52c9234ac74cb7be9b366e	gdh_K15371	4.47425e-07	9.80221e-07	2.7717e-06	4.06758e-05	3.22328e-06	1.60351e-05
k141_279294_1	Alphaproteobacteria	337281289	gdh_K15371	2.77437e-06	2.92418e-06	9.37253e-07	1.18127e-07	2.37226e-08	4.95948e-07
k141_285166_4	Cellvibrionaceae	337281289	gdh_K15371	5.23376e-07	1.0843e-07	4.12419e-07	3.29287e-06	3.38622e-07	1.21482e-05
k141_286672_73	Rhodobacteraceae	388401.RB2150_07113	gdh_K15371	3.4598e-07	5.10311e-07	6.71485e-07	5.94102e-06	9.37411e-06	5.25344e-06
k141_291600_7	Flavobacteriaceae	07ff4896af6d8895a4d9327dca67f3a5	gdh_K15371	7.86349e-06	2.36405e-06	3.42944e-06	5.76787e-07	5.08991e-08	6.01887e-07
k141_307680_3	Oceanospirillaceae	bur:Bcep18194_A4430	gdh_K15371	8.81562e-08	1.67991e-08	3.24392e-07	6.86892e-06	9.12865e-07	4.76151e-06
k141_322433_2	Halieaceae	114615.BRADO3087	gdh_K15371	4.56744e-06	6.99004e-07	1.01154e-06	2.88412e-06	4.32995e-07	2.11097e-06
k141_335425_2	Gammaproteobacteria	35afb9a90c9f199c080a3f13eede1c02	gdh_K15371	1.3019e-05	5.06818e-05	5.91485e-05	0	9.16519e-08	0
k141_338973_3	Phyllobacteriaceae	337281289	gdh_K15371	2.23219e-06	2.18338e-06	7.66981e-07	6.06766e-08	1.46695e-08	3.82387e-07
k141_350122_2	Alphaproteobacteria	337281289	gdh_K15371	7.97174e-06	5.14334e-06	3.34873e-06	4.58093e-07	3.05217e-08	8.05559e-07
k141_358648_7	Rhodobacteraceae	391624.OIHEL45_11635	gdh_K15371	5.49748e-07	1.24443e-06	8.47265e-06	0	0	5.27093e-08
k141_369478_27	Oceanospirillaceae	cf61a95faf02867dfc926c1295e89e81	gdh_K15371	3.03519e-08	2.79844e-08	2.92884e-08	1.79576e-06	3.29258e-08	5.28181e-06
k141_370758_1	Oceanospirillaceae	37307763dc79288564f3e15f0e2c8fcf	gdh_K15371	1.45671e-07	2.90011e-07	4.84126e-07	7.0693e-06	1.79089e-07	3.2734e-05
k141_376505_4	Halieaceae	e5a5a19120ce204e34a32de54d00d437	gdh_K15371	8.97129e-07	2.12494e-07	3.81143e-07	1.71731e-06	2.76956e-07	6.0925e-06
k141_377144_7	Oceanospirillaceae	160898405	gdh_K15371	8.94687e-08	8.2554e-08	7.82411e-08	2.16779e-05	1.24422e-06	1.38861e-05
k141_385609_11	Oceanospirillaceae	395019.BMULJ_01211	gdh_K15371	4.34405e-08	8.27805e-09	3.62623e-08	2.10189e-05	1.53354e-06	1.7381e-05
k141_398884_7	Gammaproteobacteria	e5a5a19120ce204e34a32de54d00d437	gdh_K15371	9.81949e-08	4.87015e-08	8.50682e-08	1.80619e-05	2.06638e-06	2.42757e-05
k141_400744_5	Rhodobacteraceae	388401.RB2150_07113	gdh_K15371	1.58581e-07	9.78298e-08	1.79314e-07	2.92428e-06	1.14867e-05	6.78206e-06
k141_401583_2	Pelagibacteraceae	374de0ffd9d0d9aab2142abb3301e91e	gdh_K15371	4.52085e-06	9.71055e-07	1.81855e-07	2.06194e-07	3.69335e-08	2.06932e-07
k141_403027_3	Vibrionaceae	c75dcc2fec85ed126dbdf453833b7185	gdh_K15371	3.09324e-07	2.44454e-07	3.27146e-08	9.348e-08	1.73125e-06	6.96454e-07
k141_411625_1	Vibrionaceae	337281289	gdh_K15371	1.07407e-07	9.47306e-08	2.7277e-08	1.4652e-07	6.16379e-06	3.2605e-06
k141_416414_5	Litoricolaceae	e5a5a19120ce204e34a32de54d00d437	gdh_K15371	1.17693e-05	4.30098e-05	6.78524e-05	1.0059e-07	9.10132e-09	7.5103e-08
k141_432819_41	Rhodobacteraceae	383758533	gdh_K15371	9.00663e-08	2.62644e-08	1.13031e-07	1.59637e-05	7.57674e-05	3.74389e-05
k141_436538_3	Rhodobacteraceae	521459663	gdh_K15371	9.4843e-08	7.02907e-08	6.30137e-08	1.64437e-06	7.4936e-07	4.23627e-07
k141_442277_21	Flavobacteriaceae	07ff4896af6d8895a4d9327dca67f3a5	gdh_K15371	1.11564e-06	4.90319e-07	3.3148e-07	3.01643e-06	2.1749e-06	1.69794e-06
k141_456554_4	Halieaceae	114615.BRADO3087	gdh_K15371	6.4227e-07	0	2.19995e-07	3.76855e-06	1.4579e-07	2.75454e-06
k141_460493_5	Oceanospirillaceae	e5a5a19120ce204e34a32de54d00d437	gdh_K15371	9.08175e-08	1.99032e-07	8.96528e-08	2.26081e-06	3.97866e-08	5.25442e-06
k141_471608_7	Pseudoalteromonadaceae	383758533	gdh_K15371	1.85574e-07	8.21839e-08	1.40849e-07	6.58476e-06	8.8138e-06	7.93269e-06
k141_485137_5	Flavobacteriaceae	c5b57feabf52c9234ac74cb7be9b366e	gdh_K15371	1.50214e-07	1.25383e-07	1.34146e-07	1.6951e-06	1.34463e-06	1.16001e-06
k141_498408_6	Halieaceae	35afb9a90c9f199c080a3f13eede1c02	gdh_K15371	3.18563e-07	2.42823e-07	0	4.52001e-06	1.30018e-06	1.38673e-05
k141_505707_2	Vibrionaceae	c75dcc2fec85ed126dbdf453833b7185	gdh_K15371	1.28606e-07	6.09751e-08	6.12794e-08	3.84733e-08	1.14438e-05	5.03646e-06
k141_506802_31	Rhodobacteraceae	337281289	gdh_K15371	2.53306e-07	1.48621e-07	2.01789e-07	1.40273e-07	5.53107e-06	2.94862e-06
k141_507991_5	Rhodobacteraceae	337281289	gdh_K15371	8.59178e-07	9.22849e-07	1.09573e-06	4.55795e-06	2.25223e-06	2.26819e-06
k141_517375_8	Oceanospirillaceae	337281289	gdh_K15371	5.54642e-07	4.99262e-07	3.77152e-07	0.000128875	4.96308e-06	6.46074e-05
k141_521319_11	Oceanospirillaceae	e5a5a19120ce204e34a32de54d00d437	gdh_K15371	9.04197e-08	3.63021e-08	7.52635e-08	1.59824e-06	2.29204e-09	5.87061e-06
k141_521619_4	Phyllobacteriaceae	337281289	gdh_K15371	5.43461e-06	2.33564e-06	2.45138e-06	1.40274e-07	1.39361e-08	3.32624e-07
k141_527721_2	Rhodobacteraceae	521459663	gdh_K15371	7.46265e-07	6.77331e-06	1.43389e-05	0	0	3.70917e-08
k141_530215_2	Oceanospirillaceae	337281289	gdh_K15371	2.06994e-07	8.86847e-08	1.77975e-07	2.55655e-05	1.01658e-06	1.80384e-05
k141_530797_11	Woeseiaceae	797812799933b406e9a689f77b8acf08	gdh_K15371	6.32047e-07	1.79162e-07	2.19295e-08	1.70244e-05	1.44575e-06	2.14485e-05
k141_540342_2	Flavobacteriaceae	c5b57feabf52c9234ac74cb7be9b366e	gdh_K15371	2.73685e-07	6.14035e-08	6.12982e-08	5.82442e-06	2.9735e-06	7.64452e-06
k141_547640_50	Flavobacteriales	07ff4896af6d8895a4d9327dca67f3a5	gdh_K15371	1.36381e-05	1.77133e-05	2.31321e-05	4.55572e-07	7.27891e-08	2.09512e-07
k141_550149_2	Oceanospirillaceae	e5a5a19120ce204e34a32de54d00d437	gdh_K15371	4.37911e-07	1.93122e-07	2.44215e-07	3.25855e-07	2.47115e-06	1.34719e-06
k141_573483_12	Rhodobacteraceae	388401.RB2150_07113	gdh_K15371	9.38969e-08	2.17369e-07	1.42382e-07	1.73743e-07	2.19539e-06	1.18658e-06
k141_576311_10	Porticoccaceae	e5a5a19120ce204e34a32de54d00d437	gdh_K15371	1.06026e-05	3.72144e-06	1.58335e-06	1.51467e-07	5.50362e-08	1.17886e-07
k141_584543_44	Rhodobacteraceae	d85db8794f25e5025b56ca40b1a1dbc4	gdh_K15371	5.23358e-07	6.31196e-07	7.43733e-07	1.64832e-05	9.19452e-05	4.62216e-05
k141_588132_2	Rhodobacteraceae	337281289	gdh_K15371	1.4915e-07	2.50635e-07	2.02066e-07	2.22748e-06	1.05204e-06	5.84607e-07
k141_588415_18	Gammaproteobacteria	337281289	gdh_K15371	4.3212e-06	2.22689e-06	2.32625e-06	8.28846e-07	1.36492e-07	1.96019e-06
k141_598773_1	Halieaceae	337281289	gdh_K15371	1.32398e-06	9.71669e-07	1.32797e-06	3.26226e-06	6.94259e-07	1.19326e-05
k141_614389_4	Litoricolaceae	337281289	gdh_K15371	9.0093e-06	2.69648e-05	6.75929e-05	4.96623e-08	9.55004e-09	3.54127e-08
k141_623062_17	Oceanospirillaceae	337281289	gdh_K15371	1.03028e-06	8.26824e-07	6.19198e-07	2.10574e-06	1.78869e-07	3.25404e-06
k141_631903_106	Rhodobacteraceae	337281289	gdh_K15371	6.45762e-08	1.15703e-07	9.07913e-08	1.04544e-05	7.85935e-05	3.58304e-05
k141_638283_2	Halieaceae	e5a5a19120ce204e34a32de54d00d437	gdh_K15371	2.46716e-07	4.65597e-08	2.66683e-08	5.50623e-06	1.86892e-06	1.35758e-05
k141_643460_45	Alteromonadaceae	374de0ffd9d0d9aab2142abb3301e91e	gdh_K15371	7.48012e-06	1.06676e-05	3.00968e-05	1.96079e-07	4.95051e-07	3.33618e-07
k141_657386_40	Rhodobacteraceae	337281289	gdh_K15371	2.05394e-07	7.46362e-08	2.93411e-08	5.03598e-06	8.4925e-06	6.13968e-06
k141_663112_8	Alphaproteobacteria	d85db8794f25e5025b56ca40b1a1dbc4	gdh_K15371	8.81328e-06	1.54395e-06	1.89564e-06	1.71417e-07	6.50349e-09	7.5924e-07
k141_665258_1	Cellvibrionales	374de0ffd9d0d9aab2142abb3301e91e	gdh_K15371	4.24752e-06	2.98927e-06	7.10395e-07	3.30618e-07	9.06547e-09	3.0188e-07
k141_677188_24	Alphaproteobacteria	114615.BRADO3087	gdh_K15371	1.02753e-05	3.56998e-06	2.0255e-06	1.0307e-06	0	5.93165e-07
k141_685255_2	Rhodobacteraceae	337281289	gdh_K15371	5.06287e-06	1.87052e-06	3.7366e-07	4.73556e-07	9.47635e-09	3.85882e-07
k141_685425_226	Rhodobacteraceae	391624.OIHEL45_11635	gdh_K15371	0	0	6.63303e-08	1.13381e-05	7.79246e-06	7.47883e-06
k141_699164_5	Alphaproteobacteria	114615.BRADO3087	gdh_K15371	1.72552e-06	6.19252e-07	5.96552e-07	8.28502e-08	0	2.96953e-08
k141_710838_65	Rhodobacteraceae	d85db8794f25e5025b56ca40b1a1dbc4	gdh_K15371	1.36574e-07	7.2634e-08	3.00475e-07	2.24377e-05	8.31895e-06	7.44863e-06
k141_733763_4	Candidatus Marinimicrobia	256374446	gdh_K15371	1.66259e-05	5.64278e-06	1.55667e-06	2.22777e-07	4.84931e-08	1.1918e-07
k141_749760_15	Rhodobacteraceae	337281289	gdh_K15371	9.62396e-08	2.37924e-07	3.5154e-07	2.7955e-06	1.02023e-05	4.97763e-06
k141_752893_59	Rhodobacteraceae	388401.RB2150_07113	gdh_K15371	1.99025e-07	1.7031e-07	2.34723e-07	1.68138e-05	7.61358e-05	3.7208e-05
k141_758942_26	Crocinitomicaceae	119383411	gdh_K15371	1.97672e-07	1.07301e-07	9.01546e-08	8.18443e-06	5.82029e-06	3.99743e-06
k141_762417_10	Porticoccaceae	337281289	gdh_K15371	1.26323e-05	3.708e-06	2.68719e-06	3.72627e-08	9.14865e-09	1.66671e-07
k141_768085_7	Rhodobacteraceae	d85db8794f25e5025b56ca40b1a1dbc4	gdh_K15371	3.76404e-08	9.02384e-09	6.21175e-08	7.88607e-08	1.363e-06	7.76631e-07
k141_778614_2	Alteromonadaceae	455436.GHTCC_010100009975	gdh_K15371	5.56241e-06	1.59809e-05	4.02042e-05	3.96993e-06	9.3251e-07	1.11238e-06
k141_786883_2	Vibrionaceae	c75dcc2fec85ed126dbdf453833b7185	gdh_K15371	6.11745e-07	3.04544e-07	1.58355e-07	1.88413e-07	6.13935e-06	2.18538e-06
k141_796890_2	Alteromonadaceae	455436.GHTCC_010100009975	gdh_K15371	2.28398e-05	4.7528e-05	0.000111517	6.08669e-08	1.16256e-07	1.29973e-07
k141_813896_19	Rhodobacteraceae	388401.RB2150_07113	gdh_K15371	6.07522e-07	5.33069e-07	7.25455e-07	2.10582e-05	1.09768e-05	8.0221e-06
k141_819529_4	Rhodobacteraceae	391624.OIHEL45_11635	gdh_K15371	9.14555e-08	4.5187e-08	3.07014e-07	6.07745e-07	3.04223e-06	1.2622e-06
k141_825053_13	Vibrionaceae	e5a5a19120ce204e34a32de54d00d437	gdh_K15371	2.72541e-07	1.13227e-07	1.83503e-07	1.5144e-07	2.72924e-06	1.32773e-06
k141_825714_2	Phyllobacteriaceae	374de0ffd9d0d9aab2142abb3301e91e	gdh_K15371	2.74229e-06	1.02979e-06	5.6057e-07	2.96054e-08	5.67514e-08	4.71381e-08
k141_853419_3	Rhodobacteraceae	443143.GM18_0860	gdh_K15371	7.35283e-06	1.07522e-05	6.6463e-06	5.87615e-06	7.43529e-07	3.88643e-06
k141_856463_8	Porticoccaceae	e5a5a19120ce204e34a32de54d00d437	gdh_K15371	5.98496e-06	1.29456e-06	6.00006e-07	2.24877e-07	3.07329e-08	1.26699e-07
k141_858959_8	Oceanospirillaceae	395019.BMULJ_01211	gdh_K15371	6.51607e-08	1.30706e-07	1.25068e-07	0.000132105	6.24364e-06	6.37921e-05
k141_887290_2	Alteromonadaceae	337281289	gdh_K15371	1.53541e-05	2.4637e-05	6.88479e-05	4.51724e-06	1.8689e-06	1.02766e-06
k141_888357_6	Rhodobacteraceae	388401.RB2150_07113	gdh_K15371	1.74e-07	1.12129e-07	1.93032e-07	3.935e-07	7.06692e-06	3.37226e-06
k141_900990_135	Rhodobacteraceae	d85db8794f25e5025b56ca40b1a1dbc4	gdh_K15371	1.3417e-07	8.26394e-08	1.5852e-07	4.54207e-06	9.58424e-06	7.21593e-06
k141_905446_1	Pseudoalteromonadaceae	A0A1Q2H195	gdh_K15371	8.062e-07	1.48285e-07	3.37739e-07	1.84823e-07	2.99844e-06	1.45997e-06
k141_936275_1	Porticoccaceae	e5a5a19120ce204e34a32de54d00d437	gdh_K15371	3.86621e-06	2.6679e-06	8.08275e-07	1.21949e-07	7.89343e-09	5.89677e-08
k141_946252_2	Oceanospirillaceae	e5a5a19120ce204e34a32de54d00d437	gdh_K15371	1.01823e-07	4.09196e-08	1.70287e-07	8.34212e-06	8.78824e-07	4.93367e-06
k141_955925_4	Oceanospirillaceae	337281289	gdh_K15371	3.72938e-07	1.28357e-07	2.46112e-07	6.35039e-06	9.46674e-07	4.11018e-06
k141_971235_5	Halieaceae	337281289	gdh_K15371	4.61589e-07	4.74808e-07	8.46003e-07	1.55366e-06	1.2375e-07	4.39484e-06
k141_992316_16	Oceanospirillaceae	337281289	gdh_K15371	9.72577e-08	1.02321e-07	4.23358e-08	1.99956e-06	1.63085e-07	6.68661e-06
k141_992463_2	Halieaceae	114615.BRADO3087	gdh_K15371	3.18806e-06	0	7.10841e-07	3.70025e-07	6.46336e-08	1.18498e-06
k141_992844_7	Oceanospirillaceae	W8FYL1	gdh_K15371	4.62783e-08	2.05334e-08	7.83598e-08	1.75945e-06	4.1305e-08	8.31507e-06
k141_1002365_2	Vibrionaceae	337281289	gdh_K15371	4.11184e-08	1.71557e-07	0	4.5103e-08	2.57063e-06	2.78733e-07
k141_1014339_2	Porticoccaceae	337281289	gdh_K15371	5.89226e-06	2.1716e-06	2.05024e-06	3.707e-07	6.83742e-08	3.56391e-07
k141_1019266_2	Oceanospirillaceae	W8FYL1	gdh_K15371	8.6864e-08	6.08079e-08	1.84703e-07	2.18619e-06	5.66791e-08	2.02378e-06
k141_1021002_14	Alteromonadaceae	337281289	gdh_K15371	2.54532e-07	1.43628e-07	1.47487e-07	1.3482e-05	3.55257e-06	3.82786e-06
k141_1031316_6	Rhodobacteraceae	337281289	gdh_K15371	5.94263e-07	2.28424e-06	5.05919e-06	2.00388e-07	3.2944e-08	6.26024e-08
k141_1046849_3	Rhodobacteraceae	388401.RB2150_07113	gdh_K15371	2.39281e-05	1.47921e-05	5.33238e-06	1.30678e-06	4.17322e-08	2.13752e-06
k141_1048321_2	Oceanospirillaceae	cf61a95faf02867dfc926c1295e89e81	gdh_K15371	2.70762e-07	3.40422e-08	5.78231e-08	2.15197e-06	2.57008e-08	8.6066e-06
k141_1048876_9	Oceanospirillaceae	37307763dc79288564f3e15f0e2c8fcf	gdh_K15371	8.01674e-08	1.15074e-08	3.37171e-08	3.54841e-06	2.53473e-08	2.3333e-06
k141_1056258_9	Alteromonadaceae	e5a5a19120ce204e34a32de54d00d437	gdh_K15371	4.46358e-07	3.75262e-07	4.15232e-07	1.3721e-05	4.04691e-06	5.13858e-06
k141_1067939_4	Gammaproteobacteria	269482.Bcep1808_1241	gdh_K15371	0	5.02284e-08	1.99317e-07	7.33497e-06	8.63406e-07	4.33102e-06
k141_16136_4	Pelagibacteraceae	A0A1C2AXI2	glnA	8.32719e-06	2.46857e-06	1.33058e-06	4.52925e-07	1.04843e-07	4.06075e-07
k141_26801_3	Rhodobacteraceae	226941127	glnA	9.18332e-08	4.34149e-08	1.7558e-08	2.06628e-05	9.12773e-05	5.04851e-05
k141_30522_2	Halieaceae	b7ae69e6f319ff0c055b229794451a2c	glnA	4.42929e-07	6.9548e-07	2.74943e-07	2.77976e-06	9.43795e-07	1.26034e-05
k141_32817_3	Halieaceae	247639.MGP2080_04230	glnA	1.45328e-06	1.5677e-06	4.16313e-07	1.25048e-06	1.97098e-07	1.02676e-06
k141_33614_14	Rhodobacteraceae	226941127	glnA	1.87398e-07	5.04607e-08	1.9488e-07	4.37455e-07	7.17362e-06	4.74038e-06
k141_34130_4	Rhodobacteraceae	371731.Rsw2DRAFT_2329	glnA	1.03125e-06	1.1675e-05	1.76548e-05	8.52372e-08	2.87473e-08	2.39015e-08
k141_36104_6	Rhodobacteraceae	391593.RCCS2_11699	glnA	1.16653e-07	1.18583e-07	6.6557e-08	3.45894e-06	1.09663e-05	5.53949e-06
k141_36656_3	Alteromonadaceae	455436.GHTCC_010100000340	glnA	6.95872e-06	1.70828e-05	4.71548e-05	4.02769e-06	1.22819e-06	1.66079e-06
k141_42992_3	Flavobacteriia	487796.Flav2ADRAFT_0755	glnA	1.41751e-06	3.63497e-07	1.13153e-06	2.07881e-06	9.74446e-08	1.74051e-06
k141_45176_10	Oceanospirillaceae	387127844	glnA	1.68342e-07	9.53367e-08	1.82522e-07	2.91972e-06	6.03269e-09	2.14593e-06
k141_46905_4	Rhodobacteraceae	A0A1X7A7U6	glnA	1.11295e-07	2.79318e-07	1.55156e-06	4.40358e-06	2.50159e-06	2.04069e-06
k141_47138_3	Gammaproteobacteria	314283.MED297_13572	glnA	1.00775e-05	3.81124e-06	4.00599e-06	1.4728e-06	1.41984e-07	1.66857e-06
k141_52434_2	Cellvibrionales	314287.GB2207_09511	glnA	1.11386e-05	2.96681e-06	2.27177e-06	2.10586e-07	2.29491e-06	1.34201e-06
k141_52990_1	Alphaproteobacteria	294083658	glnA	5.59513e-06	4.75547e-06	1.66092e-06	6.02111e-08	5.95966e-08	1.43382e-06
k141_79136_1	Cryomorphaceae	375012424	glnA	2.83268e-06	3.04914e-06	9.30645e-07	6.0706e-06	1.78972e-06	2.10985e-06
k141_84668_2	Alphaproteobacteria	294083658	glnA	7.97059e-06	4.64943e-06	2.54147e-06	1.55921e-07	2.57327e-08	1.05862e-06
k141_88230_2	Verrucomicrobia	320771.Cflav_PD4218	glnA	5.83846e-06	1.43218e-06	1.98369e-07	1.84797e-08	0	0
k141_92305_6	Flavobacteriaceae	336172228	glnA	2.6041e-06	2.46267e-06	9.56209e-07	1.91031e-07	0	4.01559e-07
k141_93530_6	Vibrionaceae	391591.VSAK1_02059	glnA	7.12265e-07	1.2778e-07	6.46389e-08	1.21042e-07	2.03568e-06	9.00944e-07
k141_94357_2	Rhodobacteraceae	A0A0P7VNS6	glnA	1.636e-05	1.9723e-05	1.09114e-05	2.37738e-05	7.85718e-07	7.94161e-06
k141_104776_2	Vibrionaceae	ffbd735e2f0436fd524bc72c264ee5b0	glnA	1.52725e-07	2.04235e-08	2.94872e-08	3.93379e-08	2.38315e-06	5.65379e-07
k141_108263_41	Rhodobacteraceae	3a1dd3aaf674707ba76daf1744cf08a2	glnA	2.69553e-07	1.09072e-08	6.57258e-08	1.72866e-05	8.33513e-06	7.85989e-06
k141_110930_44	Flavobacteriia	487797.Flav3CDRAFT_1290	glnA	2.99504e-07	0	5.85264e-08	9.15859e-07	3.35847e-06	2.51592e-06
k141_116377_2	Halieaceae	226941127	glnA	2.59816e-06	6.99713e-07	1.31748e-06	3.68469e-06	2.82511e-07	3.33655e-06
k141_116767_8	Rhodobacteraceae	96f8b2d9a8f7776a08756fb82144ec98	glnA	1.00152e-05	3.01479e-06	1.73152e-06	2.01877e-07	1.5706e-08	8.47292e-07
k141_121615_41	Vibrionaceae	391591.VSAK1_02059	glnA	8.95528e-08	5.46447e-08	7.91335e-08	2.41958e-08	1.93181e-06	1.20583e-06
k141_134744_6	Rhodobacteraceae	4fb184c63d6e79a0edbf1f22b7815cd5	glnA	7.05656e-07	1.6378e-07	7.36361e-07	7.07405e-06	2.0004e-07	3.12933e-06
k141_137238_3	Actinobacteria	470178914	glnA	4.89295e-06	1.21038e-06	1.62453e-06	1.79802e-08	2.02136e-08	0
k141_138886_2	Pseudoalteromonadaceae	234831.PSM_A2367	glnA	1.02683e-06	2.84219e-07	2.19821e-07	2.94165e-07	3.12116e-06	1.17688e-06
k141_139921_4	Rhodobacteraceae	633131.TR2A62_0532	glnA	1.3434e-07	1.36487e-07	2.32993e-07	2.05642e-06	9.35649e-06	5.16413e-06
k141_154059_3	Rhodobacteraceae	501479.CSE45_2157	glnA	7.0632e-06	1.69874e-06	1.04989e-06	3.93076e-07	9.55044e-09	6.56704e-07
k141_154993_1	Rhodobacteraceae	226941127	glnA	1.94968e-07	6.03955e-08	5.21626e-08	1.46447e-06	4.17327e-07	1.16856e-06
k141_156130_3	Pseudoalteromonadaceae	9525099f4e2091a33e1a63e90b89d107	glnA	7.41691e-07	4.16506e-07	3.32599e-07	2.30875e-06	1.99506e-06	1.95777e-06
k141_157275_2	Flavobacteriaceae	336172228	glnA	5.56183e-06	3.016e-06	1.06244e-06	5.31816e-07	5.48003e-07	5.3197e-07
k141_167209_9	Litoricolaceae	207954.MED92_08116	glnA	1.05918e-05	4.49144e-05	5.6712e-05	1.12613e-07	0	1.29992e-07
k141_167939_1	Alphaproteobacteria	6a3fbc2c3e27d838e954bae5b4a7c1a1	glnA	4.36998e-06	2.64193e-06	2.34055e-06	1.30853e-06	7.08539e-08	1.26402e-06
k141_171446_6	Rhodobacteraceae	A0A238KI52	glnA	2.55438e-07	6.20522e-08	5.35934e-08	1.23781e-06	7.50553e-07	5.04484e-07
k141_172481_1	Crocinitomicaceae	F2IHV4	glnA	2.88664e-07	4.65807e-07	8.68058e-07	2.70079e-06	6.37449e-07	1.16904e-06
k141_174140_2	Halieaceae	247639.MGP2080_04585	glnA	1.02456e-06	7.25954e-08	8.24995e-07	3.80153e-06	1.83449e-07	3.93036e-06
k141_174429_2	Vibrionaceae	9525099f4e2091a33e1a63e90b89d107	glnA	1.58689e-07	0	5.055e-08	0	2.09768e-06	8.22093e-07
k141_178208_2	Rhodobacteraceae	Q5LVD7	glnA	3.0715e-07	5.31066e-07	1.87669e-06	5.92661e-06	3.15798e-06	1.87256e-06
k141_179092_79	Rhodobacteraceae	633131.TR2A62_0532	glnA	1.99735e-07	1.04399e-07	1.65586e-07	1.54889e-05	8.32332e-06	5.25812e-06
k141_191937_2	Halieaceae	B8KSK8	glnA	1.48187e-06	1.60644e-06	9.60254e-07	2.42776e-06	7.43748e-08	1.08385e-06
k141_192194_1	Rhodobacteraceae	A0A1Y0E9G9	glnA	4.91339e-07	6.13292e-06	8.35429e-06	9.50254e-08	7.57369e-09	6.08491e-08
k141_192330_2	Rhodobacteraceae	a58d9ab46db46f400d5972e5df09e9f8	glnA	3.02122e-07	1.42027e-07	1.04969e-07	1.08409e-06	1.53891e-06	8.97817e-07
k141_192668_1	Puniceicoccaceae	294055627	glnA	6.71689e-06	3.84997e-06	1.1428e-06	5.52014e-08	1.02575e-08	0
k141_194390_5	Gammaproteobacteria	410666362	glnA	4.1639e-05	1.76914e-05	9.63005e-06	1.66565e-06	1.47101e-08	3.67615e-06
k141_202742_5	Alphaproteobacteria	D5BN88	glnA	8.58564e-06	5.7249e-06	2.03767e-06	1.43231e-07	1.05101e-07	1.11818e-06
k141_202742_6	Alphaproteobacteria	226941127	glnA	5.66528e-06	2.90858e-06	1.97618e-06	2.72178e-07	7.7563e-09	9.56036e-07
k141_203852_6	Rhodobacteraceae	A0A0H5DKU4	glnA	0	0	7.35217e-08	1.70522e-05	8.92249e-05	4.63092e-05
k141_203852_13	Rhodobacteraceae	9e3a896a51d2020291731480f1e798a6	glnA	3.73344e-08	4.08894e-08	1.88517e-08	2.0579e-05	8.03535e-05	4.09275e-05
k141_204179_1	Halieaceae	247639.MGP2080_04230	glnA	2.1262e-06	7.03578e-07	1.39127e-06	2.17806e-06	9.58247e-08	6.97172e-07
k141_204605_4	Halieaceae	876044.IMCC3088_1712	glnA	3.79563e-07	2.77808e-07	1.35494e-07	5.82354e-06	1.90146e-06	1.5179e-05
k141_206882_5	Cellvibrionaceae	410666362	glnA	1.72764e-06	2.07046e-06	4.96477e-07	5.3535e-08	7.05194e-08	5.12846e-08
k141_213857_2	Flammeovirgaceae	388413.ALPR1_18708	glnA	8.967e-06	3.5452e-06	1.94461e-06	1.07277e-07	1.42378e-08	1.86538e-07
k141_215765_10	Pseudoalteromonadaceae	9525099f4e2091a33e1a63e90b89d107	glnA	0	0	2.84272e-08	6.41148e-06	7.28595e-06	8.14148e-06
k141_216928_2	Gammaproteobacteria	410666362	glnA	7.52139e-06	2.51077e-06	1.79029e-06	1.17764e-07	4.30409e-08	6.60233e-07
k141_220325_3	Rhodobacteraceae	a58d9ab46db46f400d5972e5df09e9f8	glnA	0	9.10583e-08	0	1.81437e-07	9.16986e-07	6.13342e-07
k141_220921_3	Halieaceae	dbf42f1ef1198431648229b81a2841d2	glnA	1.02418e-06	7.18679e-07	3.81264e-07	3.26174e-06	2.0499e-07	8.82418e-06
k141_223379_4	Rhodobacteraceae	A0A177H8A1	glnA	7.28888e-06	1.78109e-06	1.26646e-06	4.89694e-07	2.14196e-08	4.77526e-07
k141_223447_2	Halieaceae	247639.MGP2080_09276	glnA	1.15398e-06	1.0964e-06	1.47721e-06	5.20589e-06	4.94742e-07	3.24111e-06
k141_224344_2	Flavobacteriia	487796.Flav2ADRAFT_0755	glnA	1.33363e-06	1.85214e-06	1.56987e-06	1.07736e-08	1.18365e-08	0
k141_226358_3	Alphaproteobacteria	226941127	glnA	5.15466e-06	2.29916e-06	2.06992e-06	5.44001e-07	1.90954e-07	8.73503e-07
k141_226640_5	Vibrionaceae	675814.VIC_004807	glnA	1.33424e-07	7.33469e-08	6.0496e-08	6.41728e-08	7.90505e-06	3.04127e-06
k141_237494_4	Rhodobacteraceae	V9VST0	glnA	1.63151e-07	6.32617e-08	1.26307e-07	1.19048e-07	2.00546e-06	8.91061e-07
k141_238873_2	Rhodobacteraceae	439496.RBY4I_965	glnA	2.30091e-07	1.29768e-07	3.73292e-08	6.63791e-08	2.05959e-06	1.17451e-06
k141_238873_4	Rhodobacteraceae	439497.RR11_1409	glnA	2.11496e-07	2.12494e-07	7.71472e-08	2.60361e-07	2.09998e-06	1.55235e-06
k141_249206_20	Flavobacteriaceae	319953059	glnA	1.82207e-07	2.35119e-07	4.24952e-07	9.55897e-06	5.43461e-06	9.56811e-06
k141_249664_2	Microbulbiferaceae	410666362	glnA	2.62772e-05	1.71574e-05	5.78537e-06	8.65578e-07	7.67792e-08	1.00501e-06
k141_250936_8	Rhodobacteraceae	89054477	glnA	2.96772e-07	1.39712e-06	4.93756e-06	2.37229e-08	3.02598e-08	0
k141_251684_2	Litoricolaceae	ad04f8e1bf43ac36a991b6ac564b55f4	glnA	1.24754e-05	4.33521e-05	6.65645e-05	3.8106e-08	6.57621e-09	1.37874e-07
k141_252616_42	Alteromonadaceae	455436.GHTCC_010100001110	glnA	1.8227e-07	0	5.45801e-08	8.59346e-06	3.29808e-06	4.15173e-06
k141_258259_2	Rhodobacteraceae	226941127	glnA	5.69573e-08	1.17094e-07	1.48729e-07	1.97455e-06	9.11448e-07	5.28905e-07
k141_259460_8	Cryomorphaceae	375012424	glnA	1.36884e-05	1.92221e-05	2.07078e-05	1.05536e-07	0	9.65097e-09
k141_263714_10	Rhodobacteraceae	226941127	glnA	3.79765e-07	6.01454e-07	8.55754e-08	8.04426e-06	3.37399e-07	3.80648e-06
k141_267828_22	Rhodobacteraceae	M9RSB6	glnA	9.19092e-08	1.11607e-07	7.88369e-08	1.65954e-05	3.31582e-05	2.12591e-05
k141_270315_4	Rhodobacteraceae	A0A0P1ERC8	glnA	6.06496e-08	2.37231e-07	2.4043e-07	3.80393e-06	1.32698e-05	6.7257e-06
k141_275053_2	Rhodobacteraceae	9e3a896a51d2020291731480f1e798a6	glnA	1.395e-07	0	5.36309e-07	7.09002e-06	3.42534e-06	2.49168e-06
k141_279861_3	Rhodobacteraceae	A0A076K1Y2	glnA	2.98593e-06	9.90818e-07	8.62503e-07	5.75165e-08	7.97763e-09	3.31717e-08
k141_281296_8	Gammaproteobacteria	565045.NOR51B_2772	glnA	1.11962e-05	7.28959e-06	3.65385e-06	1.45638e-07	1.9539e-07	2.18476e-07
k141_283468_6	Rhodobacteraceae	A0A238KAY8	glnA	7.55016e-08	4.24854e-08	1.10887e-07	2.13904e-06	7.43725e-06	5.70138e-06
k141_284603_2	Alphaproteobacteria	D5BP74	glnA	4.12032e-06	2.00692e-06	4.97574e-07	4.22585e-07	7.7563e-09	9.93686e-07
k141_285100_2	Pseudoalteromonadaceae	9525099f4e2091a33e1a63e90b89d107	glnA	8.39593e-08	2.6964e-07	1.76156e-07	1.06994e-06	5.43343e-07	2.62682e-07
k141_286490_5	Oceanospirillaceae	M5DU87	glnA	1.54977e-07	2.07245e-08	1.80411e-08	1.01653e-06	7.35038e-09	6.69809e-06
k141_296712_2	Cryomorphaceae	G8R858	glnA	1.17436e-05	1.42322e-05	8.67241e-06	2.94365e-05	8.69923e-06	9.42526e-06
k141_298337_2	Pelagibacteraceae	J9Z173	glnA	3.28469e-06	2.67401e-06	5.58996e-07	4.77022e-07	9.35366e-08	5.66233e-07
k141_298538_2	Flavobacteriia	487796.Flav2ADRAFT_0755	glnA	3.66971e-07	1.17645e-06	1.77709e-06	1.38631e-06	4.02195e-07	1.67264e-06
k141_302597_2	Rhodobacteraceae	9e3a896a51d2020291731480f1e798a6	glnA	5.79206e-08	2.08549e-07	9.42325e-08	2.81309e-06	1.05528e-05	4.7659e-06
k141_310568_1	Pseudoalteromonadaceae	A0A0F4QP44	glnA	5.35891e-07	3.01965e-07	2.1927e-07	1.24914e-06	9.36074e-07	2.21529e-06
k141_314462_20	Rhodobacteraceae	388739.RSK20926_00830	glnA	4.89038e-07	4.57695e-07	3.18992e-07	1.1017e-05	6.79205e-05	3.21986e-05
k141_314645_8	Rhodobacteraceae	226941127	glnA	5.03344e-08	4.24854e-08	5.28034e-08	3.59914e-06	1.08708e-06	6.77061e-07
k141_317996_3	Rhodobacteraceae	A0A0P7VNS6	glnA	7.15689e-07	7.71123e-06	1.44988e-05	1.85931e-07	1.46318e-07	1.62967e-07
k141_320987_173	Rhodobacteraceae	A0A177H8A1	glnA	5.51974e-07	2.35029e-07	1.4789e-07	1.65744e-05	6.92398e-06	6.35252e-06
k141_326506_19	Bacteria	F2IHV4	glnA	3.47007e-07	2.36969e-08	1.84441e-07	7.17733e-06	5.75095e-06	3.51628e-06
k141_326702_133	Rhodobacteraceae	96f8b2d9a8f7776a08756fb82144ec98	glnA	1.02847e-07	9.72852e-08	4.24281e-08	2.40411e-05	9.73107e-06	7.94344e-06
k141_327684_9	Rhodobacteraceae	314262.MED193_09375	glnA	2.65206e-07	9.18314e-08	5.42228e-07	1.92465e-06	2.13178e-06	1.67479e-06
k141_330059_2	Egicoccaceae	257056758	glnA	4.6186e-06	2.34507e-06	7.90889e-07	9.44204e-07	3.17019e-08	5.11527e-07
k141_330285_3	Porticoccaceae	314287.GB2207_03754	glnA	7.54658e-06	6.38703e-06	1.30041e-06	3.17172e-07	6.46587e-08	1.28241e-07
k141_331020_13	Candidatus Gracilibacteria	391624.OIHEL45_12780	glnA	4.1812e-07	8.62979e-08	1.04027e-07	5.23615e-06	6.83336e-08	3.10062e-06
k141_331393_1	Bacteria	A0A1V0DFW1	glnA	2.76573e-06	6.06258e-07	4.99964e-07	0	0	0
k141_338419_1	Oceanospirillaceae	473827836	glnA	3.13265e-07	2.55754e-07	4.10821e-07	4.2864e-06	2.64639e-07	2.86268e-06
k141_338431_4	Halieaceae	226941127	glnA	1.83165e-06	3.46653e-07	6.28568e-07	9.85519e-07	2.1813e-07	6.92162e-07
k141_340023_2	Cryomorphaceae	375012424	glnA	1.43433e-05	1.98896e-05	1.03451e-05	1.78715e-05	1.74252e-06	3.23567e-06
k141_354313_10	Alteromonadaceae	9525099f4e2091a33e1a63e90b89d107	glnA	3.62007e-05	7.0471e-05	0.000161686	2.30884e-06	7.51427e-07	7.69398e-07
k141_355233_4	Halieaceae	A0A2A5WLI9	glnA	5.87293e-06	2.52745e-06	2.28288e-06	2.77272e-06	1.73988e-07	1.27534e-06
k141_360055_3	Rhodobacteraceae	A0A0P7HZJ7	glnA	1.17729e-07	8.15304e-08	6.88157e-08	2.43377e-06	1.13257e-05	6.49794e-06
k141_363893_2	Pelagibacteraceae	209884571	glnA	6.23166e-06	2.67614e-06	9.90304e-07	1.78249e-06	1.83091e-07	1.70126e-06
k141_370368_92	Rhodobacteraceae	391624.OIHEL45_02245	glnA	7.97177e-08	4.01662e-08	6.82252e-08	2.41795e-05	9.98919e-06	1.03392e-05
k141_372341_2	Rhodobacteraceae	226941127	glnA	3.93666e-06	4.12685e-06	1.83134e-06	1.2017e-05	4.46944e-07	3.97188e-06
k141_374869_2	Halieaceae	226941127	glnA	2.66135e-06	1.01322e-06	9.72773e-07	2.32767e-06	2.88985e-07	1.50902e-06
k141_375771_3	Rhodobacteraceae	226941127	glnA	5.11105e-06	4.42832e-06	2.26429e-06	1.42263e-05	1.7637e-07	6.28083e-06
k141_378984_19	Rhodobacteraceae	A0A1Y5SU76	glnA	5.21094e-08	2.305e-07	6.36863e-08	2.58653e-06	8.10018e-06	3.85041e-06
k141_384510_5	Ilumatobacteraceae	256371456	glnA	1.61822e-06	1.53817e-06	7.04984e-07	6.51098e-07	1.5798e-07	5.14047e-07
k141_384646_4	Rhodobacteraceae	3a1dd3aaf674707ba76daf1744cf08a2	glnA	2.09714e-05	1.31691e-05	5.79359e-06	1.25637e-06	3.72302e-08	2.21041e-06
k141_384677_2	Rhodobacteraceae	A0A0P7VNS6	glnA	9.38468e-06	9.25247e-06	3.11452e-06	7.39682e-06	4.42764e-07	3.42805e-06
k141_387064_8	Rhodobacteraceae	633131.TR2A62_3502	glnA	1.39213e-07	2.02865e-08	4.30726e-08	1.53388e-05	7.75087e-06	6.88876e-06
k141_387799_3	Flavobacteriaceae	344202749	glnA	1.17812e-07	4.73357e-07	2.37953e-08	1.5083e-06	3.81246e-07	3.47216e-07
k141_395993_2	Rhodobacteraceae	501479.CSE45_2157	glnA	5.19664e-07	7.99242e-07	8.69036e-07	1.70363e-06	8.2908e-07	1.02377e-06
k141_402260_2	Oceanospirillaceae	A0A166VFG0	glnA	4.09799e-07	7.09619e-08	6.58236e-08	5.7169e-06	1.03716e-07	5.28475e-06
k141_404357_6	Halieaceae	226941127	glnA	2.17569e-06	1.72126e-06	2.03e-06	4.34211e-06	2.21637e-07	1.24394e-05
k141_404801_4	Porticoccaceae	314287.GB2207_03754	glnA	9.26952e-06	3.26889e-06	1.56197e-06	1.24174e-07	2.05609e-08	1.33313e-07
k141_405117_12	Rhodobacteraceae	226941127	glnA	9.75561e-07	2.10354e-07	7.73347e-06	6.53825e-09	5.64819e-08	9.84249e-09
k141_414725_5	Rhodobacteraceae	F7ZJH8	glnA	9.3402e-06	4.67496e-06	8.55561e-07	5.54909e-07	4.54421e-08	2.83962e-07
k141_415498_3	Cryomorphaceae	375012424	glnA	2.80469e-06	8.83583e-07	5.71327e-07	8.28502e-07	2.67504e-07	5.57529e-07
k141_416459_3	Halieaceae	247639.MGP2080_00220	glnA	2.22145e-06	4.6837e-07	4.66178e-07	1.78695e-06	5.12316e-08	8.0918e-07
k141_418136_1	Halieaceae	A0A2A5WLI9	glnA	1.87208e-06	1.42628e-06	1.54172e-06	5.38064e-06	4.10919e-07	3.27678e-06
k141_421602_10	Oceanospirillaceae	473827836	glnA	5.49125e-07	5.64226e-07	6.92767e-07	1.76679e-06	1.56921e-08	5.89809e-06
k141_421917_2	Rhodobacteraceae	A0A1J0WDI6	glnA	1.29944e-05	1.06651e-05	1.68261e-06	9.71191e-06	2.44989e-07	4.73478e-06
k141_422504_18	Oceanospirillaceae	387127844	glnA	0	1.79466e-08	2.97908e-08	1.80177e-05	7.75845e-07	1.22118e-05
k141_423633_2	Porticoccaceae	314287.GB2207_03754	glnA	4.85104e-06	8.81173e-07	3.748e-07	1.2658e-07	6.65523e-08	1.81131e-08
k141_427616_4	Rhodobacteraceae	W8RWK4	glnA	1.17085e-06	2.0584e-06	8.01721e-06	1.4741e-07	3.98331e-08	1.46428e-07
k141_430908_1	Halieaceae	565045.NOR51B_2772	glnA	5.15554e-07	9.87484e-07	4.63667e-08	1.89779e-06	1.73249e-08	1.49564e-06
k141_432721_28	Alteromonadaceae	455436.GHTCC_010100001110	glnA	1.23032e-06	3.48442e-07	2.21732e-07	2.0004e-05	1.04674e-05	8.251e-06
k141_434936_3	Methylophilaceae	383631.MB2181_02395	glnA	1.99792e-06	6.66943e-07	1.00791e-06	1.37451e-06	1.03051e-07	2.49362e-06
k141_435913_3	Pseudoalteromonadaceae	A0A0S2K4Y1	glnA	4.01436e-07	1.81683e-07	3.78272e-07	6.54489e-06	8.89327e-06	7.53076e-06
k141_436617_2	Flavobacteriaceae	b3f9dd6f092bbc1a5ad0e57dd42ad3ad	glnA	3.70785e-07	1.81058e-07	8.07099e-08	2.24008e-06	3.8139e-06	1.99612e-06
k141_439197_10	Vibrionaceae	9525099f4e2091a33e1a63e90b89d107	glnA	1.66553e-07	0	1.65987e-07	1.32086e-07	7.53663e-06	3.66309e-06
k141_441910_33	Rhodobacteraceae	226941127	glnA	7.12762e-08	4.86629e-08	1.49386e-07	1.51793e-05	8.39262e-05	4.65515e-05
k141_447066_2	Rhodobacteraceae	226941127	glnA	3.30807e-05	1.57296e-05	8.23169e-06	1.6644e-06	1.44872e-08	3.08929e-06
k141_456234_3	Pseudoalteromonadaceae	156578.ATW7_04497	glnA	1.47112e-07	4.71783e-08	6.37444e-08	2.28126e-06	3.56537e-07	2.56184e-06
k141_458630_2	Pelagibacteraceae	046813f7a78003cb492b54d9d1a82692	glnA	6.99556e-06	1.30205e-06	5.91286e-07	4.91308e-07	0	5.7227e-07
k141_461886_2	Rhodobacteraceae	A0A221K6V8	glnA	4.52347e-07	7.04634e-08	1.03847e-06	6.38648e-06	3.28136e-06	1.86127e-06
k141_463038_128	Rhodobacteraceae	226941127	glnA	5.55955e-07	5.98148e-07	3.50003e-07	5.46388e-06	1.04443e-05	8.79483e-06
k141_464746_16	Flavobacteriia	487797.Flav3CDRAFT_0589	glnA	6.96012e-08	4.24892e-08	9.19513e-08	1.10916e-06	1.37525e-06	1.46327e-06
k141_473051_13	Oceanospirillaceae	A0A222FGB0	glnA	3.51257e-07	2.40062e-07	8.46304e-08	1.30049e-05	9.21044e-07	5.12156e-05
k141_474924_2	Rhodocyclaceae	71909761	glnA	2.57594e-07	8.27653e-08	6.96807e-08	2.76432e-06	6.09929e-08	7.73547e-08
k141_475235_1	Pelagibacteraceae	J9Z0R0	glnA	4.10962e-06	6.50868e-07	6.85363e-07	3.61147e-07	1.36292e-08	6.48838e-07
k141_476221_6	Oceanospirillaceae	b87046a4be95b554ecfe97a9694241dd	glnA	5.17182e-07	7.10809e-07	3.20908e-07	1.07572e-05	8.40754e-07	5.59221e-06
k141_487961_153	Rhodobacteraceae	226941127	glnA	1.73655e-07	1.38892e-07	1.34319e-07	5.08783e-06	1.08336e-05	7.0387e-06
k141_489388_4	Vibrionaceae	903510.vfu_A02176	glnA	2.09277e-07	6.04007e-08	0	4.15243e-08	2.60641e-05	1.1889e-05
k141_489963_57	Rhodobacteraceae	226941127	glnA	1.29906e-07	2.48474e-07	4.12126e-07	1.67241e-05	6.95485e-05	3.65793e-05
k141_498080_2	Pelagibacteraceae	J9Z173	glnA	1.90089e-06	9.85985e-07	2.80163e-07	2.51685e-07	8.02855e-08	5.2944e-07
k141_498850_4	Cellvibrionaceae	314283.MED297_13572	glnA	2.3572e-06	1.05582e-06	3.95236e-07	6.7227e-07	1.53653e-07	8.36805e-07
k141_503667_11	Rhodobacteraceae	226941127	glnA	3.29528e-07	7.25422e-07	6.20471e-07	3.31615e-06	7.31059e-07	1.34157e-06
k141_504881_1	Rhodobacteraceae	Q5LVD7	glnA	3.37361e-05	5.30788e-05	3.89039e-05	1.3616e-05	5.44871e-07	6.9418e-06
k141_506557_12	Halieaceae	565045.NOR51B_2772	glnA	5.77099e-07	5.96528e-07	2.65031e-07	1.64543e-06	1.21524e-07	5.54791e-06
k141_506802_61	Rhodobacteraceae	226941127	glnA	9.79628e-08	9.27449e-09	8.20837e-08	5.20022e-07	5.06766e-06	3.69917e-06
k141_506802_98	Rhodobacteraceae	391593.RCCS2_11699	glnA	2.07049e-07	2.13928e-08	1.43619e-07	2.69964e-07	6.79255e-06	2.46307e-06
k141_506802_99	Rhodobacteraceae	dfbcd32d04012a2af42c0e7b07f7581c	glnA	5.47531e-08	2.19659e-08	0	1.76894e-07	6.51194e-06	2.71535e-06
k141_506871_2	Oceanospirillaceae	207954.MED92_08116	glnA	1.28917e-07	3.44167e-07	3.75553e-07	2.07195e-05	1.30386e-06	1.13824e-05
k141_511022_3	Rhodobacteraceae	633131.TR2A62_3502	glnA	1.04179e-05	9.20072e-06	3.55344e-06	3.74989e-05	1.89904e-06	1.75815e-05
k141_513212_11	Synechococcaceae	A0A076HIE0	glnA	7.36886e-06	2.14901e-06	1.6435e-06	1.65161e-07	7.79839e-08	1.1959e-07
k141_522719_2	Flavobacteriaceae	A0A0P0D108	glnA	1.79438e-07	1.30126e-07	1.91488e-07	2.03773e-06	1.65778e-06	1.12374e-06
k141_525283_3	Alteromonadaceae	455436.GHTCC_010100000340	glnA	2.8638e-05	4.58507e-05	0.00013138	4.58888e-08	0	6.87197e-08
k141_527033_7	Rhodobacteraceae	226941127	glnA	0	1.94023e-08	2.4817e-06	6.92989e-06	3.74019e-06	1.12514e-06
k141_529048_4	Hymenobacteraceae	A0A142L122	glnA	2.97885e-07	6.8391e-08	1.04981e-06	3.31277e-06	3.72946e-07	1.74621e-06
k141_535702_6	Rhodobacteraceae	226941127	glnA	5.04584e-08	6.33655e-08	2.1835e-07	2.10774e-05	8.11931e-06	7.51172e-06
k141_541727_2	Rhodobacteraceae	Q5LVD7	glnA	1.07821e-07	2.10872e-08	9.23736e-08	3.64884e-08	1.1059e-06	1.0564e-06
k141_550504_2	Rhodobacteraceae	A0A0P1H374	glnA	2.45108e-07	1.46453e-07	1.20534e-07	3.87745e-08	2.25864e-06	6.83079e-07
k141_558350_4	Actinobacteria	188626.HMPREF0321_2944	glnA	5.05918e-06	8.90883e-07	4.84188e-07	2.03926e-07	1.02575e-08	1.44564e-07
k141_558794_4	Alteromonadaceae	9525099f4e2091a33e1a63e90b89d107	glnA	1.62109e-07	0	0	1.25463e-05	3.03951e-06	4.6856e-06
k141_560974_3	Rhodobacteraceae	A0A1Y5RYW1	glnA	5.32102e-06	1.86549e-06	2.73026e-06	3.47714e-07	0	8.82225e-07
k141_561148_3	Porticoccaceae	314287.GB2207_03754	glnA	4.64819e-06	2.69859e-06	8.64071e-07	1.15029e-07	1.02804e-08	7.10034e-08
k141_563085_4	Halieaceae	247639.MGP2080_04230	glnA	2.09274e-06	9.36596e-07	5.96262e-07	6.84002e-06	3.75032e-07	5.10613e-06
k141_566573_2	Gammaproteobacteria	207954.MED92_08116	glnA	4.57246e-06	1.89714e-06	2.18636e-06	8.64779e-08	1.45565e-07	6.38171e-07
k141_568478_14	Halieaceae	876044.IMCC3088_2107	glnA	3.64261e-08	0	0	2.59577e-06	7.22369e-07	1.017e-05
k141_575581_2	Gammaproteobacteria	110834662	glnA	2.66007e-08	2.34457e-07	3.09875e-07	1.2711e-06	1.64186e-07	1.17302e-05
k141_579215_2	Gammaproteobacteria	443152.MDG893_10711	glnA	3.79585e-06	2.62727e-06	1.88016e-06	8.16002e-07	1.03248e-08	1.66112e-06
k141_582203_2	Rhodobacteraceae	A0A1B1A5N9	glnA	3.81823e-06	1.54622e-06	7.42336e-07	6.28396e-06	4.94206e-07	2.66023e-06
k141_582714_15	Bacteria	327403650	glnA	0	6.64394e-08	9.32257e-08	7.76498e-06	9.08321e-06	5.68753e-06
k141_584543_247	Rhodobacteraceae	B7QUT1	glnA	1.3578e-07	1.72675e-07	4.88835e-07	1.43831e-05	8.44262e-05	3.80224e-05
k141_584543_249	Rhodobacteraceae	439497.RR11_1409	glnA	7.87926e-08	4.21745e-08	4.95946e-08	1.5798e-05	8.27063e-05	4.19297e-05
k141_591521_3	Rhodobacteraceae	351016.RAZWK3B_15243	glnA	6.93264e-07	8.95862e-08	3.71059e-07	4.26303e-06	2.21078e-06	2.20311e-06
k141_593140_3	Alteromonadaceae	K6XN53	glnA	3.39073e-05	6.4427e-05	0.000166124	2.54202e-06	2.23977e-06	1.69247e-06
k141_593557_2	Rhodobacteraceae	A0A1B0ZUF2	glnA	8.08661e-08	1.4983e-07	1.25364e-07	1.04416e-06	4.99189e-06	4.16679e-06
k141_598914_29	Flavobacteriaceae	472322237	glnA	6.46552e-07	7.37315e-08	2.11653e-07	3.80307e-06	1.70886e-06	7.79578e-07
k141_606306_3	Geobacteraceae	108759616	glnA	7.48761e-08	2.78235e-08	1.24369e-07	3.09096e-06	2.59689e-08	8.34562e-08
k141_608163_2	Porticoccaceae	226941127	glnA	3.46268e-06	8.00179e-07	4.88232e-07	1.30126e-08	1.53988e-08	7.32001e-08
k141_609055_313	Rhodobacteraceae	B7QQQ0	glnA	1.99431e-07	6.69353e-08	9.83078e-08	1.20803e-05	7.4167e-05	3.73039e-05
k141_610482_33	Rhodobacteraceae	467661.RKLH11_415	glnA	2.07349e-07	8.21865e-08	1.52916e-07	4.4606e-06	1.18883e-05	7.25954e-06
k141_610482_35	Rhodobacteraceae	467661.RKLH11_3048	glnA	1.16383e-07	9.9419e-09	1.02211e-07	4.47417e-06	1.0373e-05	6.72899e-06
k141_620275_2	Alphaproteobacteria	D5BN88	glnA	1.51819e-06	1.70185e-06	8.62524e-07	4.45215e-07	3.01422e-08	7.64749e-07
k141_629955_6	Rhodobacteraceae	Q28TB8	glnA	3.82835e-07	1.54818e-06	4.9801e-06	7.09144e-08	9.47309e-07	5.00135e-07
k141_629955_8	Rhodobacteraceae	W8RNF2	glnA	4.01011e-07	1.59349e-06	8.0741e-06	4.85022e-07	0	4.15442e-08
k141_631903_20	Rhodobacteraceae	439497.RR11_1357	glnA	3.70857e-07	3.00459e-07	1.56851e-07	1.32339e-05	7.11293e-05	3.28064e-05
k141_635154_3	Candidatus Gracilibacteria	501436134	glnA	6.43668e-07	3.75968e-07	2.07771e-07	2.20402e-06	3.58613e-08	1.39858e-06
k141_640999_2	Hahellaceae	a20aad42a34f1b8d1261a41f20b97749	glnA	7.84276e-08	1.21677e-07	8.75752e-08	3.64352e-06	2.30982e-08	1.69185e-06
k141_643484_86	Rhodobacteraceae	226941127	glnA	1.5069e-07	0	6.55947e-08	4.7214e-07	6.10862e-06	1.73089e-06
k141_643484_277	Rhodobacteraceae	226941127	glnA	6.90083e-07	1.17551e-06	8.29589e-07	9.41679e-07	7.11075e-06	4.43111e-06
k141_645829_3	Pseudoalteromonadaceae	9525099f4e2091a33e1a63e90b89d107	glnA	1.4683e-07	0	2.00932e-07	0	3.68672e-06	2.32692e-06
k141_645903_2	Actinobacteria	F8EFK2	glnA	1.68169e-06	1.43099e-06	2.79329e-06	1.55873e-06	1.72337e-08	7.08819e-07
k141_652509_24	Rhodobacteraceae	226941127	glnA	1.65629e-07	1.10771e-07	1.20833e-07	3.46968e-06	1.37891e-05	6.49607e-06
k141_652509_30	Rhodobacteraceae	3956ed91d441d7522c9e0af287a782c5	glnA	5.13436e-08	1.03587e-07	2.6931e-08	4.38001e-06	1.31598e-05	8.51855e-06
k141_661182_3	Rhodobacteraceae	0412aa8065ea5bf7e7bf0bdbce6a7fe5	glnA	2.78988e-07	2.1878e-07	1.02351e-06	6.99056e-06	3.89618e-06	2.10942e-06
k141_667940_3	Alteromonadaceae	9525099f4e2091a33e1a63e90b89d107	glnA	0	6.11691e-08	5.74185e-08	1.098e-06	1.47597e-06	1.11293e-06
k141_681968_7	Rhodobacteraceae	226941127	glnA	2.41075e-07	4.04129e-08	5.28034e-08	3.93741e-06	8.51909e-06	6.52479e-06
k141_687224_4	Flavobacteriaceae	391587.KAOT1_17723	glnA	7.39523e-06	5.76459e-06	2.24901e-06	1.06934e-06	0	3.24392e-07
k141_690489_3	Flavobacteriaceae	344202749	glnA	6.91415e-06	5.16416e-06	3.25621e-06	4.47102e-07	1.28825e-07	2.90453e-07
k141_693043_3	Rhodobacteraceae	226941127	glnA	6.47325e-06	1.14083e-05	1.12907e-05	3.24052e-07	1.54366e-08	4.3666e-08
k141_695353_9	Rhodobacteraceae	226941127	glnA	2.65666e-08	1.96679e-07	6.71593e-08	1.83252e-06	7.99187e-07	1.16214e-06
k141_700200_3	Flavobacteriia	487796.Flav2ADRAFT_0755	glnA	1.349e-05	2.09684e-06	1.95928e-06	2.28381e-06	8.14985e-08	1.25574e-06
k141_702444_5	Rhodobacteraceae	A0A0K0Y570	glnA	0	5.68582e-08	3.89125e-08	2.15364e-06	9.00822e-07	1.66903e-06
k141_709448_3	Rhodobacteraceae	226941127	glnA	5.46902e-07	7.83022e-07	5.74389e-07	6.44598e-07	2.06263e-06	1.25638e-06
k141_711312_1	Pseudoalteromonadaceae	9525099f4e2091a33e1a63e90b89d107	glnA	3.55126e-07	1.3054e-07	1.13709e-07	7.15842e-07	5.11723e-07	7.22033e-07
k141_712066_2	Gammaproteobacteria	312309.VF_0535	glnA	1.19802e-07	1.16441e-07	2.2914e-07	3.00767e-06	2.06757e-08	1.20681e-07
k141_716317_3	Cryomorphaceae	375012424	glnA	4.47706e-06	5.53837e-06	1.04522e-05	1.59783e-07	5.98765e-08	1.4031e-07
k141_736323_4	Oceanospirillaceae	473827836	glnA	6.46565e-08	3.19871e-07	3.96905e-07	2.89623e-06	3.23417e-07	3.76299e-06
k141_736889_1	Rhodobacteraceae	3956ed91d441d7522c9e0af287a782c5	glnA	5.26947e-08	0	1.04133e-07	2.90503e-06	7.76847e-06	3.7351e-06
k141_741351_3	Rhodobacteraceae	391593.RCCS2_11699	glnA	3.493e-07	2.06232e-07	3.16147e-07	1.78752e-06	7.37065e-06	4.43377e-06
k141_741843_3	Rhodobacteraceae	3a1dd3aaf674707ba76daf1744cf08a2	glnA	7.83034e-06	1.634e-06	5.48745e-07	2.16984e-07	5.09978e-08	2.3836e-07
k141_744929_31	Alteromonadaceae	455436.GHTCC_010100000340	glnA	9.4298e-07	7.93454e-08	9.95628e-08	1.23259e-05	3.09622e-06	3.3709e-06
k141_747554_2	Rhodospirillaceae	A0A0M7A2I1	glnA	2.99911e-06	2.15692e-06	1.00121e-06	2.62439e-07	6.05444e-08	2.13849e-07
k141_752893_126	Rhodobacteraceae	A0A1L3I820	glnA	2.36015e-08	3.69269e-08	1.55157e-07	1.82338e-05	9.088e-05	4.37169e-05
k141_757753_3	Flavobacteriaceae	487797.Flav3CDRAFT_1290	glnA	6.2626e-06	6.14213e-06	1.57765e-06	8.46275e-07	2.33676e-08	2.13072e-07
k141_761996_2	Flavobacteriaceae	A0A1L7I5Z3	glnA	9.87982e-06	5.71188e-06	2.7109e-06	1.06228e-07	2.20295e-09	2.51979e-07
k141_769362_4	Rhodobacteraceae	226941127	glnA	9.84909e-08	0	7.36168e-08	2.16111e-06	6.80833e-06	4.13184e-06
k141_773924_2	Rhodobacteraceae	226941127	glnA	6.42414e-06	4.23383e-06	1.31406e-06	8.12804e-07	1.49045e-08	6.08971e-07
k141_776364_1	Alphaproteobacteria	384765.SIAM614_18039	glnA	3.64037e-07	2.34351e-06	5.52044e-07	8.6633e-08	0	0
k141_776942_1	Bacteria	207949.RED65_07869	glnA	9.1086e-07	2.95821e-07	1.36652e-07	2.525e-06	7.46224e-09	8.49841e-07
k141_782370_1	Halieaceae	226941127	glnA	6.47445e-07	5.93772e-07	3.83033e-07	1.24644e-06	1.14888e-07	9.75245e-07
k141_783332_5	Pelagibacteraceae	J9YT05	glnA	4.15654e-06	1.27581e-06	5.91555e-07	6.58833e-07	6.18162e-08	6.78048e-07
k141_791437_2	Rhodobacteraceae	9e3a896a51d2020291731480f1e798a6	glnA	1.06439e-07	1.94651e-08	3.58183e-08	7.85035e-07	5.10934e-06	4.20566e-06
k141_792613_2	Rhodobacteraceae	96f8b2d9a8f7776a08756fb82144ec98	glnA	1.0278e-06	6.19997e-07	0	1.63108e-06	2.37554e-08	6.95603e-07
k141_793257_2	Vibrionaceae	1001530.PMSV_3611	glnA	2.74981e-07	7.28857e-08	1.47841e-07	8.0838e-08	2.42098e-06	1.34214e-06
k141_800195_13	Erwiniaceae	febf7e1eee3397de17b0ea1f1e8c6531	glnA	2.18868e-08	0	0	5.62619e-07	1.00258e-06	7.27118e-07
k141_800868_2	Colwelliaceae	D0LJE9	glnA	5.90761e-06	2.15339e-06	1.35818e-06	1.10389e-07	1.4737e-08	1.68851e-06
k141_803338_2	Halieaceae	247639.MGP2080_00220	glnA	2.13089e-06	3.35503e-07	1.54707e-06	7.69439e-07	6.71433e-08	4.732e-07
k141_805759_4	Halieaceae	565045.NOR51B_2772	glnA	1.33905e-06	1.9074e-06	8.92558e-08	4.09744e-07	1.85988e-08	6.94601e-07
k141_813896_171	Rhodobacteraceae	226941127	glnA	1.29543e-07	1.02365e-08	7.65052e-08	2.48603e-05	1.09145e-05	7.14183e-06
k141_820156_1	Alteromonadaceae	207949.RED65_10964	glnA	2.76839e-08	0	1.93612e-08	5.06094e-07	8.08542e-09	1.89383e-06
k141_825784_94	Rhodobacteraceae	B7QPC8	glnA	1.94267e-07	2.57675e-07	5.71665e-07	1.67554e-05	9.18649e-05	4.36916e-05
k141_827217_3	Vibrionaceae	387127844	glnA	1.52695e-07	7.23221e-08	1.29746e-07	1.15769e-07	1.84757e-06	1.14945e-06
k141_828346_12	Rhodobacteraceae	226941127	glnA	1.13974e-05	4.21279e-06	4.90411e-06	4.15695e-07	4.46826e-08	1.66002e-06
k141_828346_13	Rhodobacteraceae	A0A0K0Y570	glnA	1.32568e-05	3.95248e-06	4.97612e-06	1.02659e-07	7.83143e-09	1.48358e-06
k141_849945_2	Cryomorphaceae	375012424	glnA	3.47003e-06	6.59421e-06	6.17801e-06	1.87399e-08	1.05338e-08	2.89529e-08
k141_861796_49	Flavobacteriaceae	L7WCG0	glnA	1.69116e-07	1.1615e-07	1.0814e-08	1.55304e-05	9.33611e-06	6.78e-06
k141_873655_21	Egicoccaceae	585530.HMPREF0183_1107	glnA	1.20434e-05	3.89797e-06	2.3222e-06	1.95376e-06	1.10586e-07	1.80445e-06
k141_876931_32	Flavobacteriia	443243411	glnA	2.81721e-07	2.35035e-07	6.46717e-08	1.29406e-05	1.26127e-05	7.24386e-06
k141_877196_3	Pelagibacteraceae	J9Z173	glnA	5.82852e-06	1.36779e-06	4.61727e-07	1.63341e-07	7.38427e-08	4.47571e-07
k141_877906_239	Rhodobacteraceae	89054477	glnA	1.94678e-07	4.93414e-07	3.78082e-07	2.75535e-07	3.83187e-06	3.25591e-06
k141_878008_2	Rhodobacteraceae	226941127	glnA	4.22545e-05	8.74271e-05	5.60399e-05	2.74582e-05	5.68475e-07	1.11498e-05
k141_894338_2	Actinobacteria	184201230	glnA	1.30058e-05	5.83858e-06	2.9083e-06	1.51549e-06	1.16128e-07	2.31535e-06
k141_899679_4	Oceanospirillaceae	473827836	glnA	1.01083e-07	3.27707e-08	4.59829e-08	3.55913e-06	5.8513e-08	3.94142e-06
k141_900990_165	Rhodobacteraceae	391589.RGAI101_619	glnA	7.55271e-08	5.80663e-08	6.57532e-08	4.16279e-06	9.93133e-06	6.2202e-06
k141_909326_1	Oceanospirillaceae	35075f04b38f047d19f40aeb8c0fee84	glnA	5.5011e-08	2.25935e-08	6.94438e-08	4.06949e-06	7.02915e-09	2.2396e-06
k141_909326_4	Oceanospirillaceae	226941127	glnA	4.41695e-07	9.02992e-08	3.54636e-08	3.30311e-06	1.94868e-08	2.07575e-06
k141_919996_6	Halieaceae	876044.IMCC3088_1572	glnA	1.45301e-07	1.15794e-07	1.35333e-07	4.50967e-06	1.58623e-06	1.56585e-05
k141_921719_22	Rhodobacteraceae	F7ZAK2	glnA	1.29988e-08	4.92393e-08	8.81823e-08	4.55362e-07	7.82609e-06	4.00161e-06
k141_927230_2	Cytophagaceae	431795453	glnA	1.50877e-07	1.2019e-07	8.09882e-07	3.19262e-06	3.31027e-07	1.5032e-06
k141_930260_4	Rhodobacteraceae	226941127	glnA	5.05413e-08	2.18476e-07	1.96312e-07	3.92225e-07	1.98822e-06	1.18925e-06
k141_932389_1	Oceanospirillaceae	M5DU87	glnA	1.51003e-07	1.96883e-08	0	1.74193e-06	1.47008e-08	1.00925e-05
k141_959151_3	Rhodobacteraceae	226941127	glnA	1.26929e-05	1.71522e-05	8.99376e-06	1.79744e-05	1.07935e-06	7.92036e-06
k141_967635_126	Rhodobacteraceae	9e3a896a51d2020291731480f1e798a6	glnA	2.48353e-08	6.30248e-08	2.18532e-07	3.31823e-06	8.97818e-06	5.74424e-06
k141_970454_2	Halieaceae	565045.NOR51B_2772	glnA	2.94671e-05	2.50617e-05	1.81096e-05	3.70546e-07	3.72779e-08	2.91192e-06
k141_971578_5	Cryomorphaceae	G8R858	glnA	0.000529147	0.000585774	0.000339179	4.95573e-05	3.89633e-06	1.19388e-05
k141_972244_3	Halieaceae	c21864ad6b5314b60bd7dd8eae729c2e	glnA	2.49655e-06	6.88927e-07	5.83689e-07	3.76392e-06	3.05838e-07	5.18842e-06
k141_972950_4	Litoricolaceae	207954.MED92_08116	glnA	7.12911e-06	2.16148e-05	5.79015e-05	1.34869e-07	2.12058e-08	8.51865e-08
k141_974563_2	Rhodobacteraceae	A0A0P7HZJ7	glnA	2.40604e-07	3.33169e-07	3.37239e-07	1.22107e-06	5.55237e-06	4.9987e-06
k141_977883_2	Haliscomenobacteraceae	332664449	glnA	7.97951e-07	6.87079e-07	4.88647e-07	1.25402e-06	3.44102e-07	2.76461e-06
k141_980782_3	Gammaproteobacteria	83647897	glnA	2.17322e-06	1.06473e-06	2.81261e-07	3.63687e-07	5.21402e-08	3.52545e-07
k141_986674_1	Cryomorphaceae	375012424	glnA	1.16154e-05	1.12924e-05	8.45691e-06	2.40956e-05	8.40053e-06	8.18269e-06
k141_991764_37	Flavobacteriaceae	H8XPH9	glnA	5.36332e-07	1.95057e-07	2.76538e-07	1.36823e-06	2.52792e-06	1.57414e-06
k141_992668_8	Flavobacteriaceae	02a93621b2316a0dce678f0ac0202367	glnA	6.60367e-07	2.10872e-07	1.73808e-07	2.15352e-06	2.07255e-06	1.18588e-06
k141_993410_6	Rhodobacteraceae	A0A1B0ZUF2	glnA	4.04331e-08	6.32617e-08	1.83804e-07	2.86304e-06	1.2116e-05	6.90239e-06
k141_993410_10	Rhodobacteraceae	226941127	glnA	7.38681e-08	4.00455e-08	2.15684e-07	2.00893e-06	1.22115e-05	5.53092e-06
k141_993983_79	Flavobacteriaceae	391598.FBBAL38_05575	glnA	5.467e-07	1.15832e-07	7.75641e-08	2.41745e-06	2.91899e-06	2.94837e-06
k141_998794_118	Rhodobacteraceae	467661.RKLH11_2646	glnA	4.0477e-07	2.61015e-08	3.67517e-08	4.01784e-06	8.00935e-06	5.42887e-06
k141_1001738_4	Rhodobacteraceae	A0A1M4N2R1	glnA	5.97565e-08	5.53858e-08	0	1.89464e-06	5.25287e-07	7.44534e-07
k141_1001863_21	Rhodobacteraceae	A0A1Y5S9Q5	glnA	1.12649e-07	2.89031e-07	4.99407e-07	3.09692e-06	1.03768e-05	5.91157e-06
k141_1005362_3	Cellvibrionaceae	314287.GB2207_09511	glnA	8.84958e-06	1.86463e-06	8.79642e-07	4.27858e-08	8.45511e-08	7.57301e-08
k141_1007045_2	Oceanospirillaceae	207954.MED92_02641	glnA	7.9918e-08	0	1.79991e-08	3.4532e-06	0	2.35576e-06
k141_1012320_2	Vibrionales	54310166	glnA	4.84354e-08	0	5.31677e-08	8.31586e-08	3.114e-06	1.17278e-06
k141_1013073_6	Flavobacteriales	327403650	glnA	7.52009e-06	4.20172e-06	2.98445e-06	2.65395e-07	1.01411e-07	1.46514e-07
k141_1026080_1	Halieaceae	247639.MGP2080_00220	glnA	1.88622e-06	6.06323e-07	1.23875e-06	5.60463e-06	6.20574e-07	2.80093e-06
k141_1032985_3	Vibrionaceae	312309.VF_0535	glnA	2.38e-07	4.16103e-08	6.28917e-08	8.10359e-08	1.64009e-06	6.66356e-07
k141_1033771_4	Vibrionaceae	9525099f4e2091a33e1a63e90b89d107	glnA	1.6521e-07	2.00669e-07	5.48831e-08	0	0.0001273	5.76663e-05
k141_1034378_1	Vibrionaceae	674977.VMC_08060	glnA	1.29349e-07	1.87521e-07	1.5986e-07	8.92977e-08	3.69241e-05	1.30835e-05
k141_1037331_25	Rhodobacteraceae	A0A1P8UQS3	glnA	8.02642e-08	4.02908e-08	7.37699e-08	2.77193e-06	1.31745e-06	7.07061e-07
k141_1037331_27	Rhodobacteraceae	6c5a0b4b6d308533a7fd3ab3fc8c5760	glnA	7.98425e-08	2.02865e-08	1.27404e-07	2.76851e-06	6.56319e-07	6.13829e-07
k141_1040585_12	Rhodobacteraceae	226941127	glnA	9.96457e-08	9.99396e-09	5.09265e-08	1.40986e-06	1.1351e-05	7.33683e-06
k141_1049761_1	Flavobacteriia	487796.Flav2ADRAFT_0755	glnA	1.45578e-05	1.68152e-05	1.3884e-05	1.8462e-07	1.18365e-08	5.04977e-08
k141_1050841_13	Pseudoalteromonadaceae	234831.PSM_A2367	glnA	4.63632e-07	1.79241e-07	2.26849e-08	7.99023e-06	6.81562e-06	5.94174e-06
k141_1052261_1	Rhodobacteraceae	633131.TR2A62_0532	glnA	2.19831e-07	3.1392e-08	9.04152e-08	9.98069e-07	5.48258e-06	2.27792e-06
k141_1060083_85	Rhodobacteraceae	A0A0P1GQW0	glnA	2.89497e-08	3.4726e-08	8.12112e-08	3.33929e-07	6.86274e-06	2.17403e-06
k141_1066523_262	Flavobacteriaceae	A0A0S1SED2	glnA	9.92882e-08	5.74908e-07	2.08763e-07	7.61254e-06	4.13477e-06	7.56564e-06
k141_1068644_17	Alteromonadaceae	455436.GHTCC_010100000340	glnA	8.72845e-07	1.05149e-06	4.56866e-07	1.92444e-05	9.01018e-06	1.12235e-05
k141_1068784_1	Rhodobacteraceae	226941127	glnA	5.41751e-08	1.96401e-08	5.00403e-08	1.71192e-06	7.29937e-06	3.87387e-06
k141_30662_2	Pseudoalteromonadaceae	A0A290S666	glsA	8.18098e-08	6.5641e-08	2.20206e-07	6.15812e-08	1.1714e-06	9.02823e-07
k141_52131_1	Vibrionaceae	c06533bd8fcf5f5ed64ec0a3270b3cda	glsA	0	0	7.64659e-08	2.51787e-07	6.39083e-05	2.06644e-05
k141_65209_14	Vibrionaceae	c29f87daee99d14752f9580c00a6ad7a	glsA	2.74981e-07	2.68898e-08	4.56743e-08	3.6659e-08	7.48378e-06	3.2036e-06
k141_68202_2	Pseudoalteromonadaceae	156578.ATW7_08484	glsA	1.75605e-07	6.52538e-08	6.65027e-08	1.15421e-07	6.94947e-07	3.43039e-07
k141_75083_5	Vibrionaceae	F0LWM7	glsA	0	3.11796e-08	0	4.14174e-08	6.07298e-06	2.2466e-06
k141_75208_8	Oceanospirillaceae	a30748f474ba6c781033292b60f6c8e5	glsA	1.1636e-07	3.73283e-08	2.1135e-08	1.27356e-06	2.80433e-07	3.81176e-06
k141_90439_6	Rhodobacteraceae	a30748f474ba6c781033292b60f6c8e5	glsA	0	7.77594e-08	1.33199e-07	5.24993e-06	1.0032e-05	7.76966e-06
k141_97883_6	Alphaproteobacteria	158421738	glsA	1.18462e-05	1.13871e-05	3.56144e-06	1.18165e-06	0	1.13657e-06
k141_107068_4	Vibrionaceae	469616.FMAG_02443	glsA	7.59703e-08	3.34579e-08	5.68307e-08	8.05544e-07	4.32995e-06	2.6962e-06
k141_118914_10	Vibrionaceae	d64b059a833e29d474e8cf737f712982	glsA	5.47171e-08	3.60466e-08	8.87803e-08	5.11745e-08	1.31118e-05	5.91919e-06
k141_128921_3	Caulobacteraceae	148553926	glsA	2.51743e-06	1.07613e-06	1.1596e-06	7.53577e-07	8.8248e-09	5.04392e-07
k141_132991_6	Actinobacteria	339329037	glsA	2.68786e-06	7.23373e-07	1.99834e-06	4.36568e-07	6.77646e-07	1.79178e-06
k141_133925_2	Vibrionaceae	A0A1E5E4H7	glsA	1.62986e-07	4.82228e-08	0	0	1.205e-06	7.29348e-07
k141_134655_13	Proteobacteria	89900602	glsA	2.32893e-05	4.50795e-05	0.000124775	0	8.63947e-08	0
k141_136674_2	Burkholderiaceae	158421738	glsA	3.47223e-06	1.3531e-06	1.98608e-07	3.51937e-07	4.89518e-08	1.04405e-07
k141_153588_7	Alteromonadaceae	66692.ABC0971	glsA	3.91027e-07	5.127e-07	3.8816e-08	1.86957e-05	1.04286e-05	9.4992e-06
k141_158515_5	Pseudoalteromonadaceae	66692.ABC0971	glsA	0	2.57382e-08	4.60192e-08	3.81121e-06	4.113e-06	6.10432e-06
k141_160170_3	Phyllobacteriaceae	357387728	glsA	7.84172e-06	1.56525e-06	1.56493e-06	4.81581e-07	3.83948e-07	7.58215e-07
k141_164651_8	Oceanospirillaceae	a30748f474ba6c781033292b60f6c8e5	glsA	3.08061e-07	1.80748e-07	2.95334e-07	3.50532e-06	3.47179e-08	4.22229e-06
k141_166978_9	Rhodobacteraceae	391619.RGBS107_18943	glsA	5.0966e-08	2.36272e-08	2.95977e-08	2.44039e-06	6.71161e-07	5.9486e-07
k141_177642_7	Pseudoalteromonadaceae	225849.swp_0975	glsA	6.89351e-08	1.0509e-07	2.23131e-08	3.61253e-06	3.34832e-06	4.71929e-06
k141_182624_2	Flavobacteriaceae	313603.FB2170_00195	glsA	2.87229e-07	2.36454e-07	0	2.03734e-05	2.93208e-05	1.85682e-05
k141_192146_3	Alteromonadaceae	7a49a3f3c45aeb4b46a911956d1659ac	glsA	3.6722e-05	5.84271e-05	0.00013765	5.80405e-07	7.68642e-08	2.34414e-07
k141_192743_2	Vibrionaceae	254786184	glsA	3.48937e-08	4.09461e-08	6.60724e-08	0	4.53075e-05	1.90429e-05
k141_203244_1	Alteromonadaceae	a30748f474ba6c781033292b60f6c8e5	glsA	1.49809e-06	7.90772e-07	5.83523e-07	1.87383e-07	4.34726e-08	3.64329e-07
k141_243607_8	Rhodobacteraceae	296268371	glsA	0	8.49839e-07	8.82511e-07	9.46477e-06	3.51353e-06	2.14584e-06
k141_246363_4	Rhodobacteraceae	996637.SGM_2290	glsA	7.65533e-06	4.02191e-06	1.37575e-06	4.39266e-07	5.58244e-08	3.18172e-07
k141_248563_24	Rhodobacterales	469616.FMAG_02443	glsA	2.56638e-07	4.27895e-07	2.01478e-07	2.19661e-05	1.27227e-05	1.0311e-05
k141_252246_2	Vibrionaceae	c06533bd8fcf5f5ed64ec0a3270b3cda	glsA	0	0	0	0	2.21584e-06	7.56881e-07
k141_255086_1	Oceanospirillaceae	c06533bd8fcf5f5ed64ec0a3270b3cda	glsA	0	2.43124e-07	1.22204e-07	0	0	2.70491e-06
k141_258936_2	Oceanospirillaceae	c06533bd8fcf5f5ed64ec0a3270b3cda	glsA	0	0	2.40193e-07	4.71577e-06	0	2.24157e-05
k141_284851_2	Rhodobacteraceae	391619.RGBS107_18943	glsA	2.80336e-06	3.52777e-06	6.40517e-07	3.13067e-08	0	2.35641e-07
k141_315732_5	Spongiibacteraceae	53a1d894b24021180400b910c0ae76a6	glsA	0	1.2725e-08	9.45635e-07	2.64417e-06	3.35266e-07	1.59527e-05
k141_323571_38	Flavobacteriaceae	A3J1H3	glsA	3.90553e-07	1.10591e-07	9.07397e-08	8.6088e-07	3.40869e-06	1.47726e-06
k141_325582_1	Alphaproteobacteria	74317595	glsA	3.26293e-06	1.44161e-06	8.23045e-07	0	0	2.4012e-07
k141_325934_3	Vibrionaceae	c06533bd8fcf5f5ed64ec0a3270b3cda	glsA	0	5.68644e-08	0	0	1.25166e-06	5.34199e-07
k141_334354_6	Oceanospirillaceae	7a49a3f3c45aeb4b46a911956d1659ac	glsA	6.20882e-07	2.35514e-07	2.36642e-07	1.60734e-06	1.06148e-08	7.26109e-06
k141_346392_10	Vibrionaceae	34497700	glsA	9.28376e-08	7.2627e-08	2.15884e-07	1.26939e-07	2.18413e-06	5.16581e-07
k141_363083_1	Halieaceae	a30748f474ba6c781033292b60f6c8e5	glsA	4.0155e-06	7.57825e-08	1.09638e-06	3.41037e-06	3.72228e-07	2.44208e-06
k141_368993_15	Rhodobacteraceae	391619.RGBS107_18943	glsA	1.69272e-07	5.89853e-09	1.20229e-07	3.32864e-06	1.0099e-05	5.42352e-06
k141_371706_2	Vibrionaceae	945550.VISI1226_06753	glsA	1.56737e-07	0	4.80629e-08	6.80144e-08	2.62615e-06	1.90359e-06
k141_371706_3	Vibrionaceae	65faeb96580a291dd30e7b96435ed7c5	glsA	2.91732e-07	0	6.46088e-08	6.55959e-08	1.71006e-06	1.17528e-06
k141_373457_6	Vibrionaceae	c06533bd8fcf5f5ed64ec0a3270b3cda	glsA	1.1509e-07	0	6.03681e-08	2.45492e-07	6.47061e-06	4.97479e-06
k141_392382_2	Pseudoalteromonadaceae	156578.ATW7_08484	glsA	8.32177e-08	8.06695e-08	2.34382e-08	3.7599e-08	2.56073e-06	7.77548e-07
k141_403743_2	Synechococcaceae	c06533bd8fcf5f5ed64ec0a3270b3cda	glsA	8.41784e-06	8.18082e-07	1.00982e-06	2.85175e-07	5.59623e-08	3.82302e-07
k141_408953_3	Vibrionaceae	4e35593ff4c238b855ea584952d74aa0	glsA	1.53059e-08	5.05562e-08	1.07342e-08	0	1.21443e-06	4.22672e-07
k141_411275_6	Oceanospirillaceae	473828553	glsA	3.3149e-08	2.59325e-08	4.40484e-08	8.14048e-07	0	5.70932e-06
k141_417824_4	Vibrionaceae	393305.YE3034	glsA	3.47278e-08	9.83207e-08	6.26268e-08	4.89766e-08	5.11553e-06	2.78065e-06
k141_424171_2	Vibrionaceae	A0A1M3U5L0	glsA	0	6.7282e-08	0	1.54771e-07	7.91995e-05	3.39762e-05
k141_426910_1	Halieaceae	269796.Rru_A0475	glsA	8.11273e-07	3.54402e-07	4.33286e-07	6.79497e-07	2.66401e-07	4.01236e-06
k141_451203_3	Rhodobacteraceae	A0A0Q0ZJZ5	glsA	9.77e-07	5.33766e-06	1.08757e-05	1.0518e-08	1.18245e-08	0
k141_478818_3	Oceanospirillaceae	491952.Mar181_0144	glsA	1.82911e-07	5.20335e-08	2.20957e-08	2.53556e-06	9.713e-09	2.52662e-06
k141_488351_3	Gammaproteobacteria	259536.Psyc_1093	glsA	5.76033e-08	3.29308e-08	5.4954e-08	2.99299e-08	3.17473e-06	1.75572e-06
k141_494880_3	Halieaceae	314254.OA2633_06169	glsA	4.18802e-07	7.3872e-07	5.20308e-07	1.73876e-06	2.34854e-07	6.13513e-06
k141_501570_3	Vibrionaceae	c06533bd8fcf5f5ed64ec0a3270b3cda	glsA	2.30181e-07	0	0	0	8.73069e-07	1.4806e-07
k141_511080_1	Alphaproteobacteria	158421738	glsA	2.1239e-06	1.02346e-06	0	0	2.57896e-08	5.2073e-07
k141_514270_3	Oceanospirillaceae	473828553	glsA	0	2.81163e-08	2.16047e-08	9.98448e-06	1.9994e-08	5.21872e-05
k141_526936_21	Rhodobacterales	66692.ABC0971	glsA	8.81772e-08	1.92099e-08	0	1.20089e-05	3.64735e-06	4.79139e-06
k141_533174_5	Gammaproteobacteria	a30748f474ba6c781033292b60f6c8e5	glsA	1.85436e-06	1.4567e-06	2.3009e-06	4.1928e-07	7.97262e-08	1.27874e-06
k141_535112_9	Oceanospirillaceae	c06533bd8fcf5f5ed64ec0a3270b3cda	glsA	0	0	8.00646e-08	1.768e-06	5.54791e-07	2.93435e-06
k141_535823_6	Oceanospirillaceae	a30748f474ba6c781033292b60f6c8e5	glsA	9.20839e-08	0	6.11805e-08	8.24246e-07	5.03655e-08	5.21985e-06
k141_552002_6	Pseudoalteromonadaceae	A0A167JDD7	glsA	1.21459e-07	0	5.37983e-08	4.29967e-06	5.71904e-06	7.82681e-06
k141_555793_17	Oceanospirillaceae	491952.Mar181_0144	glsA	0	0	1.22838e-07	3.54854e-06	0	1.15305e-05
k141_560987_2	Gammaproteobacteria	314254.OA2633_06169	glsA	2.95658e-06	6.68575e-07	5.24832e-07	7.07065e-07	6.29813e-09	6.73124e-07
k141_564967_7	Enterobacterales	314265.R2601_02263	glsA	0	7.8003e-08	6.6247e-08	1.66838e-08	2.53629e-06	1.33508e-06
k141_565007_3	Vibrionaceae	A0A1Q9H2Z0	glsA	1.63729e-07	0	2.52055e-08	4.04607e-08	1.31123e-06	1.67147e-06
k141_569759_2	Oceanospirillaceae	c06533bd8fcf5f5ed64ec0a3270b3cda	glsA	0	0	8.00646e-08	2.18982e-06	3.83445e-07	1.81865e-05
k141_574770_2	Vibrionaceae	c06533bd8fcf5f5ed64ec0a3270b3cda	glsA	0	0	0	0	4.08671e-07	8.37425e-07
k141_578381_7	Oceanospirillaceae	c06533bd8fcf5f5ed64ec0a3270b3cda	glsA	1.39534e-07	0	8.42785e-08	6.67329e-07	0	6.08823e-06
k141_584543_47	Rhodobacteraceae	I7EB12	glsA	2.41013e-07	2.19969e-07	2.13505e-07	1.46301e-05	8.72143e-05	3.90822e-05
k141_585268_12	Alteromonadales	3b441b0e2d8ff8e32a62721a1c812d50	glsA	1.30877e-07	5.15315e-08	1.34751e-07	2.09364e-06	1.06319e-08	7.42403e-06
k141_613780_5	Shewanellaceae	393305.YE3034	glsA	3.29358e-08	0	4.37651e-08	1.80137e-08	5.6197e-06	3.70727e-06
k141_618618_3	Vibrionaceae	4e35593ff4c238b855ea584952d74aa0	glsA	2.14108e-07	0	2.26698e-08	1.68422e-08	1.28553e-06	1.90821e-07
k141_619289_2	Vibrionaceae	1de469e124de207576be486f54a07883	glsA	3.31758e-08	2.46559e-08	4.18798e-08	1.40487e-07	0.000119265	5.05888e-05
k141_622545_11	Rhodobacteraceae	391619.RGBS107_18943	glsA	6.33357e-08	7.07823e-08	4.90936e-08	1.33555e-05	7.7359e-05	3.648e-05
k141_630068_4	Oceanospirillaceae	469616.FMAG_02443	glsA	2.91558e-07	1.36278e-07	1.33608e-07	9.81347e-07	2.03511e-08	5.3615e-06
k141_650337_2	Alteromonadaceae	a30748f474ba6c781033292b60f6c8e5	glsA	1.67192e-07	1.05436e-07	6.80093e-08	6.2538e-07	4.89799e-07	7.42934e-07
k141_652741_5	Rhodobacteraceae	391619.RGBS107_18943	glsA	1.11641e-07	8.73366e-08	1.84948e-07	1.19449e-07	2.39215e-06	1.33037e-06
k141_669921_2	Flavobacteriaceae	313603.FB2170_00195	glsA	1.73222e-07	2.62727e-08	2.23131e-08	6.52388e-06	1.53566e-05	6.36656e-06
k141_682975_3	Cryomorphaceae	313205111	glsA	0	0	0	8.46229e-07	5.30195e-07	3.64016e-07
k141_691039_3	Colwelliaceae	314254.OA2633_06169	glsA	4.54473e-07	7.8907e-08	4.39063e-08	2.4659e-06	1.50038e-06	2.79619e-06
k141_705749_5	Oceanospirillaceae	c06533bd8fcf5f5ed64ec0a3270b3cda	glsA	0	1.90789e-07	0	1.71902e-06	1.19964e-07	1.64779e-06
k141_734331_2	Vibrionaceae	A0A1Q9GU01	glsA	8.18098e-08	0	5.29609e-08	1.44961e-07	8.66297e-07	7.90432e-07
k141_744496_4	Vibrionaceae	469616.FMAG_02443	glsA	1.88519e-07	3.52188e-08	5.98217e-08	6.31569e-08	2.38397e-06	1.06255e-06
k141_749112_5	Oceanospirillaceae	c06533bd8fcf5f5ed64ec0a3270b3cda	glsA	0	0	0	6.93691e-07	0	6.32137e-06
k141_751355_3	Vibrionaceae	254786184	glsA	2.48617e-07	5.45948e-08	0	7.93199e-08	9.73861e-05	4.03045e-05
k141_767144_3	Alteromonadaceae	c06533bd8fcf5f5ed64ec0a3270b3cda	glsA	6.73884e-08	0	0	9.34876e-07	2.93257e-07	1.45477e-06
k141_773153_3	Halieaceae	314254.OA2633_06169	glsA	8.56898e-08	5.12309e-07	3.49511e-07	2.0003e-06	2.70487e-07	8.51425e-06
k141_791959_3	Gammaproteobacteria	314254.OA2633_06169	glsA	9.73386e-08	1.71221e-08	2.21951e-08	1.33682e-05	1.1491e-06	1.83103e-05
k141_797416_2	Vibrionaceae	H2ICA0	glsA	1.99281e-07	3.11796e-08	2.64804e-08	4.5777e-08	2.48985e-06	2.85491e-07
k141_797655_1	Rhodobacterales	66692.ABC0971	glsA	6.7876e-06	1.19772e-05	3.74331e-05	2.35475e-06	8.17217e-07	1.01561e-06
k141_798846_2	Rhodobacteraceae	74317595	glsA	1.43254e-05	7.99306e-06	3.37464e-06	5.27905e-07	2.76148e-08	1.42688e-06
k141_818547_5	Rhodobacteraceae	640512.BC1003_0681	glsA	9.66326e-08	2.51986e-08	2.14009e-08	1.06716e-06	6.4021e-07	1.1954e-06
k141_820265_2	Vibrionaceae	c06533bd8fcf5f5ed64ec0a3270b3cda	glsA	0	1.01433e-07	0	0	2.96082e-05	1.82907e-05
k141_820520_12	Pseudoalteromonadaceae	334145061	glsA	6.42582e-07	3.04064e-07	2.12021e-07	8.30939e-06	4.08133e-06	4.89958e-06
k141_854604_5	Halieaceae	a30748f474ba6c781033292b60f6c8e5	glsA	5.30684e-08	0	9.51421e-08	5.03636e-06	1.31129e-06	1.76223e-05
k141_874694_1	Vibrionaceae	c06533bd8fcf5f5ed64ec0a3270b3cda	glsA	0	0	8.61455e-08	0	1.80074e-06	8.70034e-07
k141_887919_4	Rhodobacteraceae	283779595	glsA	8.50857e-07	1.68698e-06	7.87316e-07	1.87935e-08	0	0
k141_888544_2	Vibrionaceae	469616.FMAG_02443	glsA	9.57916e-08	1.74275e-08	1.48009e-08	0	1.73117e-06	1.21601e-06
k141_890658_1	Oceanospirillaceae	a30748f474ba6c781033292b60f6c8e5	glsA	3.18107e-08	0	0	2.01124e-06	3.71629e-08	7.19136e-06
k141_920066_5	Alteromonadaceae	469616.FMAG_02443	glsA	7.40716e-08	4.96683e-08	7.03045e-09	3.02973e-07	7.86452e-07	1.68321e-06
k141_927567_2	Flavobacteriaceae	A0A1W2G7X2	glsA	5.24677e-07	2.43835e-07	1.94815e-07	9.18015e-07	3.91104e-08	1.6113e-06
k141_932823_15	Cytophagaceae	M7XGR0	glsA	0	2.71633e-08	1.06848e-07	2.63116e-06	2.08719e-06	1.34614e-06
k141_936894_2	Vibrionaceae	A0A0J1GZZ8	glsA	8.18098e-08	0	2.64804e-08	2.28886e-08	1.72616e-06	6.82554e-07
k141_945957_2	Alteromonadaceae	357387728	glsA	1.5173e-07	4.29702e-07	7.13549e-07	1.94537e-06	9.40758e-08	9.50524e-06
k141_950546_7	Oceanospirillales	53a1d894b24021180400b910c0ae76a6	glsA	2.40673e-08	1.78865e-08	1.51908e-08	1.85731e-06	1.73444e-07	4.73466e-06
k141_995515_3	Oceanospirillaceae	a30748f474ba6c781033292b60f6c8e5	glsA	6.24576e-08	2.44304e-08	8.57237e-08	2.11451e-06	2.18658e-07	1.77604e-06
k141_1020458_2	Oceanospirillaceae	494763cc7fc222eddf230b556aefbd2b	glsA	1.78933e-07	5.23794e-08	5.9825e-08	4.67854e-06	0	2.48121e-05
k141_1030555_1	Vibrionaceae	5dcb54dfd13c143e115cf3c170a7a089	glsA	0	0	0	0	2.59467e-06	1.05529e-06
k141_1045456_1	Halieaceae	a30748f474ba6c781033292b60f6c8e5	glsA	2.8261e-06	1.83986e-06	6.38013e-07	1.80016e-06	3.98553e-08	8.34452e-07
k141_51582_3	Rhodobacteraceae	06b722da5ceb3ceca6638c25b9b65c0c	gs_K00265	0	0	1.59903e-08	1.68908e-05	8.2695e-05	4.03143e-05
k141_75208_12	Gammaproteobacteria	06b722da5ceb3ceca6638c25b9b65c0c	gs_K00265	0	1.06771e-08	0	1.73209e-06	3.38823e-08	2.24181e-06
k141_91912_2	Gammaproteobacteria	829a73b47a2a6cb21ada5582dc8bf886	gs_K00265	1.62875e-07	8.49453e-08	2.40476e-08	8.36876e-07	6.50953e-07	8.88048e-07
k141_92688_18	Oceanospirillaceae	06b722da5ceb3ceca6638c25b9b65c0c	gs_K00265	4.48273e-08	1.75343e-08	1.48916e-08	1.66566e-06	6.89073e-09	4.36691e-06
k141_125832_1	Pelagibacteraceae	439493.PB7211_176	gs_K00265	4.64231e-06	2.00831e-07	2.55845e-07	2.60105e-07	4.74858e-08	1.30518e-07
k141_177168_4	Rhodobacteraceae	Q1GCR1	gs_K00265	2.5055e-07	3.13927e-07	1.29569e-07	1.59996e-06	9.14974e-07	8.43563e-07
k141_195162_3	Vibrionaceae	A0A1X9TY44	gs_K00265	4.20556e-07	5.34592e-07	4.97393e-07	4.48337e-08	1.92121e-06	1.19782e-06
k141_211320_2	Gammaproteobacteria	314230.DSM3645_15695	gs_K00265	3.13776e-06	1.98886e-06	1.61206e-06	5.27619e-07	9.55545e-08	1.37711e-06
k141_212901_12	Halieaceae	876044.IMCC3088_676	gs_K00265	2.40606e-07	3.21308e-07	3.77416e-07	4.92988e-06	1.921e-06	1.42124e-05
k141_212903_7	Actinobacteria	A0A0G3V1H8	gs_K00265	3.73576e-06	2.09245e-06	3.17653e-06	1.58752e-06	1.22581e-07	1.36754e-06
k141_246701_1	Halieaceae	565045.NOR51B_1629	gs_K00265	1.92919e-06	9.07072e-07	1.03083e-06	3.49114e-06	2.76904e-07	2.38358e-06
k141_252616_20	Alteromonadaceae	455436.GHTCC_010100000995	gs_K00265	4.33834e-07	1.74823e-07	1.84568e-07	1.20633e-05	3.67207e-06	3.88817e-06
k141_286967_4	Vibrionaceae	A0A0X8LNL7	gs_K00265	3.68528e-07	8.79123e-07	8.55727e-07	8.63909e-08	7.01498e-06	3.22602e-06
k141_299535_3	Haliscomenobacteraceae	D2QFG6	gs_K00265	1.97698e-05	2.58909e-05	3.08085e-05	1.83274e-06	5.57079e-07	7.03728e-07
k141_325258_2	Pelagibacteraceae	Q4FNI3	gs_K00265	4.87664e-06	2.00364e-06	3.45434e-07	1.03072e-06	1.54784e-08	8.3906e-07
k141_331548_68	Rhodobacteraceae	439497.RR11_1455	gs_K00265	1.62913e-07	3.0036e-07	2.55214e-07	1.78807e-05	8.01919e-05	4.07318e-05
k141_342126_3	Oceanospirillaceae	A0A222FGT9	gs_K00265	7.44893e-07	8.30538e-07	1.27651e-06	5.38178e-06	2.80404e-07	6.82482e-06
k141_400218_2	Rhodobacteraceae	439497.RR11_1455	gs_K00265	3.74785e-05	2.26159e-05	6.97049e-06	1.22178e-06	1.00442e-07	3.47216e-06
k141_414601_11	Rhodobacteraceae	388739.RSK20926_08112	gs_K00265	1.85053e-07	1.60067e-07	1.15594e-07	6.68955e-06	1.10638e-05	7.54986e-06
k141_432721_48	Alteromonadaceae	455436.GHTCC_010100000995	gs_K00265	4.19972e-07	7.29629e-07	3.2122e-07	2.23342e-05	1.10272e-05	1.1533e-05
k141_489058_3	Halieaceae	247639.MGP2080_04460	gs_K00265	2.19725e-06	1.16417e-06	1.26776e-06	1.55902e-06	8.53142e-08	7.02352e-07
k141_509098_1	Alteromonadaceae	829a73b47a2a6cb21ada5582dc8bf886	gs_K00265	1.50663e-07	1.03432e-07	5.24336e-08	3.09668e-07	6.82198e-07	1.14216e-06
k141_582025_17	Gammaproteobacteria	314230.DSM3645_15695	gs_K00265	3.73242e-07	2.48927e-07	3.73735e-07	1.8631e-05	1.68258e-06	2.47945e-05
k141_600961_2	Rhodobacteraceae	644107.SL1157_1033	gs_K00265	7.68967e-07	9.17295e-07	2.15302e-06	6.94102e-06	3.73634e-06	2.81222e-06
k141_632442_3	Rhodobacteraceae	829a73b47a2a6cb21ada5582dc8bf886	gs_K00265	1.4538e-06	1.22943e-06	1.02672e-06	2.13564e-06	5.54184e-08	5.23162e-07
k141_643484_291	Rhodobacteraceae	439496.RBY4I_3866	gs_K00265	7.64258e-07	8.4493e-07	7.99115e-07	8.04821e-07	6.55899e-06	4.32106e-06
k141_664419_10	Oceanospirillales	314283.MED297_10806	gs_K00265	7.55827e-06	2.3794e-06	1.51689e-06	7.22838e-07	7.53085e-08	7.64284e-07
k141_716163_4	Halieaceae	247639.MGP2080_04460	gs_K00265	1.4472e-06	9.92488e-07	7.96181e-07	5.53178e-06	5.61328e-07	3.38244e-06
k141_727819_1	Oceanospirillaceae	A0A222FGT9	gs_K00265	8.88225e-07	7.11195e-07	1.0698e-06	2.16555e-06	6.1811e-07	5.72026e-06
k141_786260_9	Rhodobacteraceae	V9VZ77	gs_K00265	6.88634e-07	7.67624e-07	4.96973e-07	2.25082e-05	9.90436e-06	8.63067e-06
k141_820462_9	Flavobacteriaceae	829a73b47a2a6cb21ada5582dc8bf886	gs_K00265	1.20932e-07	6.4544e-08	6.15743e-08	8.61187e-07	3.80181e-06	2.05047e-06
k141_837764_2	Rhodobacteraceae	314232.SKA53_10819	gs_K00265	1.61271e-06	1.02765e-05	2.00629e-05	1.19939e-07	5.14791e-08	1.18109e-07
k141_842289_1	Halieaceae	06b722da5ceb3ceca6638c25b9b65c0c	gs_K00265	1.40203e-06	5.60044e-07	3.65161e-07	1.16547e-06	1.50807e-08	1.1774e-06
k141_852366_3	Porticoccaceae	314287.GB2207_04677	gs_K00265	1.32207e-05	4.6828e-06	3.43753e-06	5.70564e-07	2.46706e-08	3.91429e-07
k141_877906_95	Rhodobacteraceae	829a73b47a2a6cb21ada5582dc8bf886	gs_K00265	2.22772e-08	3.31122e-08	1.68731e-07	2.17029e-07	6.39962e-06	2.47907e-06
k141_896376_6	Rhodobacteraceae	829a73b47a2a6cb21ada5582dc8bf886	gs_K00265	1.35327e-07	1.94519e-07	8.56351e-07	6.12989e-06	3.49e-06	1.67465e-06
k141_923857_1	Rhodobacteraceae	439497.RR11_1455	gs_K00265	9.53703e-06	3.40769e-06	1.18264e-06	3.7058e-07	1.08915e-07	6.9282e-07
k141_933618_3	Pseudoalteromonadaceae	506534.Rhein_3859	gs_K00265	3.16315e-07	1.65958e-07	2.08e-07	2.41454e-06	1.17114e-06	2.80273e-06
k141_991108_3	Haliscomenobacteraceae	F4KSX3	gs_K00265	5.18101e-06	4.39514e-06	1.06998e-05	1.06378e-07	1.80192e-08	1.0312e-07
k141_1005208_2	Ilumatobacteraceae	M5ANH9	gs_K00265	1.40574e-06	1.15171e-06	1.26223e-06	4.76383e-07	5.14959e-08	4.3301e-07
k141_1019682_1	Rhodobacteraceae	829a73b47a2a6cb21ada5582dc8bf886	gs_K00265	1.07821e-06	6.64425e-07	4.49579e-07	3.15532e-06	1.35657e-07	1.96265e-06
k141_1033140_3	Alteromonadaceae	455436.GHTCC_010100000995	gs_K00265	3.46705e-05	6.31418e-05	0.000160687	2.67607e-06	1.07316e-06	1.05191e-06
k141_1033339_1	Alphaproteobacteria	829a73b47a2a6cb21ada5582dc8bf886	gs_K00265	4.64496e-06	2.55429e-06	1.63867e-06	9.74931e-08	6.14294e-09	5.80126e-07
k141_1064713_4	Halieaceae	06b722da5ceb3ceca6638c25b9b65c0c	gs_K00265	3.11956e-07	2.13242e-07	1.06248e-07	1.66022e-06	5.24902e-07	1.59928e-06
k141_23064_2	Flavobacteriia	487796.Flav2ADRAFT_1205	gs_K00266	9.7975e-07	5.21885e-07	8.7256e-07	1.08752e-06	6.60188e-07	1.48573e-06
k141_23247_3	Flavobacteriaceae	A0A1P8RRH6	gs_K00266	3.87956e-07	1.5372e-07	0	6.38106e-06	2.33553e-05	1.23704e-05
k141_23247_4	Flavobacteriaceae	A0A1P8RRH6	gs_K00266	2.14689e-07	9.14404e-08	1.75129e-07	1.24762e-05	3.54744e-05	1.66575e-05
k141_26856_3	Porticoccaceae	314287.GB2207_04682	gs_K00266	1.07224e-05	5.23849e-06	2.64624e-06	3.27018e-08	1.7435e-07	1.90201e-07
k141_36051_2	Flavobacteriia	487797.Flav3CDRAFT_0885	gs_K00266	2.7815e-07	3.72749e-07	4.0061e-07	8.8912e-06	3.95157e-06	8.65151e-06
k141_62963_4	Rhodobacteraceae	6085.XP_002164598	gs_K00266	4.18485e-07	8.22308e-07	2.11066e-06	8.39124e-06	3.90218e-06	3.55727e-06
k141_69035_4	Flavobacteriaceae	A0A1L7I3L0	gs_K00266	4.59968e-06	3.80777e-06	1.02373e-06	1.03552e-06	7.02594e-09	4.71125e-07
k141_69742_2	Oceanospirillaceae	26894e77dafc7ffc563d099aa3f73e90	gs_K00266	5.77073e-08	0	4.23765e-08	2.20859e-05	8.895e-07	1.54796e-05
k141_78577_3	Oceanospirillaceae	126641505	gs_K00266	3.64012e-07	3.34332e-07	3.58566e-07	2.82058e-06	8.27637e-08	1.01409e-05
k141_79516_2	Alphaproteobacteria	D5BT87	gs_K00266	6.17353e-06	2.64713e-06	3.08601e-06	2.36669e-07	2.69712e-08	1.39777e-06
k141_89870_9	Rhodobacteraceae	6085.XP_002164598	gs_K00266	2.73272e-07	1.93905e-07	1.9803e-07	6.46127e-06	1.03029e-05	5.13399e-06
k141_89870_14	Rhodobacteraceae	246200.SPO1776	gs_K00266	1.85617e-07	2.51979e-07	2.99241e-07	3.92867e-06	9.33916e-06	5.47934e-06
k141_92322_8	Oceanospirillaceae	580340.Tlie_1465	gs_K00266	5.82975e-08	1.43592e-07	1.87912e-07	9.39758e-05	3.83721e-06	4.62242e-05
k141_98647_1	Flavobacteriia	487797.Flav3CDRAFT_0885	gs_K00266	1.92187e-07	5.86024e-08	9.5053e-08	1.4347e-06	1.69289e-06	2.07139e-06
k141_107014_5	Rhizobiaceae	331869.BAL199_13533	gs_K00266	4.35146e-06	3.15302e-06	2.1392e-06	2.15363e-07	5.73635e-08	8.77516e-07
k141_114836_4	Oceanospirillaceae	26894e77dafc7ffc563d099aa3f73e90	gs_K00266	0	0	7.14349e-07	1.92134e-06	1.48804e-07	1.47675e-06
k141_121434_2	Cellvibrionales	A0A1Y0FZN3	gs_K00266	1.50032e-05	7.96067e-06	4.67108e-06	3.24092e-07	0	2.02943e-07
k141_132033_2	Halieaceae	224911.blr6742	gs_K00266	2.46867e-06	1.11844e-06	1.86018e-07	3.50528e-07	0	6.48431e-07
k141_148295_3	Rhodobacteraceae	6085.XP_002164598	gs_K00266	1.99494e-05	1.61799e-05	7.53463e-06	3.59681e-05	2.34315e-06	1.65521e-05
k141_157598_2	Litoricolaceae	B3PDU3	gs_K00266	6.83929e-06	2.43473e-05	6.26854e-05	6.44127e-08	1.41114e-08	1.7404e-08
k141_171490_15	Rhodobacteraceae	26894e77dafc7ffc563d099aa3f73e90	gs_K00266	3.22207e-08	3.1969e-08	3.96821e-08	1.48345e-06	6.13975e-06	3.10754e-06
k141_176457_3	Alteromonadales	80e16dc9132a03be45539a41bed05219	gs_K00266	4.10282e-06	2.14955e-06	6.23238e-07	8.80674e-08	2.50664e-08	1.28189e-08
k141_181706_2	Rhodobacteraceae	439235.Dalk_2559	gs_K00266	1.66993e-06	5.07897e-06	9.92899e-06	8.44636e-08	4.36795e-08	1.75697e-08
k141_185595_2	Kiritimatiellae	X5DFK6	gs_K00266	7.70163e-06	1.75412e-06	1.607e-06	2.44942e-08	4.2364e-08	1.27636e-07
k141_195162_2	Vibrionaceae	675817.VDA_002889	gs_K00266	1.20347e-07	9.12658e-09	8.32222e-08	2.42467e-08	1.65487e-06	7.77311e-07
k141_204675_2	Halieaceae	224911.blr6742	gs_K00266	1.43631e-07	1.59693e-07	9.43824e-07	2.47654e-06	1.5185e-07	9.20565e-06
k141_211320_1	Gammaproteobacteria	A0A0S2K9F9	gs_K00266	4.84945e-06	2.24587e-06	1.40392e-06	7.97569e-07	1.43139e-08	1.57243e-06
k141_212901_11	Halieaceae	876044.IMCC3088_677	gs_K00266	1.50035e-07	1.98936e-08	6.54696e-08	5.30694e-06	1.81739e-06	1.18586e-05
k141_212903_6	Nocardiaceae	A0A0C2VUG3	gs_K00266	2.51461e-06	2.01484e-06	2.81681e-06	9.50338e-07	6.61447e-08	1.21857e-06
k141_220101_3	Flavobacteriaceae	A0A1U7DQW7	gs_K00266	2.40602e-06	1.66306e-06	1.31624e-06	2.18027e-06	1.87358e-06	1.35824e-06
k141_236964_1	Rhodobacteraceae	6085.XP_002164598	gs_K00266	1.44008e-07	7.5105e-08	1.16123e-07	2.72119e-07	7.57985e-06	3.519e-06
k141_238082_2	Pelagibacteraceae	2fb8763244dd9575877787cfaa66fad9	gs_K00266	6.50312e-06	3.07235e-06	1.23901e-06	6.60943e-07	4.01475e-08	9.16004e-07
k141_240898_3	Flavobacteriaceae	A0A1P8RRH6	gs_K00266	2.21047e-07	1.56593e-07	5.05862e-08	1.74544e-05	3.11346e-05	1.43727e-05
k141_252616_21	Alteromonadaceae	455436.GHTCC_010100001000	gs_K00266	3.45565e-07	7.69535e-08	1.21799e-07	1.09865e-05	3.32182e-06	4.22023e-06
k141_253394_129	Rhodobacteraceae	26894e77dafc7ffc563d099aa3f73e90	gs_K00266	2.78957e-07	7.11081e-08	5.935e-08	1.58976e-05	8.77979e-05	3.90328e-05
k141_263497_2	Rhodobacteraceae	A0A1B1A5P3	gs_K00266	2.40955e-07	3.80808e-08	3.23415e-08	1.53936e-06	9.61957e-07	1.69383e-06
k141_265796_2	Rhodobacteraceae	246200.SPO1776	gs_K00266	1.93134e-07	2.48373e-07	3.69261e-08	2.88848e-06	7.67787e-07	5.40132e-07
k141_270130_4	Oceanospirillaceae	c8a5b1fd825cad0cecbd4e387a683bec	gs_K00266	3.8014e-08	1.80233e-08	0	3.91888e-06	1.37435e-07	4.40528e-06
k141_273429_3	Litoricolaceae	K4KPN3	gs_K00266	1.32349e-05	3.94018e-05	6.15066e-05	8.78653e-08	8.16974e-09	2.18544e-07
k141_284765_2	Rhodobacteraceae	6085.XP_002164598	gs_K00266	1.88997e-07	3.6842e-08	1.52331e-07	4.89392e-08	2.14969e-06	9.71789e-07
k141_286967_2	Vibrionaceae	A0A0X8LNK9	gs_K00266	1.18849e-07	1.05915e-07	1.5467e-07	4.96564e-08	6.53448e-06	2.02954e-06
k141_286967_5	Vibrionaceae	A0A0X8LNL8	gs_K00266	2.74036e-07	0	1.23365e-07	1.53696e-07	7.12296e-06	3.33757e-06
k141_288643_2	Flavobacteriaceae	A0A1L7I3L0	gs_K00266	3.56759e-06	9.08002e-07	1.15224e-06	6.62548e-07	1.47388e-08	2.2961e-07
k141_296002_1	Vibrionaceae	A7MXP3	gs_K00266	9.55692e-08	4.02575e-08	4.8029e-08	2.41916e-08	1.36515e-05	5.48655e-06
k141_299535_2	Sphingobacteriaceae	I3Z3D0	gs_K00266	1.41602e-05	2.02498e-05	2.60725e-05	3.5563e-07	1.53152e-07	8.86416e-08
k141_306737_2	Rhodobacteraceae	391593.RCCS2_10505	gs_K00266	1.26086e-06	1.33406e-05	1.79309e-05	8.70443e-08	7.35761e-09	4.67979e-09
k141_314688_3	Vibrionaceae	62dc7e4779f9ea106ae0d9bfcf9572b3	gs_K00266	2.28522e-07	3.21881e-07	2.51788e-07	4.90346e-07	3.72162e-06	1.86321e-06
k141_326327_3	Flavobacteriaceae	A0A1U7DQW7	gs_K00266	2.44595e-07	1.8549e-08	3.48233e-08	2.71651e-06	1.65891e-06	1.80797e-06
k141_331548_69	Rhodobacteraceae	439497.RR11_2350	gs_K00266	8.08661e-07	4.73487e-07	4.33634e-07	1.58491e-05	7.31068e-05	4.2351e-05
k141_337649_5	Vibrionaceae	310780543	gs_K00266	2.79865e-08	0	7.56815e-08	0	2.65218e-06	9.91586e-07
k141_337649_6	Vibrionaceae	310780543	gs_K00266	1.56782e-07	3.87317e-08	0	2.71538e-08	2.34493e-06	1.58504e-06
k141_342126_4	Oceanospirillaceae	M5DVQ3	gs_K00266	7.02225e-07	1.17162e-06	9.04662e-07	6.17295e-06	7.65194e-08	5.04506e-06
k141_364467_3	Oceanospirillaceae	6085.XP_002164598	gs_K00266	1.60479e-07	1.41726e-07	1.58267e-08	2.19172e-06	1.57819e-07	1.78795e-06
k141_370076_1	Rhodobacteraceae	6085.XP_002164598	gs_K00266	1.54916e-07	2.7777e-07	1.85679e-07	2.78986e-06	1.24511e-05	8.42912e-06
k141_377017_17	Oceanospirillaceae	126641505	gs_K00266	6.56605e-08	1.05436e-07	1.01791e-07	2.76432e-06	2.47282e-08	6.98646e-06
k141_377062_1	Oceanospirillaceae	80e16dc9132a03be45539a41bed05219	gs_K00266	1.70989e-07	1.37453e-07	9.282e-08	7.32413e-06	7.87265e-08	3.74411e-05
k141_382224_3	Rhodobacteraceae	A0A291LW68	gs_K00266	1.46113e-07	2.69503e-07	2.15914e-07	2.29162e-06	7.28902e-06	3.64506e-06
k141_385609_4	Cellvibrionaceae	126641505	gs_K00266	1.57336e-07	5.43019e-09	1.55648e-07	2.28734e-05	1.06382e-06	1.75202e-05
k141_397165_4	Pseudomonadaceae	964740a469f230c0c8eab219cd50cdab	gs_K00266	1.32807e-07	2.35966e-07	3.55939e-07	6.37623e-06	5.67029e-07	4.13684e-06
k141_414601_8	Rhodobacteraceae	467661.RKLH11_2135	gs_K00266	7.1797e-08	7.0948e-08	3.18013e-08	5.59867e-06	1.0627e-05	6.01599e-06
k141_427817_5	Alteromonadaceae	A0A142FTX3	gs_K00266	1.24682e-05	6.53582e-06	2.14379e-06	3.24123e-07	8.66614e-08	3.11672e-07
k141_428176_3	Rhodobacteraceae	6085.XP_002164598	gs_K00266	3.66797e-05	1.81011e-05	7.33121e-06	9.27914e-07	1.50214e-08	2.58021e-06
k141_429051_6	Alteromonadales	80e16dc9132a03be45539a41bed05219	gs_K00266	9.72116e-06	3.83012e-06	1.88031e-06	5.6919e-08	0	1.75753e-07
k141_429727_1	Rhodobacteraceae	W8S3U4	gs_K00266	1.64567e-06	2.52702e-06	3.48768e-06	8.99893e-08	1.39795e-08	6.23149e-08
k141_432435_3	Rhodobacteraceae	391613.RTM1035_15452	gs_K00266	4.63274e-07	2.69658e-07	8.29041e-08	1.88413e-07	1.34157e-06	9.07244e-07
k141_432721_4	Alteromonadaceae	126641505	gs_K00266	7.69495e-07	4.89783e-07	4.36248e-07	2.05192e-05	9.98447e-06	9.28493e-06
k141_432721_47	Alteromonadaceae	455436.GHTCC_010100001000	gs_K00266	6.98796e-07	1.08284e-06	1.62116e-07	2.00573e-05	9.62068e-06	9.86311e-06
k141_445871_4	Flavobacteriaceae	A0A1L7I3L0	gs_K00266	1.03198e-05	8.92294e-06	4.09952e-06	2.48847e-08	2.47478e-08	3.4339e-07
k141_451883_1	Oceanospirillaceae	26894e77dafc7ffc563d099aa3f73e90	gs_K00266	6.96913e-07	2.91795e-07	5.6085e-07	0.00012582	6.29019e-06	6.07915e-05
k141_453041_2	Geobacteraceae	392406416	gs_K00266	1.18086e-07	4.79433e-08	7.21661e-08	3.13975e-06	5.82081e-09	7.79433e-09
k141_473773_11	Rhodobacteraceae	349102.Rsph17025_1456	gs_K00266	1.57522e-07	2.01843e-08	1.47513e-07	3.40122e-06	1.08992e-05	5.61982e-06
k141_475407_58	Alteromonadaceae	80e16dc9132a03be45539a41bed05219	gs_K00266	3.42372e-07	2.42853e-07	1.64096e-07	1.91629e-05	1.09034e-05	1.11011e-05
k141_484493_45	Alteromonadaceae	26894e77dafc7ffc563d099aa3f73e90	gs_K00266	0	7.86989e-08	3.25621e-08	7.52283e-06	3.29596e-06	2.31416e-06
k141_489058_2	Halieaceae	247639.MGP2080_04465	gs_K00266	3.22765e-06	9.80259e-07	1.42766e-06	1.76524e-06	3.49071e-08	7.96852e-07
k141_491918_2	Pelagibacteraceae	439493.PB7211_1292	gs_K00266	6.69371e-06	1.62666e-06	6.2932e-07	9.09716e-07	4.06999e-07	4.62862e-07
k141_492650_2	Sphingobacteriaceae	A0A077EJB5	gs_K00266	4.84813e-06	2.20289e-06	2.92672e-07	3.13713e-07	5.27337e-08	1.1919e-07
k141_492800_1	Rhodospirillaceae	Q606H6	gs_K00266	3.8514e-06	2.08502e-06	8.3003e-07	3.96553e-07	3.16013e-07	2.49844e-07
k141_502468_2	Rhodobacteraceae	246200.SPO1776	gs_K00266	1.5559e-07	9.12892e-08	7.25433e-08	7.51695e-08	1.93667e-06	1.32e-06
k141_548345_3	Rhodobacteraceae	Q1GCR2	gs_K00266	1.78233e-07	1.65052e-07	2.39347e-07	3.80901e-07	1.28666e-06	9.0517e-07
k141_565357_4	Vibrionaceae	26894e77dafc7ffc563d099aa3f73e90	gs_K00266	2.79102e-08	1.34453e-07	1.17117e-07	3.62544e-08	5.84958e-06	3.756e-06
k141_582025_16	Gammaproteobacteria	A0A0S2K9F9	gs_K00266	4.78647e-08	1.6456e-07	1.0168e-07	1.42648e-05	9.20439e-07	2.16832e-05
k141_584543_374	Rhodobacteraceae	246200.SPO1776	gs_K00266	2.31339e-07	2.02865e-08	1.7229e-08	1.1407e-05	8.18707e-05	3.98462e-05
k141_584543_378	Rhodobacteraceae	6085.XP_002164598	gs_K00266	2.87524e-07	1.73061e-07	7.08133e-08	1.36218e-05	8.16801e-05	4.2882e-05
k141_584991_3	Vibrionaceae	310780543	gs_K00266	1.71534e-07	0	0	0	3.83733e-06	1.2762e-06
k141_585098_2	Flavobacteriaceae	D5BMA3	gs_K00266	1.47058e-05	1.05745e-05	3.15521e-06	4.63434e-06	3.56702e-08	1.84205e-06
k141_592154_2	Gammaproteobacteria	H8W5G9	gs_K00266	9.39947e-07	6.64868e-07	3.20342e-06	1.97726e-07	5.33116e-07	3.92156e-07
k141_613472_4	Rhodobacteraceae	26894e77dafc7ffc563d099aa3f73e90	gs_K00266	1.70691e-06	4.04875e-06	1.56495e-05	0	2.8249e-08	6.97621e-08
k141_626567_2	Flammeovirgaceae	I3Z3D0	gs_K00266	3.38121e-06	2.29367e-06	1.90692e-06	3.64213e-07	0	9.81912e-08
k141_631975_9	Rhodobacteraceae	349102.Rsph17025_1456	gs_K00266	8.28352e-08	3.93062e-08	1.79091e-07	1.01744e-06	5.84778e-06	3.03828e-06
k141_640999_4	Oceanospirillaceae	126641505	gs_K00266	1.09435e-07	5.13664e-08	0	3.56485e-06	2.48964e-08	2.39286e-06
k141_643484_292	Rhodobacteraceae	A0A291LW68	gs_K00266	2.82873e-07	3.77089e-08	8.84923e-08	2.41885e-07	7.20301e-06	3.41309e-06
k141_649857_6	Alteromonadaceae	80e16dc9132a03be45539a41bed05219	gs_K00266	6.15136e-07	4.26476e-07	2.13245e-07	2.04141e-05	1.00583e-05	1.27119e-05
k141_650436_2	Flavobacteriaceae	A0A223V7A6	gs_K00266	9.31465e-07	4.74583e-07	1.38296e-07	1.51127e-06	3.86997e-07	3.32103e-07
k141_664419_9	Alteromonadaceae	A0A142FTX3	gs_K00266	6.94021e-06	2.56492e-06	4.6628e-07	4.33841e-07	2.74445e-08	9.18104e-07
k141_681818_2	Alteromonadaceae	80e16dc9132a03be45539a41bed05219	gs_K00266	4.65566e-06	1.38636e-05	3.88665e-05	1.61386e-06	3.87663e-07	4.98946e-07
k141_686690_2	Alteromonadaceae	80e16dc9132a03be45539a41bed05219	gs_K00266	5.59551e-06	3.12834e-06	1.41239e-06	2.77199e-07	4.65305e-07	2.1421e-07
k141_697690_1	Oceanospirillaceae	126641505	gs_K00266	7.83319e-08	5.58722e-08	3.94154e-08	1.25033e-06	1.12539e-07	2.97514e-06
k141_716163_5	Halieaceae	247639.MGP2080_04465	gs_K00266	1.53786e-06	3.73006e-07	9.42766e-07	5.04039e-06	3.32916e-07	4.37065e-06
k141_718961_2	Cyclobacteriaceae	I3Z3D0	gs_K00266	3.44516e-06	3.47237e-06	2.24461e-06	4.30505e-07	4.49865e-08	2.25897e-07
k141_727819_2	Oceanospirillaceae	M5DVQ3	gs_K00266	3.64654e-07	4.96141e-07	5.64052e-07	3.88624e-06	4.0099e-08	4.46502e-06
k141_741138_5	Alteromonadaceae	80e16dc9132a03be45539a41bed05219	gs_K00266	2.79676e-05	5.76987e-05	0.000137876	7.27939e-08	7.21349e-08	1.00422e-07
k141_754667_3	Halieaceae	224911.blr6742	gs_K00266	1.20006e-06	9.98726e-07	1.09371e-06	1.09616e-06	9.87713e-09	1.43054e-06
k141_765116_1	Oceanospirillaceae	26894e77dafc7ffc563d099aa3f73e90	gs_K00266	2.8692e-08	9.21458e-08	0	2.19249e-05	5.38515e-07	1.07725e-05
k141_772880_4	Rhodobacteraceae	159043911	gs_K00266	2.77283e-05	1.5362e-05	6.52611e-06	1.20954e-06	1.07573e-07	2.50939e-06
k141_785822_3	Rhodobacteraceae	V9VXK6	gs_K00266	1.7427e-07	1.37312e-07	1.92419e-07	6.31884e-08	2.3638e-06	1.61069e-06
k141_786260_10	Rhodobacteraceae	439497.RR11_2350	gs_K00266	9.75763e-08	1.29291e-07	8.9951e-08	2.04834e-05	8.06501e-06	7.79069e-06
k141_791875_5	Rhodobacteraceae	A0A291LW68	gs_K00266	2.8026e-07	3.5326e-07	2.55247e-07	3.18137e-06	1.39186e-05	7.97978e-06
k141_806269_2	Flavobacteriaceae	A0A1D7XTT4	gs_K00266	3.20394e-06	7.78164e-07	7.48595e-07	5.01203e-07	1.02219e-08	1.31833e-07
k141_810164_1	Flavobacteriaceae	A0A1B8U3D0	gs_K00266	3.45251e-07	2.12316e-07	7.15547e-08	2.76148e-06	3.08328e-06	1.53482e-06
k141_815450_41	Flavobacteriaceae	80e16dc9132a03be45539a41bed05219	gs_K00266	9.39341e-07	2.57433e-07	4.20077e-07	3.03687e-06	1.24501e-06	1.2237e-06
k141_818429_2	Rhodobacteraceae	F9Y4I5	gs_K00266	2.51332e-08	2.2611e-08	8.18226e-08	2.89254e-06	5.34387e-07	6.24155e-07
k141_826575_4	Alteromonadaceae	80e16dc9132a03be45539a41bed05219	gs_K00266	1.90628e-07	5.66825e-08	1.08314e-07	1.13809e-05	3.25463e-06	4.56049e-06
k141_848772_3	Vibrionaceae	0e3f795ddb76f00183e0d5176d45e2b9	gs_K00266	3.33311e-07	2.19395e-07	1.8633e-07	7.45359e-08	1.76563e-06	6.59575e-07
k141_852366_2	Porticoccaceae	314287.GB2207_04682	gs_K00266	9.65242e-06	3.46199e-06	1.73136e-06	1.00418e-07	1.41114e-08	8.90091e-08
k141_854878_4	Ilumatobacteraceae	392406416	gs_K00266	4.20474e-06	2.13406e-06	2.26231e-06	2.3983e-06	1.70113e-07	1.40084e-06
k141_868195_2	Rhodobacteraceae	26894e77dafc7ffc563d099aa3f73e90	gs_K00266	6.30535e-08	2.34302e-08	1.4453e-07	1.08892e-06	1.60215e-06	8.05125e-07
k141_873175_5	Rhodobacteraceae	314264.ROS217_06720	gs_K00266	2.46803e-07	2.64264e-07	1.40159e-07	4.98972e-07	6.38046e-06	3.56483e-06
k141_876611_2	Flavobacteriaceae	G0LA08	gs_K00266	6.00772e-06	2.50688e-06	4.90048e-06	8.96935e-07	1.18809e-07	8.18316e-07
k141_878372_2	Nitrosomonadales	314607.KB13_1085	gs_K00266	9.45333e-07	8.16266e-07	7.99604e-07	1.70599e-06	9.16627e-08	3.00071e-06
k141_896419_2	Porticoccaceae	314287.GB2207_04682	gs_K00266	6.44894e-06	2.79207e-06	6.78352e-07	3.23715e-08	1.41114e-08	4.72393e-09
k141_900990_45	Rhodobacteraceae	439235.Dalk_2559	gs_K00266	1.44656e-07	1.22549e-07	1.8753e-08	3.68766e-06	7.59546e-06	4.81805e-06
k141_929165_2	Oceanospirillaceae	A0A1A9ET67	gs_K00266	8.68915e-08	1.34462e-07	4.25606e-08	8.57935e-06	1.10458e-06	6.77406e-06
k141_933618_2	Pseudoalteromonadaceae	U4K1G3	gs_K00266	2.7856e-07	1.00655e-07	4.95814e-08	1.8936e-06	8.41754e-07	2.61508e-06
k141_942770_8	Oceanospirillaceae	207954.MED92_17933	gs_K00266	3.00632e-07	1.11142e-07	1.30631e-07	2.67066e-05	1.44894e-06	1.76245e-05
k141_948252_2	Vibrionaceae	26894e77dafc7ffc563d099aa3f73e90	gs_K00266	8.90959e-08	4.72543e-08	0	1.56926e-08	1.06953e-06	9.62643e-08
k141_965570_2	Rhodobacteraceae	26894e77dafc7ffc563d099aa3f73e90	gs_K00266	9.56121e-07	1.9853e-06	8.60165e-07	4.82249e-06	5.50159e-07	9.8256e-07
k141_967635_37	Sterolibacteriaceae	26894e77dafc7ffc563d099aa3f73e90	gs_K00266	3.39116e-07	3.71655e-07	2.74152e-07	3.79179e-06	8.98682e-06	5.47495e-06
k141_974851_9	Pseudoalteromonadaceae	A0A0S2K2U7	gs_K00266	4.19022e-07	7.69535e-08	8.06336e-08	6.0722e-06	7.60494e-06	7.47523e-06
k141_979073_1	Vibrionaceae	126641505	gs_K00266	2.49438e-07	3.98664e-08	2.79329e-07	5.20161e-07	2.63243e-06	1.92035e-06
k141_991108_2	Cytophagales	A0A0D5BIN3	gs_K00266	2.30157e-06	5.88088e-06	6.1433e-06	1.24417e-07	1.60188e-08	3.68833e-08
k141_1002601_2	Oceanospirillaceae	80e16dc9132a03be45539a41bed05219	gs_K00266	4.37755e-07	3.91379e-08	1.4184e-07	3.59387e-05	1.00493e-06	2.17958e-05
k141_1007179_1	Pelagibacteraceae	Q4FNI4	gs_K00266	8.86479e-06	1.49998e-06	6.04858e-07	8.87905e-07	0	8.35391e-08
k141_1017013_2	Alteromonadaceae	W5YS41	gs_K00266	4.0868e-06	1.80712e-06	8.10548e-07	3.22799e-07	5.80255e-08	2.94415e-07
k141_1033140_2	Alteromonadaceae	455436.GHTCC_010100001000	gs_K00266	3.22602e-05	5.71489e-05	0.000146336	1.15464e-06	7.53311e-07	5.02612e-07
k141_1037118_4	Kiritimatiellae	4b60d2a2c078107aff617b88a45da4ce	gs_K00266	6.57208e-06	1.70011e-06	1.03553e-06	4.5777e-08	0	1.14853e-07
k141_1040430_17	Rhodobacteraceae	26894e77dafc7ffc563d099aa3f73e90	gs_K00266	1.83931e-07	1.97228e-07	2.73905e-07	2.4963e-07	1.84428e-06	1.1072e-06
k141_1050318_2	Vibrionaceae	62dc7e4779f9ea106ae0d9bfcf9572b3	gs_K00266	8.71915e-08	5.61732e-08	6.51241e-08	4.61921e-08	4.64886e-06	1.69828e-06
k141_1068201_7	Alteromonadales	80e16dc9132a03be45539a41bed05219	gs_K00266	8.9949e-06	4.10172e-06	3.52394e-06	1.38264e-07	1.538e-07	2.74088e-07
k141_1069739_4	Rhodobacteraceae	439235.Dalk_2559	gs_K00266	1.112e-07	5.68199e-07	8.29057e-07	4.38635e-06	1.77124e-06	1.37484e-06
k141_23064_3	Flavobacteriia	487796.Flav2ADRAFT_1206	gs_K00284	1.06319e-06	6.32182e-07	9.86914e-07	2.37835e-06	6.28025e-07	1.97356e-06
k141_69035_3	Flavobacteriaceae	487796.Flav2ADRAFT_1206	gs_K00284	7.08345e-06	2.68132e-06	9.79881e-07	1.06456e-06	1.53981e-07	7.77814e-07
k141_75440_3	Vibrionaceae	314608.KT99_06362	gs_K00284	2.69553e-07	0	0	0	6.01668e-06	1.03574e-06
k141_98647_2	Flavobacteriia	487797.Flav3CDRAFT_0884	gs_K00284	2.68812e-07	1.60077e-07	1.42484e-07	1.20566e-06	1.83504e-06	1.67567e-06
k141_220101_4	Flavobacteriaceae	391603.FBALC1_02767	gs_K00284	3.20072e-07	4.05412e-08	1.32522e-07	1.44008e-06	1.36541e-06	1.2656e-06
k141_322946_2	Vibrionaceae	314608.KT99_06362	gs_K00284	8.07499e-08	0	4.47728e-08	2.29403e-08	3.66192e-05	1.66459e-05
k141_326327_4	Flavobacteriaceae	391603.FBALC1_02767	gs_K00284	3.22682e-07	1.27019e-07	2.25041e-07	2.67201e-06	1.85203e-06	1.80582e-06
k141_418825_1	Candidatus Marinimicrobia	320771.Cflav_PD4342	gs_K00284	4.78757e-06	2.56475e-06	4.93604e-07	1.0004e-07	3.52718e-07	2.78606e-07
k141_445871_3	Flavobacteriia	487796.Flav2ADRAFT_1206	gs_K00284	1.19311e-05	6.47433e-06	4.09494e-06	3.55683e-07	1.08364e-07	3.00294e-07
k141_1065381_2	Rhodobacteraceae	314608.KT99_06362	gs_K00284	6.50581e-06	2.95539e-06	2.28467e-06	1.29816e-07	1.7777e-07	6.09386e-07
k141_86025_2	Bacteroidetes	428127.EUBDOL_01350	hcp	2.32206e-06	2.53619e-06	2.0903e-06	1.0403e-05	1.07561e-06	2.27094e-06
k141_89333_2	Rhodobacteraceae	356a1e05bb77d5b7ee3c572b7c23500b	hcp	1.25034e-07	1.00355e-07	6.14953e-08	2.52439e-06	1.3016e-05	6.49085e-06
k141_97977_2	Bacillaceae	41a4219a621b8f9b887b4c21e00a66ae	hcp	1.01431e-05	4.48848e-06	4.28976e-06	0	4.39944e-09	0
k141_98647_3	Flavobacteriia	428127.EUBDOL_01350	hcp	5.70054e-08	1.51624e-07	2.16966e-07	8.58531e-07	2.19554e-06	1.32649e-06
k141_108935_2	Bacteroidetes	428127.EUBDOL_01350	hcp	1.81656e-06	1.49117e-06	7.56412e-08	8.46426e-07	3.05616e-07	3.83697e-07
k141_130033_4	Saprospirales	428127.EUBDOL_01350	hcp	1.57438e-07	2.36376e-08	9.08665e-08	2.19008e-06	7.02965e-07	1.40496e-06
k141_155155_3	Bacillaceae	428127.EUBDOL_01350	hcp	2.29003e-06	1.26034e-06	8.8819e-07	1.54265e-08	6.84578e-08	0
k141_182812_6	Halieaceae	350270005	hcp	5.25755e-07	1.5081e-07	7.79574e-07	1.86063e-06	4.5871e-07	7.34828e-06
k141_196448_3	Crocinitomicaceae	428127.EUBDOL_01350	hcp	5.74125e-07	2.77128e-07	2.91091e-07	1.70987e-06	1.42564e-06	6.2646e-07
k141_237647_9	Bacteroidetes	428127.EUBDOL_01350	hcp	1.08463e-05	1.84037e-05	2.99282e-05	4.80917e-08	0	1.52095e-07
k141_244427_4	Halieaceae	314285.KT71_10637	hcp	5.2703e-08	3.26401e-08	1.53194e-07	3.52508e-06	1.74257e-06	1.66879e-05
k141_259498_2	Proteobacteria	fa00338cef07921bfddd8ad44b4702d1	hcp	0	6.39886e-08	0	3.01459e-06	2.17177e-08	5.52539e-08
k141_262461_2	Flavobacteriaceae	428127.EUBDOL_01350	hcp	2.10007e-06	2.52472e-06	1.22542e-06	4.63035e-07	1.46718e-07	3.11463e-07
k141_266033_2	Bacteroidetes	428127.EUBDOL_01350	hcp	1.54263e-08	4.8272e-08	3.23659e-07	3.16738e-05	1.56237e-05	1.4221e-05
k141_317239_5	Oceanospirillaceae	257065599	hcp	1.24348e-07	2.76143e-08	6.0763e-08	1.64191e-06	9.13791e-08	2.28783e-06
k141_339507_2	Halieaceae	350270005	hcp	1.58561e-07	4.25466e-07	0	1.57605e-06	6.06658e-08	2.54616e-06
k141_348219_2	Vibrionaceae	8bfe3d77eac95974de9cc0350c70325c	hcp	3.20095e-08	2.50411e-08	0	7.68119e-07	2.21418e-07	1.52066e-06
k141_353712_1	Vibrionaceae	0077aca3fb9cb53034ccd3760b5792a0	hcp	2.07075e-07	1.06134e-07	0	5.56514e-08	7.70371e-05	3.37473e-05
k141_397145_2	Flavobacteriaceae	428127.EUBDOL_01350	hcp	3.08525e-08	2.4136e-08	5.55617e-08	8.56918e-06	4.87583e-06	2.62879e-06
k141_411421_8	Alphaproteobacteria	a245d6b91238abe30785cded46d1c525	hcp	9.1737e-06	3.62156e-06	2.91602e-06	5.23636e-07	3.59352e-08	8.61707e-07
k141_435780_2	Rhodobacteraceae	561177.ANHYDRO_01369	hcp	4.81688e-07	4.26736e-07	8.20219e-07	3.85031e-06	3.11599e-06	2.03695e-06
k141_447226_1	Vibrionaceae	0077aca3fb9cb53034ccd3760b5792a0	hcp	6.87453e-08	0	2.05534e-07	0	2.51555e-06	1.25512e-06
k141_462169_2	Crocinitomicaceae	428127.EUBDOL_01350	hcp	4.27202e-07	5.71911e-07	6.12708e-07	1.77914e-06	2.96538e-07	1.15992e-06
k141_582838_84	Rhodobacteraceae	6389054cca2bc32bd6bf3b03d90d1c5f	hcp	6.85847e-08	4.92868e-08	6.25231e-08	7.54149e-08	6.23361e-06	4.62343e-06
k141_584543_115	Rhodobacteraceae	a245d6b91238abe30785cded46d1c525	hcp	5.04714e-07	7.13339e-08	3.61371e-08	1.53256e-05	8.7826e-05	4.19215e-05
k141_612962_1	Flavobacteriaceae	686b09e29e71932d4e5327ff9b65c1b1	hcp	2.90386e-06	5.39933e-07	8.6693e-07	1.73521e-08	0	8.17848e-08
k141_615889_3	Bacteroidetes	428127.EUBDOL_01350	hcp	6.7015e-06	7.20526e-06	1.29038e-05	6.49657e-08	5.19312e-08	2.09567e-08
k141_645740_7	Vibrionaceae	A0A1C3DNV6	hcp	1.30036e-07	0	1.79991e-08	6.96762e-08	2.18872e-06	5.73443e-07
k141_663134_2	Flavobacteriaceae	686b09e29e71932d4e5327ff9b65c1b1	hcp	2.48316e-06	1.88763e-06	9.16079e-07	2.81386e-07	1.35982e-08	4.37008e-07
k141_685425_262	Rhodobacteraceae	686b09e29e71932d4e5327ff9b65c1b1	hcp	2.79124e-07	4.99107e-08	9.21952e-08	1.92718e-05	8.35875e-06	7.52836e-06
k141_700630_27	Crocinitomicaceae	428127.EUBDOL_01350	hcp	2.1662e-06	1.73922e-06	3.04401e-06	1.11707e-07	0	1.84084e-07
k141_733917_3	Rhodobacteraceae	428127.EUBDOL_01350	hcp	1.96766e-07	4.88072e-08	0	2.86388e-06	9.51681e-06	6.69892e-06
k141_762543_2	Flavobacteriaceae	356a1e05bb77d5b7ee3c572b7c23500b	hcp	2.79326e-07	1.38883e-07	5.19419e-08	1.12333e-05	1.09185e-05	5.50945e-06
k141_764683_10	Vibrionaceae	414a473de2fc53f6ae597bd2b9156dbc	hcp	1.10354e-07	1.33034e-07	3.16515e-08	2.56927e-08	2.73272e-06	9.59142e-07
k141_793992_2	Bacteroidetes	428127.EUBDOL_01350	hcp	6.26001e-06	4.88608e-06	1.13272e-05	6.69833e-08	2.83612e-08	6.71141e-08
k141_799221_7	Flavobacteriaceae	428127.EUBDOL_01350	hcp	4.57672e-07	1.36972e-07	4.11207e-08	2.7732e-06	1.20587e-06	7.38566e-07
k141_800203_1	Rhodobacteraceae	6389054cca2bc32bd6bf3b03d90d1c5f	hcp	1.45296e-05	1.65691e-05	9.11405e-06	4.6435e-05	2.3916e-06	2.15125e-05
k141_842167_2	Cyclobacteriaceae	428127.EUBDOL_01350	hcp	1.92772e-07	5.36766e-08	1.19394e-08	6.26817e-06	3.35661e-06	6.22222e-06
k141_854128_3	Flavobacteriaceae	686b09e29e71932d4e5327ff9b65c1b1	hcp	5.79821e-06	5.91944e-06	1.65009e-06	5.05783e-07	1.33158e-08	2.96861e-07
k141_867586_1	Vibrionaceae	cacc5c82785e6b0b2c51f0f09c1e9df2	hcp	1.41025e-07	8.09972e-08	2.94137e-07	1.16404e-07	1.60972e-06	1.16658e-06
k141_867586_2	Vibrionaceae	F9SLN2	hcp	9.94783e-08	2.08362e-07	5.40116e-08	4.22392e-08	1.18855e-06	5.84402e-07
k141_883137_2	Flavobacteriaceae	428127.EUBDOL_01350	hcp	1.58465e-07	1.55279e-07	6.6752e-08	6.31951e-07	3.68655e-06	2.18184e-06
k141_886384_11	Flavobacteriaceae	686b09e29e71932d4e5327ff9b65c1b1	hcp	2.33746e-06	1.82049e-06	1.27272e-06	7.13128e-06	4.00853e-06	8.73256e-06
k141_898571_1	Vibrionaceae	3103776e806f015b5ac430dcb1bb49e2	hcp	7.1797e-08	2.85761e-08	0	1.24349e-08	3.19471e-05	1.29849e-05
k141_900990_63	Rhodobacteraceae	257065599	hcp	2.86301e-07	7.8609e-08	1.23456e-07	3.6137e-06	8.52157e-06	5.48769e-06
k141_901172_2	Rhodobacteraceae	6389054cca2bc32bd6bf3b03d90d1c5f	hcp	2.45446e-05	3.78267e-05	2.66391e-05	1.05183e-05	6.44019e-07	4.29095e-06
k141_915874_3	Crocinitomicaceae	350270005	hcp	3.96594e-07	2.42089e-08	8.33237e-08	6.48363e-06	6.50434e-06	2.80681e-06
k141_923424_2	Rhodobacteraceae	356a1e05bb77d5b7ee3c572b7c23500b	hcp	9.25578e-08	0	1.02492e-07	7.95199e-07	7.02991e-06	2.33953e-06
k141_957647_3	Flavobacteriaceae	428127.EUBDOL_01350	hcp	8.7058e-06	2.42375e-06	8.70492e-07	8.19544e-07	4.1749e-07	1.27748e-06
k141_977026_2	Vibrionaceae	S5IRU0	hcp	1.54031e-07	2.51038e-08	6.39614e-08	3.94603e-08	9.99859e-06	3.25395e-06
k141_979662_4	Rhodobacteraceae	428127.EUBDOL_01350	hcp	6.3989e-08	4.75558e-08	4.14514e-08	5.09938e-07	6.99826e-06	4.77355e-06
k141_990574_3	Bacillaceae	428127.EUBDOL_01350	hcp	3.66341e-06	2.29432e-06	1.16252e-06	1.63809e-08	1.31211e-08	1.26995e-07
k141_1019328_2	Lewinellaceae	759914.BP951000_0713	hcp	1.53148e-06	4.78228e-07	1.43113e-06	3.16794e-08	1.87444e-08	1.78835e-07
k141_1038849_2	Flammeovirgaceae	428127.EUBDOL_01350	hcp	9.57253e-06	7.01313e-06	7.04684e-06	1.66597e-05	4.78105e-06	5.57703e-06
k141_1041733_2	Flammeovirgaceae	428127.EUBDOL_01350	hcp	1.98433e-06	2.54993e-06	1.33423e-06	2.23013e-07	9.81055e-08	4.6222e-08
k141_1045466_2	Halieaceae	356a1e05bb77d5b7ee3c572b7c23500b	hcp	1.21157e-05	8.74752e-06	6.75703e-06	2.57045e-07	5.56411e-07	1.46655e-06
k141_81629_2	Pelagibacteraceae	1b67418ff35d7ed58e30c41885b66908	napA	7.21884e-06	2.46994e-06	1.06036e-06	8.98548e-07	5.54068e-08	1.58479e-06
k141_267828_13	Rhodobacteraceae	314270.RB2083_2984	napA	1.397e-07	1.68505e-07	1.99536e-07	1.53677e-05	3.59935e-05	2.18967e-05
k141_314462_36	Rhodobacteraceae	f50e67cbef0a858eb98abccd248edb5f	napA	5.68141e-07	5.28137e-07	4.15444e-07	1.55668e-05	7.49164e-05	3.56185e-05
k141_337423_23	Rhodobacteraceae	314270.RB2083_2984	napA	1.55086e-07	2.36148e-07	1.5783e-07	3.14967e-07	6.60809e-06	2.93583e-06
k141_469840_7	Flavobacteriaceae	66c08954846f1ee81c6dad0f7f716131	napA	8.49887e-08	2.2675e-07	1.36952e-07	4.73341e-06	3.17945e-06	2.13131e-06
k141_477709_30	Rhodobacteraceae	f53f511aef6a5f2301936e15aa72dbe7	napA	3.19846e-07	1.73688e-07	8.47577e-08	3.73818e-06	9.45614e-06	5.76672e-06
k141_563658_3	Rhodobacteraceae	391613.RTM1035_11715	napA	1.28882e-06	1.48283e-06	7.93876e-07	3.15398e-06	1.29244e-06	1.16392e-06
k141_596677_8	Rhodobacteraceae	A0A0P7I2W3	napA	1.40592e-07	1.0169e-08	9.3864e-08	8.638e-08	1.96237e-06	7.65888e-07
k141_612982_5	Rhodobacteraceae	439497.RR11_2014	napA	3.50574e-07	1.26764e-07	1.92191e-07	1.46278e-05	8.09175e-05	4.0419e-05
k141_688837_14	Vibrionaceae	A0A1C3DY40	napA	2.10729e-07	2.11143e-08	3.54045e-08	2.98451e-08	2.3053e-06	5.0314e-07
k141_752568_8	Alphaproteobacteria	294083652	napA	6.95006e-06	3.61798e-06	2.67536e-06	5.11573e-07	3.20106e-08	1.14327e-06
k141_813896_46	Rhodobacteraceae	fc86e87321a00abcadcb6addd817694e	napA	2.74257e-07	2.71121e-07	5.24189e-07	2.42559e-05	9.76681e-06	8.4313e-06
k141_854878_3	Ilumatobacteraceae	749414.SBI_02725	napA	4.31671e-06	3.38169e-06	3.28383e-06	1.58883e-06	2.25116e-07	2.12468e-06
k141_873435_2	Vibrionaceae	296132462	napA	9.183e-08	1.17667e-08	3.73436e-08	3.414e-08	1.51419e-06	5.54955e-07
k141_876408_2	Rhodobacteraceae	351016.RAZWK3B_04180	napA	2.91939e-07	2.56111e-07	3.86896e-07	4.09443e-06	1.34591e-05	6.45923e-06
k141_900769_2	Rhodobacteraceae	0ca30680a323ca3cff9c8c3f54395142	napA	3.51768e-05	1.95341e-05	8.18656e-06	1.9595e-06	0	1.90323e-06
k141_964413_8	Vibrionaceae	f1947131ff1fef3274e0199e5e9ea4e5	napA	1.8747e-07	9.69435e-08	7.10739e-08	5.28308e-08	1.62449e-06	7.53876e-07
k141_1024280_44	Rhodobacteraceae	A0A1Y5SQW9	napA	2.67815e-07	4.13582e-07	4.82969e-07	3.0957e-06	8.75591e-06	4.98187e-06
k141_1024280_45	Rhodobacteraceae	A0A1Y5SQW9	napA	3.90263e-08	1.07921e-07	1.10651e-07	3.58039e-06	8.17418e-06	4.71242e-06
k141_18964_2	Vibrionaceae	A7JYP6	napB	1.04681e-08	0	0	0	0.000100379	4.45398e-05
k141_61381_3	Vibrionaceae	A0A120L380	napB	0	0	0	1.56534e-07	8.32108e-06	3.21217e-06
k141_147382_2	Colwelliaceae	B7S084	napB	9.14555e-08	0	0	1.87576e-07	0	2.0406e-06
k141_202874_2	Rhodobacteraceae	A0A0P1I9I0	napB	5.50702e-07	2.58489e-07	2.696e-08	3.82519e-07	1.64141e-06	1.83178e-06
k141_251751_3	Vibrionaceae	636da09862a704669d4d96606abebfe6	napB	0	0	0	0	1.34856e-06	7.98446e-07
k141_288183_2	Vibrionaceae	636da09862a704669d4d96606abebfe6	napB	0	0	0	0	2.93363e-05	1.06818e-05
k141_596677_11	Rhodobacteraceae	A0A0P1I9I0	napB	0	8.34701e-08	1.41781e-07	0	1.2096e-06	1.02344e-06
k141_631689_2	Vibrionaceae	636da09862a704669d4d96606abebfe6	napB	3.72474e-07	1.99371e-07	1.23736e-07	1.47696e-07	2.80553e-06	2.23487e-06
k141_688837_13	Vibrionaceae	A0A1X9TZ28	napB	3.75608e-07	1.55562e-07	1.05693e-07	4.3624e-08	1.78425e-06	9.74689e-07
k141_739846_1	Vibrionaceae	H2IK49	napB	2.00844e-07	0	1.33441e-07	0	2.25992e-06	4.65082e-08
k141_863158_1	Campylobacteraceae	296273439	napB	6.44299e-07	1.18294e-07	1.28858e-07	1.2921e-06	4.62758e-07	4.61527e-07
k141_916363_2	Vibrionaceae	K5W0J9	napB	2.98341e-07	0	6.95502e-08	5.16711e-08	4.59747e-06	2.57917e-06
k141_950878_2	Vibrionaceae	H2IK49	napB	1.00422e-07	0	0	0	2.75544e-07	9.56001e-07
k141_1024280_46	Rhodobacteraceae	A0A1Y5SNR6	napB	9.66326e-08	0	4.02111e-07	2.73903e-06	7.45005e-06	4.52801e-06
k141_1041677_2	Vibrionaceae	57e0f4cf3749f13589203754c2cce213	napB	2.35247e-07	5.52102e-07	1.56298e-07	3.05578e-07	2.20434e-06	1.05802e-06
k141_18964_3	Vibrionaceae	A0A0T7DYK1	napC	1.96039e-07	0	0	3.72178e-08	0.000113798	4.31381e-05
k141_51787_20	Vibrionaceae	A0A0H0YH73	napC	2.14889e-07	0	0	0	3.55316e-05	1.1495e-05
k141_61381_2	Vibrionaceae	U3A0Z2	napC	3.79654e-08	0	0	0	6.39792e-06	2.15885e-06
k141_195354_1	Vibrionaceae	675817.VDA_001717	napC	6.18388e-08	0	2.10696e-08	8.40338e-08	1.05841e-06	1.16704e-06
k141_317719_6	Vibrionaceae	30c2dd2fb1fd1c09d74382d7faa86dba	napC	0	5.28855e-08	0	3.37914e-08	2.90664e-06	1.28242e-06
k141_426787_1	Vibrionaceae	D0X651	napC	0	0	0	3.33001e-08	3.58398e-06	8.83892e-07
k141_427226_2	Rhodobacteraceae	374329247	napC	1.3216e-07	3.88988e-08	7.12888e-08	1.59093e-07	1.08421e-06	9.94822e-07
k141_559512_2	Vibrionaceae	35cb540397e5c38cb97b76829afc562a	napC	8.95892e-08	2.3362e-08	1.98411e-08	3.51162e-07	4.24365e-06	1.76261e-06
k141_563048_2	Vibrionaceae	391574.VSWAT3_04921	napC	3.13435e-08	0	4.06079e-08	1.23364e-07	2.67532e-06	1.01618e-06
k141_595392_2	Vibrionaceae	675817.VDA_000522	napC	8.30058e-08	0	8.98301e-08	0	2.03914e-06	9.60479e-07
k141_596677_12	Rhodobacteraceae	A0A0P1IIU5	napC	0	2.45802e-07	8.35026e-08	0	1.95995e-06	1.16478e-06
k141_688837_12	Vibrionaceae	675817.VDA_002640	napC	2.50571e-07	1.72262e-07	9.71129e-08	0	1.834e-06	3.42982e-07
k141_739846_2	Vibrionaceae	1116375.VEJY3_17626	napC	0	0	0	0	1.39946e-06	4.01034e-07
k141_779727_5	Vibrionaceae	675817.VDA_002207	napC	1.0924e-07	3.60703e-08	1.79091e-08	5.74968e-08	1.83267e-06	9.6763e-07
k141_828653_2	Vibrionaceae	vex:VEA_000872	napC	3.30311e-07	2.06186e-07	1.29628e-07	1.36944e-07	0.000104258	4.10809e-05
k141_950878_3	Vibrionaceae	9c454ace8162d0304dab12923ed22ced	napC	0	0	1.12715e-07	0	2.69101e-06	2.19757e-06
k141_960430_2	Vibrionaceae	cac27ceb025f602d4faeb21bd2c3fbc7	napC	7.59306e-08	0	0	0	9.81865e-07	8.2553e-07
k141_1024280_47	Rhodobacteraceae	A0A1Y5SLA6	napC	1.19105e-07	4.65881e-08	3.95667e-08	5.25291e-06	9.74607e-06	4.53728e-06
k141_114663_1	Verrucomicrobia	A0A1Q9R3L9	narB	2.18913e-06	1.03276e-06	1.28936e-06	3.17109e-08	8.06364e-09	6.19439e-08
k141_128348_1	Vibrionaceae	e8ac021e4cd61fd3a5573171a8d92352	narB	0	0	1.43273e-07	5.36636e-07	0.000123301	5.49262e-05
k141_157320_2	Vibrionaceae	a772b0f0cb5132659429017c90408828	narB	7.88847e-08	5.35224e-08	2.85652e-08	3.60145e-07	7.43907e-06	3.56391e-06
k141_182025_1	Pseudoalteromonadaceae	39946.BGIOSGA017045-PA	narB	3.66964e-07	1.12896e-07	8.08136e-08	3.82463e-06	2.96722e-06	4.0851e-06
k141_216263_7	Alteromonadaceae	39946.BGIOSGA017045-PA	narB	6.50468e-07	2.8537e-07	3.66135e-07	2.24893e-05	9.40068e-06	9.7923e-06
k141_216263_8	Alteromonadaceae	308050895	narB	8.15042e-07	4.64764e-07	1.7061e-07	2.15067e-05	1.12553e-05	9.22785e-06
k141_220108_2	Alteromonadaceae	308050895	narB	2.87856e-05	5.48985e-05	0.000121865	2.97267e-07	5.74257e-08	1.99659e-07
k141_220108_3	Alteromonadaceae	39946.BGIOSGA017045-PA	narB	2.97409e-05	6.03233e-05	0.0001221	6.06732e-07	3.08219e-07	3.81176e-07
k141_226801_3	Kiritimatiellales	39946.BGIOSGA017045-PA	narB	6.5069e-06	2.79202e-06	1.19637e-06	1.35713e-08	2.89884e-09	9.27519e-08
k141_250511_1	Verrucomicrobia	A0A1Q9R3L9	narB	7.36022e-06	4.17205e-06	2.84985e-06	5.26644e-08	3.60384e-08	1.40175e-07
k141_263535_2	Bacillaceae	383767117	narB	5.66348e-06	1.56012e-06	9.89965e-07	3.69542e-07	1.00745e-07	2.12506e-07
k141_268709_1	Verrucomicrobia	edd20cd43943561ba0fa108818ae0549	narB	1.62023e-06	9.83315e-07	1.32508e-06	1.08346e-07	2.46153e-08	4.31903e-08
k141_280890_7	Vibrionaceae	shw:Sputw3181_0881	narB	1.47556e-07	2.86696e-08	8.52208e-08	3.00658e-08	7.71802e-06	2.61151e-06
k141_280890_8	Vibrionaceae	39946.BGIOSGA017045-PA	narB	1.39882e-07	5.35169e-08	4.74863e-08	5.14602e-08	8.15044e-06	3.54889e-06
k141_353372_1	Vibrionaceae	e8ac021e4cd61fd3a5573171a8d92352	narB	1.05598e-07	0	0	0	3.56624e-06	9.52026e-07
k141_361724_3	Phyllobacteriaceae	408672.NBCG_01050	narB	4.16108e-06	2.37248e-06	9.99411e-07	6.89237e-08	1.41559e-08	3.20411e-07
k141_365241_14	Vibrionaceae	e8ac021e4cd61fd3a5573171a8d92352	narB	1.13496e-07	9.76673e-08	0	1.17942e-07	5.8299e-06	2.57665e-06
k141_382280_5	Synechococcaceae	W0H1A2	narB	1.00462e-05	2.53564e-06	1.43738e-06	4.20572e-07	1.39303e-07	4.52662e-08
k141_408670_4	Flavobacteriaceae	8afe2eecf7d32857779a4e3c9ccce478	narB	6.65226e-07	2.29132e-07	3.04906e-07	2.20843e-06	7.5274e-07	1.37147e-06
k141_438019_6	Alphaproteobacteria	408672.NBCG_01050	narB	5.39235e-06	3.79769e-06	3.19887e-06	5.14199e-07	0	9.97165e-07
k141_515739_2	Puniceicoccaceae	294054160	narB	4.42108e-06	1.49727e-06	6.60772e-07	3.95698e-08	3.97875e-07	2.98424e-07
k141_546172_2	Actinobacteria	234621.RER_27210	narB	2.55466e-06	1.21056e-06	4.22793e-07	2.17481e-07	5.29163e-08	4.18636e-07
k141_583940_2	Vibrionaceae	1001530.PMSV_44	narB	9.84909e-08	3.08198e-07	3.92623e-07	0	1.12715e-06	9.90324e-07
k141_587312_2	Pseudoalteromonadaceae	322831398	narB	1.01928e-07	5.97094e-08	8.05589e-08	1.49042e-06	9.58405e-07	1.79589e-06
k141_636479_2	Actinobacteria	09f178424bb4e33560bc4bede004751f	narB	1.50456e-05	3.38039e-06	2.666e-06	1.25215e-06	6.68247e-08	9.20986e-07
k141_665835_3	Vibrionaceae	1157a06d1a716e859cb39c4e2dda464e	narB	7.78093e-08	0	0	8.95204e-08	1.66624e-06	7.05325e-07
k141_716618_2	Alteromonadaceae	308050895	narB	6.24853e-06	1.64742e-05	4.35844e-05	2.80062e-06	5.37701e-07	1.0617e-06
k141_720517_1	Vibrionaceae	5c62c0219ff39fe87239a8a57dc0e3d4	narB	3.0568e-08	1.69567e-07	7.38521e-08	5.48673e-08	2.56956e-06	9.28117e-07
k141_774794_7	Flavobacteriaceae	8afe2eecf7d32857779a4e3c9ccce478	narB	9.07488e-08	6.28706e-08	6.74467e-08	1.08948e-05	8.76392e-06	5.36973e-06
k141_785124_2	Verrucomicrobiaceae	497964.CfE428DRAFT_4918	narB	6.48076e-06	2.84846e-06	3.92287e-06	2.90542e-08	7.95639e-09	3.84386e-07
k141_802170_7	Vibrionaceae	1001530.PMSV_1702	narB	1.75395e-07	8.66597e-08	5.15194e-08	1.64039e-07	1.89267e-06	6.6789e-07
k141_802170_8	Vibrionaceae	9e182a5fb1b883124068feb8ea775c61	narB	6.96559e-08	2.15697e-08	9.15945e-09	1.47031e-08	1.88361e-06	8.98965e-07
k141_807314_2	Haliscomenobacteraceae	8afe2eecf7d32857779a4e3c9ccce478	narB	2.22658e-07	1.06303e-07	5.47085e-08	2.017e-06	4.45397e-07	2.34866e-06
k141_820933_3	Alteromonadaceae	308050895	narB	1.1365e-07	6.1552e-08	4.87258e-08	1.18162e-05	4.89763e-06	4.25664e-06
k141_820933_4	Alteromonadaceae	39946.BGIOSGA017045-PA	narB	1.00758e-07	9.34502e-08	1.70465e-07	9.69385e-06	2.59115e-06	3.67482e-06
k141_836039_2	Chitinophagaceae	8afe2eecf7d32857779a4e3c9ccce478	narB	2.80321e-07	1.42324e-07	6.25833e-07	2.27948e-06	4.61082e-07	1.79487e-06
k141_854878_5	Actinobacteria	cbe8283f10d25027fbf876dbecc3ed72	narB	6.62727e-06	2.66529e-06	3.08272e-06	2.24951e-06	2.45213e-08	1.64392e-06
k141_897398_3	Archangiaceae	8afe2eecf7d32857779a4e3c9ccce478	narB	3.30476e-06	1.41889e-06	1.4936e-06	7.83531e-08	1.58664e-07	7.18026e-08
k141_904559_3	Flavobacteriaceae	8afe2eecf7d32857779a4e3c9ccce478	narB	1.04137e-07	1.3066e-07	6.06728e-08	4.56589e-07	1.02508e-06	7.66906e-07
k141_907762_1	Vibrionaceae	ddbea5153b87b1b6dfb884603901281a	narB	0	0	0	0	8.96653e-07	4.93801e-07
k141_922171_5	Chromatiaceae	7beddba9f03c8e931bdb02c43fba25a8	narB	1.29114e-07	2.02012e-07	0	4.48417e-07	4.30681e-07	2.01447e-06
k141_927300_2	Vibrionaceae	5c62c0219ff39fe87239a8a57dc0e3d4	narB	0	0	0	1.23839e-07	1.36404e-06	6.14756e-07
k141_928392_7	Vibrionaceae	886770e405d1772ddfae31dcabf86029	narB	2.05639e-07	8.26097e-08	7.01594e-08	5.48673e-08	1.85616e-06	6.39031e-07
k141_960067_2	Vibrionaceae	bec2696fcb3be8524ff186d47d9bf492	narB	0	0	7.16364e-08	3.78889e-07	3.83952e-05	1.45855e-05
k141_962118_5	Verrucomicrobia	A0A1Q9R3L9	narB	4.00144e-06	2.96141e-06	2.51411e-06	0	6.34532e-07	3.07063e-07
k141_963458_2	Actinobacteria	630eaead025020749c864e5b431f4f09	narB	1.21909e-06	7.24809e-07	1.00165e-06	1.51317e-07	7.5166e-09	2.62486e-07
k141_964064_2	Actinobacteria	9b751da45bea8c0d2f371ee9742ba90b	narB	1.67583e-05	7.02547e-06	4.8541e-06	2.54996e-06	2.27444e-07	1.98745e-06
k141_964413_7	Vibrionaceae	1001530.PMSV_2944	narB	1.13812e-07	8.90352e-08	0	2.3654e-07	2.11862e-06	7.18016e-07
k141_980659_5	Pseudoalteromonadaceae	308050895	narB	7.68764e-08	1.03533e-07	6.40076e-08	1.98708e-07	2.8944e-06	1.73598e-06
k141_61134_5	Ilumatobacteraceae	158520215	narC	1.97552e-05	6.72864e-06	5.5329e-06	1.10699e-06	0	1.55543e-06
k141_70880_2	Halobacteria	274854.MG2_0870	narC	9.6656e-06	4.55538e-06	3.96174e-06	2.22684e-08	0	1.82608e-07
k141_312819_3	Haloferacaceae	274854.MG2_0870	narC	9.39495e-07	1.05877e-06	8.12283e-07	0	0	0
k141_415459_2	Haloferacaceae	274854.MG2_0870	narC	3.39029e-06	1.41523e-06	2.06667e-06	1.59394e-07	1.3176e-08	4.36669e-08
k141_501805_2	Actinobacteria	158520215	narC	5.66448e-06	3.43421e-07	1.69369e-06	9.32376e-07	1.97941e-07	1.02908e-07
k141_628114_2	Haloferacaceae	274854.MG2_0870	narC	1.88351e-06	1.04382e-06	4.02956e-07	1.10878e-07	0	8.34562e-08
k141_687584_4	Ilumatobacteraceae	158520215	narC	4.70164e-06	1.94348e-06	2.30064e-06	8.47746e-07	1.13548e-07	5.66116e-07
k141_727812_2	Halobacteria	274854.MG2_0870	narC	5.77256e-06	1.60746e-06	2.16959e-06	0	3.80289e-08	6.78965e-08
k141_786768_1	Iamiaceae	158520215	narC	9.87448e-06	4.24393e-06	3.9675e-06	1.77448e-06	6.15165e-08	1.71317e-06
k141_800664_14	Haloferacaceae	274854.MG2_0870	narC	1.14599e-05	6.60851e-06	2.09514e-06	4.45367e-08	2.50343e-08	1.41587e-07
k141_803002_3	Candidatus Marinimicrobia	158520215	narC	1.4697e-05	3.59666e-06	1.35239e-06	0	0	4.82757e-08
k141_910761_5	Ilumatobacteraceae	158520215	narC	2.05853e-06	2.9741e-07	9.55435e-07	7.33313e-07	2.19097e-08	6.53396e-07
k141_929496_2	Halobacteria	274854.MG2_0870	narC	1.0966e-05	3.70278e-06	5.90701e-06	2.25514e-08	1.26763e-08	0
k141_935732_4	Actinobacteria	158520215	narC	5.34111e-06	2.11181e-06	6.32501e-07	2.59617e-08	0	3.85676e-07
k141_945106_7	Actinobacteria	158520215	narC	1.54031e-07	9.77039e-07	5.89299e-07	7.60304e-08	1.42458e-08	5.7227e-08
k141_1039735_6	Haloferacaceae	274854.MG2_0870	narC	4.51925e-06	3.6616e-07	8.72227e-07	0	0	3.61685e-08
k141_143122_2	Colwelliaceae	S5AQZ5	narH	1.15274e-07	3.4614e-08	1.46986e-08	4.99421e-07	3.69997e-07	1.48041e-06
k141_509689_2	Sterolibacteriaceae	237653302	narH	5.69788e-08	0	5.72702e-08	3.18448e-06	0	1.12846e-07
k141_640617_6	Rhodobacteraceae	A0A0N7LUV3	narH	1.35365e-07	8.14944e-08	2.32662e-07	2.68003e-06	1.28335e-06	1.28205e-06
k141_788692_2	Pseudoalteromonadaceae	Z5XR12	narH	2.92308e-07	1.41494e-07	1.47304e-08	9.09758e-07	1.09553e-06	1.4592e-06
k141_218382_3	Rhodobacteraceae	A0A225QD15	narI	5.89188e-08	4.60923e-08	7.4377e-08	2.82715e-06	1.06784e-05	5.8942e-06
k141_640617_4	Rhodobacteraceae	404589.Anae109_3598	narI	7.38681e-08	5.8801e-08	1.63593e-08	2.60585e-06	7.22542e-07	6.37833e-07
k141_640617_8	Rhodobacteraceae	A0A0N7M3P2	narI	5.59729e-08	0	4.11029e-08	2.26616e-06	1.25059e-06	7.95533e-07
k141_708590_3	Rhodobacteraceae	A0A225QD15	narI	5.59729e-08	0	0	1.77634e-06	8.1639e-06	4.07792e-06
k141_770333_3	Vibrionaceae	1116375.VEJY3_20991	narI	6.12622e-08	4.79256e-08	4.07026e-08	6.04787e-08	2.88335e-06	9.99676e-07
k141_788692_4	Pseudoalteromonadaceae	I3I5A4	narI	1.76657e-07	4.52721e-08	4.04727e-08	1.73132e-06	5.22174e-07	1.13161e-06
k141_54148_6	Planctomycetes	103486444	narJ	2.748e-06	2.23097e-06	5.71757e-07	2.16899e-07	3.81409e-08	5.86239e-07
k141_133926_1	Flavobacteriaceae	c51cb813719d22a6a594fcd376a3c7d8	narJ	1.41889e-05	2.06613e-05	2.48953e-05	0	6.67769e-09	8.23582e-09
k141_177885_4	Flavobacteriia	1034807.FBFL15_0462	narJ	2.11288e-07	1.27076e-07	1.32559e-07	8.32082e-07	1.89253e-06	1.10758e-06
k141_196720_8	Flavobacteriaceae	103486444	narJ	3.79185e-07	1.23534e-07	8.08587e-08	1.83798e-06	1.12743e-06	1.14092e-06
k141_197502_2	Flavobacteriaceae	103486444	narJ	3.69128e-07	7.98641e-08	3.94269e-08	1.83014e-06	1.01228e-06	1.14505e-06
k141_218382_2	Rhodobacteraceae	388739.RSK20926_15206	narJ	0	1.27193e-07	3.60078e-08	1.59471e-06	6.85379e-06	3.93842e-06
k141_257728_1	Flavobacteriaceae	237727.NAP1_13563	narJ	0.000198059	0.00024308	0.000163987	2.06727e-05	1.32677e-06	2.97342e-06
k141_257728_2	Flavobacteriaceae	209965245	narJ	0.000224546	0.000239802	0.000165002	3.68735e-05	1.57098e-06	8.87889e-06
k141_274803_2	Flavobacteriaceae	5977a77c68188b7d5c93a8c2cd59eca8	narJ	3.29245e-06	2.00213e-06	6.65027e-07	6.91699e-07	8.45837e-08	1.06572e-07
k141_287205_3	Flavobacteriaceae	c51cb813719d22a6a594fcd376a3c7d8	narJ	5.14439e-07	3.96327e-07	6.19622e-07	8.7754e-06	3.68856e-07	2.69382e-06
k141_305559_57	Flavobacteriaceae	c51cb813719d22a6a594fcd376a3c7d8	narJ	1.04935e-06	8.40046e-07	1.10803e-06	1.42369e-06	3.55268e-06	2.284e-06
k141_305559_58	Flavobacteriaceae	1034807.FBFL15_0462	narJ	4.44241e-07	1.89888e-07	1.25625e-07	1.74289e-06	3.67569e-06	2.05131e-06
k141_316644_3	Flavobacteriaceae	209965245	narJ	5.34744e-06	8.48542e-06	1.74902e-05	1.9875e-07	0	1.30429e-07
k141_369597_2	Flavobacteriaceae	1034807.FBFL15_0462	narJ	3.1094e-06	1.0714e-06	6.75665e-07	2.34488e-07	0	2.92829e-07
k141_410052_12	Rhodothalassiaceae	209965245	narJ	3.12115e-07	5.68246e-08	1.56469e-07	1.60614e-05	1.40084e-06	2.08364e-05
k141_423383_7	Flavobacteriaceae	209965245	narJ	3.7493e-07	8.74461e-08	8.89656e-08	2.8341e-06	1.23378e-06	1.97312e-06
k141_449309_4	Gammaproteobacteria	1034807.FBFL15_0462	narJ	2.713e-06	4.75488e-07	2.90105e-07	1.07084e-07	5.16907e-08	9.44894e-08
k141_467199_20	Flavobacteriia	103486444	narJ	2.76293e-07	5.5354e-08	2.72368e-08	1.40132e-05	1.18188e-05	7.4937e-06
k141_509720_10	Halieaceae	1034807.FBFL15_0462	narJ	1.39125e-07	9.34186e-08	3.00412e-08	4.09748e-06	1.75569e-06	1.20245e-05
k141_622000_15	Flavobacteriaceae	1034807.FBFL15_0462	narJ	2.76226e-07	6.05475e-08	8.86594e-08	7.39039e-06	5.05545e-06	8.56394e-06
k141_627720_5	Bacteroidetes	209965245	narJ	7.10424e-07	1.37255e-06	2.32341e-06	5.53472e-05	3.92023e-06	1.95303e-05
k141_640617_7	Rhodobacteraceae	A0A238LMA1	narJ	2.69553e-07	0	0	2.78483e-06	1.26671e-06	7.82551e-07
k141_641078_1	Xanthomonadaceae	103486444	narJ	3.3065e-05	1.57033e-05	4.73019e-06	8.36691e-07	2.79556e-07	1.33888e-06
k141_674789_2	Halieaceae	1034807.FBFL15_0462	narJ	2.91385e-05	2.25352e-05	1.98899e-05	1.15516e-06	4.32657e-08	4.75904e-06
k141_687618_5	Flavobacteriaceae	c51cb813719d22a6a594fcd376a3c7d8	narJ	1.11349e-07	6.55474e-08	5.64009e-08	1.06042e-05	5.26147e-06	3.10025e-06
k141_693820_2	Flavobacteriaceae	103486444	narJ	4.24547e-07	1.7397e-07	1.41781e-07	3.01947e-05	6.47817e-05	3.3709e-05
k141_708590_2	Rhodobacteraceae	388739.RSK20926_15206	narJ	0	0	0	1.18122e-06	6.57179e-06	4.70645e-06
k141_770333_2	Vibrionaceae	1116375.VEJY3_20996	narJ	5.36285e-08	3.31213e-08	0	8.35939e-08	2.17714e-06	1.07516e-06
k141_788692_3	Pseudoalteromonadaceae	410665649	narJ	4.50212e-07	8.9733e-08	3.81046e-08	6.35468e-07	1.35803e-06	7.72134e-07
k141_789016_1	Flavobacteriaceae	209965245	narJ	2.55746e-07	6.76293e-08	5.74368e-08	3.21206e-05	1.44794e-05	1.41636e-05
k141_800992_1	Flavobacteriaceae	c6ba5e35b5387defa68007df61b3e0f1	narJ	2.99556e-06	3.54439e-06	5.067e-06	9.11326e-09	0	4.83769e-08
k141_852533_2	Flavobacteriaceae	c51cb813719d22a6a594fcd376a3c7d8	narJ	1.17624e-06	2.54289e-06	1.45926e-06	5.28157e-07	5.03639e-09	2.60884e-08
k141_880165_2	Flavobacteriaceae	f42cf5e26ab9d02c0bc50bcd072120b9	narJ	0.000294841	0.00031454	0.000189415	2.73091e-05	7.46627e-06	8.05948e-06
k141_957496_2	Flavobacteriaceae	103486444	narJ	4.97235e-06	2.64897e-06	2.67948e-06	3.11536e-07	6.72876e-09	9.86608e-08
k141_962959_1	Flavobacteriaceae	209965245	narJ	6.24356e-08	1.87859e-08	1.67524e-08	1.13467e-05	3.32125e-06	4.19044e-06
k141_965231_2	Flavobacteriaceae	103486444	narJ	6.10943e-06	1.92752e-06	1.75427e-07	1.03162e-07	0	1.5988e-07
k141_1001011_2	Halieaceae	1034807.FBFL15_0462	narJ	5.10123e-07	2.37175e-07	6.77084e-07	3.15925e-06	9.65035e-08	1.37452e-06
k141_1019844_2	Flavobacteriaceae	209965245	narJ	1.9151e-07	0	9.26567e-07	1.77363e-06	4.80075e-07	1.05512e-06
k141_1064251_1	Cyclobacteriaceae	209965245	narJ	5.72053e-06	4.70808e-06	4.41639e-06	6.47682e-07	2.09937e-08	4.41353e-07
k141_143122_3	Colwelliaceae	314275.MADE_1019265	narW	3.25764e-07	0	3.22534e-08	8.71536e-07	3.65649e-07	1.22105e-06
k141_1026047_2	Alteromonadaceae	314275.MADE_1019265	narW	2.75027e-07	1.22027e-07	3.63637e-08	1.43895e-06	9.03557e-07	9.10236e-07
k141_42567_3	Rhodobacteraceae	1051075.PDI_2232	narZ	1.68544e-06	9.06977e-08	3.85143e-08	5.31085e-06	1.11318e-06	3.48108e-06
k141_296241_4	Rhodobacteraceae	314262.MED193_07788	narZ	6.51347e-08	5.43049e-08	5.03133e-08	1.51088e-06	6.08512e-06	3.956e-06
k141_640617_5	Rhodobacteraceae	A0A0P1F8Z1	narZ	1.73301e-07	6.04513e-08	5.47934e-08	2.24114e-06	8.78399e-07	7.3678e-07
k141_764683_2	Vibrionaceae	9f6e6570788f18b9c665f6c156f4c16b	narZ	2.62443e-07	1.26928e-07	0	0	2.55908e-06	1.09008e-06
k141_993302_2	Rhodobacteraceae	1051075.PDI_2232	narZ	4.46623e-06	2.83878e-06	1.6427e-06	5.84854e-06	4.13449e-07	2.76342e-06
k141_43767_3	Spongiibacteraceae	247633.GP2143_09952	nasA	4.50646e-06	1.54639e-06	6.54948e-07	1.33675e-07	1.79353e-08	3.13474e-08
k141_83125_5	Pseudoalteromonadaceae	a0462edc72da2f62d902e4911f0ca9e2	nasA	6.40325e-06	1.51709e-05	4.4345e-05	4.23287e-07	1.43609e-07	1.3063e-07
k141_92322_9	Oceanospirillaceae	8da424644d58c407b3405725a3925388	nasA	2.11344e-07	5.95487e-08	9.06366e-08	0.00011142	3.5482e-06	5.06321e-05
k141_164560_6	Oceanospirillaceae	8da424644d58c407b3405725a3925388	nasA	3.27739e-07	5.98246e-07	4.67847e-07	8.14069e-06	7.29434e-07	4.743e-06
k141_172734_6	Oceanospirillaceae	f979bb4edfed97a57abb44c46a3188f2	nasA	1.28913e-05	3.90127e-05	6.82784e-05	5.68598e-08	0	1.99547e-08
k141_178197_5	Rhodobacteraceae	8da424644d58c407b3405725a3925388	nasA	7.30384e-07	2.01181e-06	8.53208e-06	6.31476e-08	2.51822e-08	8.47029e-08
k141_192146_9	Pseudoalteromonadaceae	a0462edc72da2f62d902e4911f0ca9e2	nasA	3.88457e-05	5.81041e-05	0.00016818	5.86333e-07	3.48778e-07	4.12406e-07
k141_197796_91	Rhodobacteraceae	553220.CAMGR0001_0419	nasA	1.76555e-07	6.67089e-08	1.34033e-07	1.86562e-05	9.1825e-05	4.61818e-05
k141_229781_2	Spongiibacteraceae	247633.GP2143_09952	nasA	4.80025e-06	1.47029e-06	9.0276e-07	5.54178e-08	2.90742e-08	1.49027e-07
k141_303546_6	Rhodobacteraceae	553220.CAMGR0001_0419	nasA	2.24775e-07	1.96354e-07	1.92009e-07	5.35934e-06	1.00174e-05	6.33364e-06
k141_317380_2	Proteobacteria	206d69acbe9b41eb265fd42e00dbc6aa	nasA	4.58386e-07	6.82233e-07	5.86118e-07	1.1227e-06	7.91476e-08	3.23134e-06
k141_324108_2	Porticoccaceae	8da424644d58c407b3405725a3925388	nasA	2.55341e-06	1.20097e-06	6.83896e-07	3.94152e-08	0	9.82655e-08
k141_365383_17	Rhodobacteraceae	553220.CAMGR0001_0419	nasA	4.85197e-07	3.41775e-07	4.18076e-07	2.15396e-06	1.61686e-06	1.68658e-06
k141_405159_1	Litoricolaceae	553220.CAMGR0001_0419	nasA	1.36535e-05	4.4944e-05	7.08896e-05	5.46711e-08	3.57378e-08	7.14348e-08
k141_438497_2	Oceanospirillaceae	467200.SSRG_05003	nasA	6.54455e-08	6.75173e-08	7.22886e-08	1.89363e-06	4.53961e-09	2.00823e-06
k141_579110_6	Oceanospirillaceae	8da424644d58c407b3405725a3925388	nasA	1.33434e-07	3.24833e-07	4.25813e-07	1.81473e-05	5.51697e-07	1.3266e-05
k141_582838_176	Rhodobacteraceae	A0A0P1GS56	nasA	2.40767e-07	1.00318e-07	2.13215e-07	4.7898e-07	7.38836e-06	4.11568e-06
k141_583927_10	Rhodobacteraceae	553220.CAMGR0001_0419	nasA	4.93445e-07	3.11354e-07	3.6425e-07	2.20233e-06	6.99469e-06	5.1277e-06
k141_595365_6	Actinobacteria	467200.SSRG_05003	nasA	4.00561e-06	2.3544e-06	1.87558e-06	1.37588e-06	1.67693e-07	1.77752e-06
k141_617590_4	Litoricolaceae	553220.CAMGR0001_0419	nasA	8.28967e-06	3.42224e-05	7.308e-05	8.29279e-08	5.93038e-08	4.80856e-08
k141_725984_2	Oceanospirillaceae	M5DR01	nasA	1.40888e-07	2.56671e-08	6.53959e-08	2.04385e-06	4.28392e-08	6.96163e-06
k141_726563_2	Vibrionaceae	b871eadf0ff59c9fc9b545df0e88617d	nasA	9.33074e-08	6.78577e-08	8.86272e-08	4.23761e-08	5.35764e-06	2.63857e-06
k141_759668_10	Oceanospirillaceae	M5DR01	nasA	9.67329e-08	5.83706e-08	7.79854e-08	4.00065e-06	8.35499e-09	5.23446e-06
k141_788803_2	Rhodobacteraceae	A0A0P1G1D7	nasA	1.39214e-06	5.31579e-06	1.1055e-05	2.01545e-08	1.55533e-08	2.10837e-08
k141_845857_40	Vibrionaceae	553220.CAMGR0001_0419	nasA	8.81578e-08	8.36946e-08	4.26881e-08	5.1861e-08	6.02877e-06	2.79546e-06
k141_861768_5	Vibrionaceae	0bca432f953b1b869cb9982a382be75e	nasA	4.79207e-08	1.7807e-07	7.56165e-08	1.77405e-07	1.57453e-06	3.98247e-07
k141_880590_39	Pseudoalteromonadaceae	a0462edc72da2f62d902e4911f0ca9e2	nasA	3.74257e-07	5.53696e-07	5.17822e-07	1.93162e-05	7.70302e-06	8.69496e-06
k141_939898_3	Halieaceae	A0A1A9EXB5	nasA	2.36702e-06	2.50867e-06	1.48181e-06	5.36993e-08	1.98709e-09	1.71558e-07
k141_971798_8	Oceanospirillaceae	M5DR01	nasA	9.94783e-08	9.41398e-08	1.57131e-07	1.12078e-06	2.86791e-08	7.66378e-06
k141_981141_2	Spongiibacteraceae	247633.GP2143_09952	nasA	4.74324e-06	1.90722e-06	6.29508e-07	2.58927e-08	1.4271e-08	9.61801e-09
k141_984178_2	Campylobacteraceae	553220.CAMGR0001_0419	nasA	1.53469e-07	9.69707e-07	0	4.2119e-07	1.76991e-07	2.92401e-08
k141_1010776_3	Rhodobacteraceae	314264.ROS217_14811	nasA	3.23399e-06	2.22347e-06	1.38812e-06	2.61517e-06	1.09284e-07	1.41658e-06
k141_1043585_7	Rhodobacteraceae	553220.CAMGR0001_0419	nasA	2.94615e-07	2.48259e-07	1.51289e-06	8.8646e-06	5.27401e-06	2.9997e-06
k141_1064606_2	Rhodobacteraceae	A0A0P1ELP6	nasA	2.2877e-07	5.98219e-08	1.16854e-07	5.38043e-08	1.75609e-06	9.63468e-07
k141_34658_5	Rhodobacteraceae	4f266419cf9c11ee4aff5861ffac1d8b	nasB	3.63513e-07	0	5.93559e-08	5.47421e-07	1.48636e-06	1.51742e-06
k141_181208_2	Halieaceae	3b32ca92062aefaf76bebb72b6e7fdf9	nasB	3.42476e-07	3.7794e-07	6.02161e-07	1.94963e-06	2.64134e-07	1.05648e-06
k141_310951_2	Rhodobacteraceae	391613.RTM1035_02550	nasB	3.66745e-07	2.45919e-07	9.58519e-07	7.29081e-06	3.54069e-06	2.07659e-06
k141_322137_2	Gammaproteobacteria	18798870a1fd07e9f8df426f49894a56	nasB	5.76571e-06	9.03656e-07	4.01185e-07	2.29471e-07	1.77913e-09	9.97007e-07
k141_369151_2	Halieaceae	3b32ca92062aefaf76bebb72b6e7fdf9	nasB	1.62931e-05	1.41409e-05	1.18548e-05	1.67104e-06	2.56297e-07	2.96052e-06
k141_914401_5	Rhodobacteraceae	e2c6db025de378673e29a9700dc4b2f9	nasB	9.13488e-08	5.71699e-07	1.87051e-07	1.54762e-06	4.01725e-07	7.14797e-07
k141_992316_9	Oceanospirillaceae	09a696be1efe74bb2ba38aa05c3b3b79	nasB	2.15001e-07	1.66941e-07	5.4687e-07	2.34969e-06	8.90359e-09	6.5306e-06
k141_1004540_20	Oceanospirillaceae	09a696be1efe74bb2ba38aa05c3b3b79	nasB	1.52426e-07	1.20498e-07	2.23864e-08	1.4956e-06	3.6083e-08	8.57339e-06
k141_92645_2	Vibrionaceae	H2IKR2	nifD	2.34555e-07	1.28733e-07	7.79193e-08	7.27401e-08	1.39538e-06	7.56179e-07
k141_2596_3	Methanomassiliicoccaceae	332796655	nifH	5.76607e-06	3.03255e-06	1.60208e-07	0	0	1.68526e-07
k141_4582_4	Gammaproteobacteria	478177377	nifH	1.11047e-06	6.16396e-07	3.16471e-06	6.82325e-08	0	5.13576e-08
k141_7992_2	Litoricolaceae	431930546	nifH	3.90813e-05	7.5458e-05	4.46869e-05	2.70406e-08	1.48099e-08	1.04375e-08
k141_26801_51	Rhodobacteraceae	1051075.PDI_0784	nifH	0	3.64234e-08	7.73347e-08	1.62414e-05	6.64409e-05	3.80815e-05
k141_34484_8	Litoricolaceae	478177377	nifH	1.31324e-05	4.13337e-05	7.08042e-05	0	1.27302e-08	1.79436e-08
k141_49870_6	Vibrionaceae	121998142	nifH	4.04767e-07	1.62419e-07	4.63667e-08	0	5.54831e-06	1.89344e-06
k141_61746_3	Halieaceae	114322025	nifH	4.35137e-06	1.77535e-06	3.48376e-06	4.19102e-06	8.88484e-08	1.09484e-06
k141_67043_5	Flavobacteriaceae	531844.FIC_00750	nifH	3.52787e-06	4.38821e-06	1.2525e-05	1.0248e-07	0	4.11388e-08
k141_69613_9	Flavobacteriia	445970.ALIPUT_02109	nifH	2.49133e-07	2.55603e-08	2.06226e-08	7.85166e-07	1.77612e-06	1.05897e-06
k141_71555_1	Flavobacteriaceae	992406.RIA_0013	nifH	1.15769e-05	1.69292e-05	5.04769e-05	1.59697e-05	1.33502e-06	5.04968e-06
k141_72217_2	Flavobacteriaceae	531844.FIC_00750	nifH	1.95586e-06	2.05376e-06	1.81638e-07	1.48022e-07	4.32809e-08	9.69249e-08
k141_76332_4	Flavobacteriia	445970.ALIPUT_02109	nifH	1.51645e-06	5.81516e-07	1.11191e-06	1.89205e-06	3.72382e-07	2.87022e-06
k141_78668_14	Rhodobacteraceae	568284145	nifH	4.96111e-07	2.65208e-06	7.77839e-06	1.71848e-08	0	0
k141_84735_1	Rhodobacteraceae	478177377	nifH	9.90109e-06	7.9947e-06	3.45722e-06	6.27762e-06	4.86627e-08	2.4004e-06
k141_85371_3	Oceanospirillaceae	431930546	nifH	0	3.83405e-08	3.0934e-08	5.00955e-06	7.92276e-07	3.97858e-06
k141_86043_1	Flavobacteriaceae	407452706	nifH	0.000339592	0.000408457	0.000250052	3.84588e-05	1.30417e-06	7.11033e-06
k141_90179_8	Flavobacteriaceae	531844.FIC_00750	nifH	8.3483e-07	5.97813e-07	7.98959e-07	1.24623e-06	9.40514e-07	2.08841e-06
k141_91839_2	Rhodobacteraceae	1051075.PDI_0784	nifH	6.39816e-06	6.30567e-06	1.20713e-05	4.35732e-07	0	7.80878e-08
k141_92645_1	Vibrionaceae	H2IKR1	nifH	0	1.75727e-07	0	1.77706e-07	1.29814e-06	4.53978e-07
k141_99812_2	Halieaceae	247639.MGP2080_10253	nifH	1.73162e-06	2.21602e-06	1.6346e-06	2.6096e-06	4.76532e-07	2.79787e-06
k141_103537_3	Puniceicoccaceae	111027051	nifH	3.79382e-06	9.92943e-07	2.31833e-07	4.94052e-07	3.15926e-08	3.88921e-08
k141_104887_2	Oceanospirillaceae	431930546	nifH	0	3.90885e-08	6.63947e-08	4.20581e-06	2.91864e-08	5.97798e-06
k141_105440_7	Rhodobacteraceae	568284145	nifH	9.97702e-08	5.47721e-08	5.37855e-07	3.45366e-06	9.75901e-07	7.29373e-07
k141_105999_3	Nitrosomonadales	439292.Bsel_3317	nifH	3.59405e-07	0	3.28767e-08	2.40396e-06	1.26267e-07	2.0605e-06
k141_120730_39	Oceanospirillaceae	56460220	nifH	0	0	3.42758e-08	1.44881e-06	0	4.41951e-06
k141_128187_3	Oceanospirillaceae	121998142	nifH	1.66866e-07	1.00415e-08	3.2407e-08	2.84581e-06	1.0197e-07	5.1931e-06
k141_132764_1	Bacteriovoracaceae	374330920	nifH	7.85108e-07	1.35122e-07	1.02587e-07	1.08782e-07	5.21277e-07	1.18212e-06
k141_134726_8	Rhodobacteraceae	351016.RAZWK3B_19546	nifH	1.77538e-07	1.8716e-07	1.9923e-06	5.35194e-06	3.50065e-06	2.04571e-06
k141_142778_2	Oceanospirillaceae	121998142	nifH	8.92786e-08	2.41765e-08	3.42213e-08	1.12268e-06	2.00577e-08	9.70992e-06
k141_143808_1	Actinobacteria	158319050	nifH	4.82134e-06	1.94003e-06	1.61833e-06	7.25745e-08	0	2.46296e-07
k141_146843_5	Flavobacteriaceae	445970.ALIPUT_02109	nifH	1.37227e-07	7.28471e-08	2.05684e-07	1.61824e-05	1.32804e-05	8.45552e-06
k141_149769_2	Rhodocyclaceae	257095885	nifH	4.90098e-08	0	0	2.88556e-06	0	2.01253e-07
k141_156337_16	Phyllobacteriaceae	209966081	nifH	8.05693e-06	3.90439e-06	1.86586e-06	4.83102e-07	0	4.76473e-07
k141_159573_1	Halieaceae	431930546	nifH	8.58814e-07	0	2.81548e-07	2.11453e-06	8.49514e-08	7.02137e-07
k141_161166_2	Vibrionaceae	56460220	nifH	0	0	9.76861e-08	0	1.52481e-06	1.27965e-06
k141_179636_4	Oceanospirillaceae	121998142	nifH	9.06461e-08	5.31846e-08	3.01127e-08	1.64969e-05	8.1374e-07	1.23979e-05
k141_180961_9	Oceanospirillaceae	431930546	nifH	4.7642e-08	3.15818e-07	5.49771e-08	2.74575e-06	2.56319e-08	6.15154e-06
k141_181941_5	Iamiaceae	256831939	nifH	4.95702e-06	2.51837e-06	3.79068e-06	1.09125e-06	1.79573e-07	1.7781e-06
k141_188308_2	Halieaceae	121998142	nifH	4.23758e-07	1.31748e-06	4.03359e-07	3.66481e-06	5.2378e-07	1.3352e-05
k141_188940_1	Gammaproteobacteria	575589.HMPREF0018_00363	nifH	3.07977e-06	1.61021e-06	9.11169e-08	0	0	1.56278e-07
k141_195054_3	Rhodocyclaceae	257095885	nifH	0	0	1.64383e-08	3.82618e-06	0	3.87043e-08
k141_197461_7	Flavobacteriaceae	992406.RIA_0013	nifH	1.47269e-07	2.09844e-07	8.73619e-08	2.74715e-06	1.41477e-06	9.60078e-07
k141_197796_84	Rhodobacteraceae	478177377	nifH	1.3787e-07	2.62727e-08	1.37401e-07	1.36778e-05	9.00687e-05	4.10721e-05
k141_203779_1	Halieaceae	121998142	nifH	5.7183e-06	1.81406e-06	7.42954e-07	2.47698e-07	0	5.57014e-07
k141_212814_2	Flavobacteriaceae	445970.ALIPUT_02109	nifH	0	2.83743e-08	0	3.52154e-05	1.70495e-05	1.60548e-05
k141_217323_54	Rhodobacteraceae	A0A177HBL6	nifH	5.63613e-07	3.2147e-07	2.80535e-07	1.7629e-05	6.91031e-06	6.93253e-06
k141_217323_76	Rhodobacteraceae	375451.RD1_0136	nifH	2.03783e-07	2.44612e-07	2.34968e-07	2.12101e-05	9.7643e-06	7.3443e-06
k141_218100_3	Oceanospirillaceae	56460220	nifH	0	0	9.81557e-08	6.19682e-06	6.58577e-08	3.82498e-05
k141_225813_2	Methanomassiliicoccaceae	332796655	nifH	8.93741e-06	6.85118e-06	3.66578e-06	3.79319e-08	2.29619e-08	2.19621e-07
k141_230187_88	Rhodobacteraceae	1051075.PDI_0784	nifH	0	3.69269e-08	3.13616e-08	2.34888e-05	9.56508e-06	6.25078e-06
k141_245967_4	Hungateiclostridiaceae	218960616	nifH	4.59328e-06	2.89197e-06	1.37369e-06	2.92425e-08	0	1.54459e-08
k141_247017_2	Flavobacteriaceae	445970.ALIPUT_02109	nifH	3.68391e-07	7.73197e-07	2.42696e-06	1.21603e-05	5.95935e-07	4.97735e-06
k141_247303_5	Pseudoalteromonadaceae	56460220	nifH	3.02109e-07	1.16133e-07	1.33237e-07	1.28554e-08	1.16987e-06	1.08983e-06
k141_252005_1	Crocinitomicaceae	407452706	nifH	4.29334e-07	1.23565e-06	1.78038e-06	0	2.70733e-08	1.05895e-07
k141_257246_1	Flavobacteriaceae	445970.ALIPUT_02109	nifH	1.95986e-05	2.17491e-05	1.46315e-05	3.23263e-05	1.06322e-05	8.60053e-06
k141_261140_4	Porticoccaceae	114322025	nifH	4.83244e-06	2.59465e-06	1.24585e-06	2.01627e-07	0	2.45467e-07
k141_267632_3	Methanomassiliicoccaceae	332796655	nifH	6.84458e-06	6.4279e-06	4.64198e-06	2.08958e-07	4.68309e-08	1.69483e-07
k141_268211_4	Rhodobacteraceae	1051075.PDI_0784	nifH	2.37942e-06	1.43872e-06	3.12515e-06	6.4948e-06	3.74238e-06	2.79838e-06
k141_269119_2	Pseudomonadaceae	56460220	nifH	0	0	1.49957e-07	4.02076e-07	1.35606e-08	1.30638e-06
k141_270332_3	Flavobacteriaceae	445970.ALIPUT_02109	nifH	1.30243e-07	2.45051e-08	7.5032e-08	9.64931e-06	4.54544e-06	3.18415e-06
k141_270801_3	Oceanospirillaceae	431930546	nifH	0	2.02762e-08	3.35796e-08	1.35491e-05	0	3.62938e-05
k141_271209_3	Porticoccaceae	431930546	nifH	5.7331e-06	2.38226e-06	9.08971e-07	0	0	1.09396e-08
k141_281264_2	Geobacteraceae	383460030	nifH	5.59843e-07	8.11047e-08	1.03322e-07	2.80045e-06	0	0
k141_286255_4	Sphingobacteriaceae	374330920	nifH	1.05322e-07	3.07231e-08	4.58403e-07	2.37261e-06	5.11461e-07	1.50832e-06
k141_288012_3	Rhizobiales	b585cd517de01e794e62e8bcbd208e6d	nifH	4.74415e-07	5.81241e-07	7.69769e-07	1.94755e-06	1.14511e-07	6.81081e-06
k141_289969_3	Alphaproteobacteria	374330920	nifH	2.73661e-06	1.00951e-06	9.38667e-07	2.40097e-07	0	5.08016e-07
k141_301581_4	Rhodobacteraceae	478177377	nifH	1.25497e-06	6.39184e-06	1.25199e-05	3.39809e-08	8.25984e-09	9.98882e-08
k141_302103_4	Alphaproteobacteria	402770885	nifH	7.08589e-06	4.03294e-06	2.4709e-06	9.41002e-08	6.1013e-08	1.154e-06
k141_303546_14	Rhodobacteraceae	478177377	nifH	1.19703e-07	1.24858e-07	4.59511e-08	3.34292e-06	1.13123e-05	8.02219e-06
k141_303817_1	Methanomassiliicoccaceae	332796655	nifH	8.03251e-06	5.4192e-06	4.53182e-06	0	2.07032e-08	2.34182e-07
k141_305966_2	Litoricolaceae	431930546	nifH	6.56622e-06	2.82455e-05	5.64095e-05	5.2435e-08	3.87816e-08	0
k141_311166_12	Litoricolaceae	431930546	nifH	1.32134e-05	4.27998e-05	6.41968e-05	0	0	7.2183e-08
k141_318394_2	unclassified	332796655	nifH	2.49384e-06	1.11908e-06	2.08734e-07	0	2.17177e-08	0
k141_318754_8	Flavobacteriaceae	531844.FIC_00750	nifH	1.07151e-05	1.40976e-05	6.69014e-06	4.50913e-08	2.18898e-08	1.96438e-07
k141_318905_49	Flavobacteriaceae	445970.ALIPUT_02109	nifH	2.00521e-07	1.81942e-07	1.58889e-07	9.03447e-06	4.53158e-06	1.06199e-05
k141_331747_4	Oceanospirillaceae	121998142	nifH	4.22221e-07	1.0637e-07	1.20451e-07	0.000105215	4.38744e-06	5.5782e-05
k141_336131_20	Bacteria	445970.ALIPUT_02109	nifH	1.89815e-07	1.42389e-07	4.37651e-08	1.1395e-05	8.71231e-06	5.66549e-06
k141_337253_12	Porticoccaceae	431930546	nifH	1.55794e-05	4.43329e-06	2.30454e-06	2.7747e-08	5.57027e-08	1.78018e-07
k141_342745_2	Bacteria	290317.Cpha266_2097	nifH	3.16495e-06	3.01085e-06	4.84857e-07	4.70728e-07	2.22738e-08	5.27605e-07
k141_347284_1	Vibrionaceae	121998142	nifH	1.53532e-07	0	8.92558e-08	2.91897e-07	3.75984e-05	1.52273e-05
k141_351921_5	Oceanospirillaceae	56460220	nifH	9.30025e-07	3.87765e-07	2.58028e-07	3.55783e-06	4.25348e-08	2.58999e-06
k141_355511_41	Gammaproteobacteria	121998142	nifH	2.27247e-07	0	5.78231e-08	1.44396e-05	1.25962e-06	1.98281e-05
k141_355877_9	Flavobacteriaceae	531844.FIC_00750	nifH	5.07682e-06	2.13753e-06	3.31974e-08	3.98306e-07	1.45932e-08	1.23931e-07
k141_364642_4	Oceanospirillaceae	121998142	nifH	9.69447e-08	5.23481e-07	8.21621e-07	4.36938e-06	7.03704e-07	4.75863e-06
k141_365241_11	Vibrionaceae	469820122	nifH	9.84909e-08	0	1.32597e-07	1.02349e-07	7.20045e-06	2.58224e-06
k141_365383_9	Rhodobacteraceae	478177377	nifH	4.52497e-07	2.17095e-07	6.9288e-08	1.95115e-06	6.41686e-07	7.44496e-07
k141_369478_3	Oceanospirillaceae	56460220	nifH	0	3.85247e-08	0	1.58304e-06	0	6.61906e-06
k141_370329_4	Ilumatobacteraceae	332983452	nifH	2.17343e-06	3.0206e-07	2.03051e-06	9.41279e-07	0	7.22735e-07
k141_375380_7	Bacteria	203119.Cthe_2377	nifH	2.85827e-06	2.62497e-06	5.73094e-07	1.97116e-08	1.108e-08	0
k141_387923_2	Gammaproteobacteria	121998142	nifH	2.1616e-07	4.10965e-08	2.17427e-08	6.80144e-08	1.09664e-07	2.01743e-06
k141_389912_2	Aestuariirhabdaceae	431930546	nifH	1.88294e-06	2.53664e-06	4.81363e-07	5.19232e-08	0	3.90819e-08
k141_392930_3	Bacteria	407452706	nifH	5.29918e-06	3.20814e-06	2.78894e-06	1.18411e-07	0	5.75489e-07
k141_396420_2	Pelagibacteraceae	743299.Acife_3199	nifH	2.20304e-06	1.05239e-06	1.7156e-07	7.44132e-07	0	2.68965e-07
k141_397076_2	Litoricolaceae	478177377	nifH	1.1668e-05	2.70845e-05	7.006e-05	2.45398e-08	1.34575e-08	3.60404e-08
k141_400744_2	Rhodobacteraceae	478177377	nifH	9.97702e-08	7.80504e-08	1.32574e-07	2.37777e-06	1.05432e-05	5.95546e-06
k141_406515_17	Vibrionaceae	56460220	nifH	9.80195e-08	1.47308e-07	0	2.54648e-08	5.66529e-06	3.92672e-06
k141_407411_2	Actinobacteria	296271537	nifH	2.84599e-06	1.84391e-07	5.45602e-07	0	1.68438e-08	7.89411e-08
k141_408197_2	Halieaceae	121998142	nifH	7.54022e-07	8.93831e-07	7.9623e-07	3.60866e-07	2.12774e-07	1.1748e-06
k141_409313_22	Rhodobacteraceae	1051075.PDI_0784	nifH	3.18367e-05	1.84148e-05	7.84012e-06	1.65918e-06	1.48099e-08	2.1903e-06
k141_416297_7	Flavobacteriaceae	445970.ALIPUT_02109	nifH	7.70095e-06	3.75093e-06	1.71377e-06	3.58975e-07	1.01739e-07	1.06618e-06
k141_417200_8	Rhodobacteraceae	478177377	nifH	5.61716e-07	2.17675e-07	4.51772e-07	2.76499e-07	2.24599e-06	1.1647e-06
k141_417467_1	Pseudoalteromonadaceae	114322025	nifH	2.44124e-07	1.98936e-08	3.37908e-08	6.93014e-06	6.9142e-06	6.48721e-06
k141_417579_7	Flavobacteriaceae	445970.ALIPUT_02109	nifH	2.4857e-06	1.41057e-06	4.13839e-07	1.02651e-06	1.39043e-07	3.10741e-07
k141_418935_2	Flavobacteriaceae	992406.RIA_0013	nifH	1.52528e-07	0	1.424e-07	2.09914e-05	3.60507e-05	1.78008e-05
k141_420381_2	Sphingobacteriaceae	679937.Bcop_0699	nifH	4.69223e-07	4.00267e-08	8.79706e-07	2.2208e-06	5.06985e-07	2.59202e-06
k141_420448_5	Sphingobacteriaceae	331678.Cphamn1_2087	nifH	5.72067e-06	4.50327e-06	1.40472e-06	1.98469e-07	7.46224e-09	7.4942e-08
k141_420564_19	Alteromonadaceae	114322025	nifH	2.43882e-07	1.35561e-07	1.02338e-07	1.35755e-05	3.05871e-06	4.7092e-06
k141_421138_58	Pseudoalteromonadaceae	374330920	nifH	2.97753e-07	1.97247e-07	2.94261e-07	5.83497e-06	5.9091e-06	7.47823e-06
k141_424271_4	Flavobacteriaceae	531844.FIC_00750	nifH	1.93076e-07	7.15984e-08	5.93919e-07	1.79924e-06	2.09083e-07	6.23193e-07
k141_427738_6	Rhodobacteraceae	478177377	nifH	4.21799e-06	1.71265e-06	5.52592e-07	2.81495e-07	9.84082e-09	9.7096e-07
k141_435378_6	Flavobacteriaceae	531844.FIC_00750	nifH	4.02613e-06	1.31589e-06	3.66084e-07	4.18796e-08	4.55378e-08	4.13406e-08
k141_445526_5	Halieaceae	114322025	nifH	3.88873e-06	1.46112e-06	2.86461e-06	3.77223e-06	7.46224e-09	1.66421e-06
k141_446269_2	Pseudoalteromonadaceae	469820122	nifH	3.363e-07	3.81579e-08	3.2407e-08	2.45832e-06	7.51651e-07	2.22985e-06
k141_448618_1	Rhodobacteraceae	159046077	nifH	3.33168e-06	4.06899e-06	1.15478e-06	1.9139e-05	1.87841e-06	8.89142e-06
k141_450596_3	Alteromonadaceae	114322025	nifH	2.92707e-05	5.25281e-05	0.000121716	7.14817e-07	2.89655e-07	1.44204e-07
k141_452252_76	Flavobacteriaceae	992406.RIA_0013	nifH	3.57651e-07	3.29167e-08	2.35876e-08	1.69981e-06	2.89138e-06	1.83788e-06
k141_455497_4	Alteromonadaceae	478177377	nifH	0	3.01376e-07	2.82088e-07	5.86913e-06	7.43678e-07	4.6203e-06
k141_455630_2	Methanomassiliicoccaceae	332796655	nifH	2.70996e-06	9.59858e-07	3.16255e-07	7.49464e-08	1.00054e-08	1.74875e-07
k141_455739_2	Halieaceae	1a11e168dc600cb22d1fbd9331b11b96	nifH	2.68691e-06	1.18089e-06	1.05306e-06	2.34678e-06	2.21379e-07	1.13683e-06
k141_468489_1	Rhodobacteraceae	568284145	nifH	2.38721e-05	1.27939e-05	4.34936e-06	2.67084e-07	0	1.7683e-06
k141_469131_2	Hungateiclostridiaceae	720554.Clocl_0007	nifH	6.59255e-06	4.19707e-06	2.86946e-06	1.97849e-08	1.27894e-07	8.1905e-08
k141_484112_100	Rhodobacteraceae	1051075.PDI_0784	nifH	5.39108e-08	1.0927e-07	4.07026e-08	4.11384e-06	6.60731e-06	3.89376e-06
k141_485423_3	Flavobacteriaceae	445970.ALIPUT_02109	nifH	1.02875e-06	2.55755e-06	4.4143e-07	3.7691e-08	1.82973e-08	1.99554e-07
k141_486479_2	Halieaceae	1a11e168dc600cb22d1fbd9331b11b96	nifH	2.16906e-07	3.39373e-07	3.7917e-07	9.42645e-07	3.678e-07	9.03057e-07
k141_487754_1	Rhodobacteraceae	1051075.PDI_0784	nifH	1.73388e-05	3.16366e-05	1.68765e-05	5.47102e-06	3.93633e-07	2.74563e-06
k141_496111_6	Flavobacteriaceae	445970.ALIPUT_02109	nifH	1.10944e-07	2.9445e-07	1.25582e-07	2.55005e-06	2.35459e-06	1.46043e-06
k141_496265_6	Alphaproteobacteria	374330920	nifH	4.42709e-06	4.56526e-06	5.6676e-07	1.17852e-07	1.82415e-08	3.06934e-07
k141_497276_9	Gammaproteobacteria	431930546	nifH	4.78647e-08	3.94154e-08	9.70774e-08	1.40286e-05	1.45276e-06	1.96773e-05
k141_504747_1	Alphaproteobacteria	209966081	nifH	4.96546e-07	7.68826e-07	1.61097e-07	1.99027e-07	0	1.51318e-07
k141_507986_3	Caulobacteraceae	693977.Deipr_1975	nifH	5.27574e-06	1.78228e-06	4.04678e-07	2.96273e-08	5.6774e-08	1.44444e-07
k141_510166_3	Flavobacteriaceae	445970.ALIPUT_02109	nifH	7.93318e-06	8.63991e-06	9.6401e-06	1.67206e-07	4.8447e-08	6.94139e-08
k141_518253_3	Porticoccaceae	114322025	nifH	9.7662e-06	3.38789e-06	2.30369e-06	6.27611e-08	1.34058e-07	3.96812e-07
k141_519366_7	Rhodobacteraceae	1051075.PDI_0784	nifH	6.80183e-08	1.01396e-06	4.38439e-06	6.02111e-08	1.47152e-08	3.84234e-08
k141_521551_7	Flavobacteriaceae	445970.ALIPUT_02109	nifH	1.08044e-05	8.22276e-06	3.32113e-06	4.45867e-07	1.1508e-07	4.97754e-07
k141_523865_2	Flavobacteriaceae	992406.RIA_0013	nifH	4.9966e-08	0	6.63947e-08	2.26516e-05	1.08278e-05	1.08905e-05
k141_531162_59	Rhodobacteraceae	1051075.PDI_0784	nifH	1.85394e-07	0	4.6191e-08	2.47792e-07	6.71064e-06	4.44664e-06
k141_538668_2	Flavobacteriaceae	407452706	nifH	5.44291e-08	2.129e-08	1.73925e-07	1.24704e-06	1.85424e-06	9.39135e-07
k141_540739_5	Rhodobacteraceae	1051075.PDI_0784	nifH	1.06827e-07	1.59369e-07	6.2723e-08	1.30827e-06	3.76945e-07	6.34939e-07
k141_545544_3	Flavobacteriaceae	531844.FIC_00750	nifH	8.67912e-06	6.97201e-06	2.25984e-06	2.47027e-06	2.3618e-07	1.48197e-06
k141_549183_9	Oceanospirillaceae	121998142	nifH	6.81158e-07	8.29431e-07	7.01014e-07	2.08662e-06	3.19905e-08	4.77362e-06
k141_551653_7	Halieaceae	121998142	nifH	1.08211e-06	1.35278e-06	6.0128e-07	5.84951e-06	5.16697e-07	3.69383e-06
k141_553216_1	Rhodobacteraceae	568284145	nifH	1.0152e-07	2.45105e-07	2.20957e-07	1.03815e-06	9.19209e-06	4.46385e-06
k141_555013_2	Flavobacteriaceae	992406.RIA_0013	nifH	2.65214e-06	2.12313e-06	1.11386e-06	3.05391e-07	5.76047e-08	7.10673e-07
k141_556680_24	Oceanospirillaceae	56460220	nifH	1.34777e-07	1.86305e-07	0	1.44272e-06	0	7.19199e-06
k141_559295_2	Flavobacteriaceae	992406.RIA_0013	nifH	1.54405e-07	2.04731e-08	3.30363e-08	9.54557e-07	8.95418e-07	9.6207e-08
k141_560725_7	Rhodobacteraceae	159046077	nifH	4.09722e-08	1.60263e-07	1.94852e-07	9.22691e-07	1.01211e-06	1.23002e-06
k141_564110_10	Halieaceae	431930546	nifH	4.9648e-07	9.45491e-07	5.03122e-07	3.3177e-06	2.4387e-07	3.69307e-06
k141_565836_5	Flavobacteriaceae	445970.ALIPUT_02109	nifH	6.9106e-06	3.3611e-06	5.06425e-06	6.81065e-07	0	3.59645e-07
k141_578232_3	Flavobacteriaceae	992406.RIA_0013	nifH	1.55158e-07	0	1.93943e-07	2.02637e-06	1.73851e-06	9.11741e-07
k141_582838_9	Rhodobacteraceae	568284145	nifH	3.93829e-07	7.94194e-08	3.38413e-07	6.07518e-07	5.69412e-06	3.28576e-06
k141_583927_18	Rhodobacteraceae	478177377	nifH	2.67792e-07	1.30934e-07	1.77921e-07	1.55344e-06	6.05602e-06	5.17343e-06
k141_584543_39	Rhodobacteraceae	568284145	nifH	3.3365e-08	1.74468e-07	2.22844e-07	1.91832e-05	9.57715e-05	4.69942e-05
k141_584694_2	Oceanospirillaceae	121998142	nifH	0	3.53451e-08	9.66685e-09	8.98468e-06	0	4.25097e-05
k141_594232_6	Halieaceae	121998142	nifH	6.45958e-07	5.53777e-07	5.03392e-07	2.32418e-06	5.30162e-07	3.09227e-06
k141_614400_7	Rhodobacteraceae	478177377	nifH	5.24397e-06	3.99486e-06	3.21721e-06	6.17438e-07	2.42972e-06	7.53086e-07
k141_616939_2	Porticoccaceae	121998142	nifH	2.09708e-06	8.2995e-07	2.45635e-07	6.16762e-08	4.47801e-08	9.38127e-08
k141_620809_1	Vibrionaceae	121998142	nifH	2.37277e-07	1.0919e-07	1.14757e-07	1.39603e-07	1.48969e-06	8.07867e-07
k141_631076_10	Rhodobacteraceae	1051075.PDI_0784	nifH	9.80195e-08	3.64234e-08	3.0934e-08	2.41916e-08	2.04689e-06	1.45813e-06
k141_633707_5	Flavobacteriaceae	992406.RIA_0013	nifH	7.61325e-07	6.78906e-07	9.73208e-07	3.23838e-07	3.61374e-07	1.38638e-06
k141_636127_2	Halieaceae	565045.NOR51B_2759	nifH	6.16937e-07	4.39565e-07	3.79623e-07	1.75909e-06	3.06868e-07	6.15695e-06
k141_636864_2	Rhodobacteraceae	A0A177HBL6	nifH	7.69351e-06	2.84019e-06	1.24369e-06	4.92627e-07	3.44428e-08	5.82729e-07
k141_641559_5	Halieaceae	247639.MGP2080_10253	nifH	1.12662e-06	9.80114e-07	5.58717e-07	1.88879e-06	6.64463e-07	7.14582e-06
k141_643376_2	Halieaceae	565045.NOR51B_2766	nifH	1.14139e-06	7.88298e-07	4.58922e-07	3.04075e-06	3.78872e-07	2.30685e-06
k141_648839_2	Vibrionaceae	56460220	nifH	0	0	3.41127e-08	1.30719e-07	3.63991e-05	1.61245e-05
k141_652102_3	Halieaceae	114322025	nifH	2.98235e-06	4.65582e-06	2.15704e-06	6.3322e-06	9.29981e-07	1.78126e-05
k141_655437_5	Alphaproteobacteria	209966081	nifH	7.20831e-06	5.13661e-06	1.96829e-06	1.55469e-07	5.27354e-08	2.28995e-06
k141_660848_2	Vibrionaceae	56460220	nifH	2.15643e-07	0	3.2407e-08	0	0.00011203	4.78026e-05
k141_662094_2	Alteromonadaceae	114322025	nifH	1.00299e-07	3.72705e-08	3.16534e-08	3.39392e-07	1.42953e-06	5.58962e-07
k141_670292_2	Halieaceae	114322025	nifH	7.52626e-06	3.93698e-06	2.89899e-06	2.42235e-06	2.33853e-07	4.20221e-06
k141_680391_10	Bacteria	203119.Cthe_2377	nifH	7.74119e-06	4.44707e-06	2.01909e-06	7.15842e-08	5.54002e-08	6.09085e-08
k141_682421_4	Oceanospirillaceae	431930546	nifH	0	0	4.96075e-08	2.34821e-05	7.65829e-07	1.80107e-05
k141_684632_2	Oceanospirillaceae	431930546	nifH	4.38987e-07	4.57895e-07	6.22556e-07	5.54623e-06	2.17435e-08	1.47636e-06
k141_685425_78	Rhodobacteraceae	478177377	nifH	1.37031e-07	0	4.13288e-08	1.62405e-05	7.36871e-06	5.68377e-06
k141_686405_5	Rhodobacteraceae	1051075.PDI_0784	nifH	0	0	1.59006e-08	2.36198e-06	1.12001e-05	7.49999e-06
k141_688252_20	Pseudoalteromonadaceae	56460220	nifH	5.62805e-08	3.70765e-08	0	6.15556e-06	6.53561e-06	7.15628e-06
k141_688343_2	Vibrionaceae	56460220	nifH	9.75529e-08	0	0	0	1.37134e-06	9.93946e-07
k141_691238_21	Porticoccaceae	121998142	nifH	8.80745e-06	4.47088e-06	2.40048e-06	0	1.44452e-08	2.43719e-07
k141_693685_5	Oceanospirillaceae	431930546	nifH	9.68113e-07	7.5241e-08	1.42937e-07	0.000141278	4.62603e-06	6.60334e-05
k141_708319_3	Methanomassiliicoccaceae	332796655	nifH	1.68731e-06	1.28669e-06	2.04164e-06	6.53598e-08	1.10493e-08	4.21672e-08
k141_710107_9	Flavobacteriaceae	531844.FIC_00750	nifH	7.9397e-06	2.80131e-06	2.74493e-06	8.13124e-07	0	6.64487e-08
k141_716424_3	Flavobacteriaceae	445970.ALIPUT_02109	nifH	1.0943e-05	1.43495e-05	4.54838e-05	3.34302e-05	2.49325e-06	1.25953e-05
k141_721685_2	Flavobacteriaceae	992406.RIA_0013	nifH	3.07686e-07	3.90885e-08	2.6558e-07	2.98969e-06	6.07154e-07	8.21235e-07
k141_725982_7	Synechococcaceae	110662.Syncc9605_0741	nifH	7.92728e-06	2.52278e-06	1.50814e-06	9.29931e-07	0	8.79199e-08
k141_729938_4	Rhodobacteraceae	568284145	nifH	3.32771e-07	2.74753e-08	8.83789e-07	5.30161e-06	3.40807e-06	2.3556e-06
k141_735681_3	Halieaceae	121998142	nifH	0	3.65898e-08	3.10752e-08	2.35602e-06	1.38616e-06	8.45704e-06
k141_740427_4	Flavobacteriaceae	445970.ALIPUT_02109	nifH	1.54728e-07	7.2627e-08	3.69004e-07	1.50762e-06	4.84964e-07	4.81868e-07
k141_743161_32	Bacteria	114322025	nifH	4.9842e-07	7.3507e-07	3.17634e-07	2.55134e-05	1.13381e-05	1.37104e-05
k141_745144_9	Oceanospirillaceae	121998142	nifH	1.01297e-07	2.55196e-08	2.28142e-08	1.07852e-06	4.76372e-09	6.57656e-06
k141_753607_3	Candidatus Marinimicrobia	374330920	nifH	1.10352e-05	4.8333e-06	7.19652e-07	2.44135e-08	1.33137e-07	2.32759e-07
k141_756934_3	Flavobacteriaceae	445970.ALIPUT_02109	nifH	2.52438e-06	1.9703e-06	1.93375e-07	4.83753e-07	2.35697e-07	2.16658e-08
k141_759202_2	Flavobacteriaceae	531844.FIC_00750	nifH	2.71395e-06	1.52857e-06	1.86517e-06	9.98019e-06	8.60615e-07	2.26418e-06
k141_762309_77	Rhodobacteraceae	89052649	nifH	6.17686e-07	2.40908e-06	8.59177e-06	3.92778e-08	7.56181e-07	5.11533e-07
k141_762309_97	Rhodobacteraceae	159046057	nifH	8.08661e-07	2.1324e-06	6.2644e-06	6.94876e-07	1.21543e-08	3.40667e-07
k141_763397_4	Gammaproteobacteria	431930546	nifH	2.75657e-06	1.1976e-06	1.67687e-06	9.29523e-07	0	1.35652e-06
k141_763723_17	Flavobacteriaceae	992406.RIA_0013	nifH	1.13015e-05	1.51695e-05	1.89365e-05	1.12045e-07	8.22212e-07	6.21198e-07
k141_764875_1	Gammaproteobacteria	568284145	nifH	6.50615e-06	7.00206e-07	9.98777e-07	2.27442e-08	1.28519e-07	1.08121e-07
k141_782586_6	Halieaceae	247639.MGP2080_10253	nifH	1.86211e-06	1.65345e-06	2.17821e-06	4.18585e-06	3.23807e-07	2.53712e-06
k141_786188_4	Flavobacteriaceae	445970.ALIPUT_02109	nifH	4.96725e-06	2.87824e-06	1.23436e-06	2.37019e-07	3.82731e-08	3.81451e-07
k141_789309_2	Oceanospirillaceae	121998142	nifH	1.7169e-07	9.67057e-08	2.62363e-08	1.21947e-06	9.52741e-09	5.66372e-06
k141_798954_2	Porticoccaceae	121998142	nifH	5.44054e-06	1.98781e-06	4.7566e-07	0	0	7.44699e-08
k141_799387_3	Gammaproteobacteria	431930546	nifH	5.2657e-08	2.31469e-07	2.374e-07	4.11831e-06	9.44718e-08	1.38672e-05
k141_801877_1	Halieaceae	121998142	nifH	2.48261e-06	1.07747e-06	8.39851e-07	3.85251e-06	1.96277e-07	2.57577e-06
k141_806068_4	Coriobacteriaceae	203119.Cthe_2377	nifH	9.66601e-06	4.74775e-06	3.8969e-06	1.20345e-07	3.90717e-08	7.10597e-08
k141_806879_16	Porticoccaceae	121998142	nifH	4.03836e-06	2.93964e-06	9.14349e-07	0	0	1.45071e-07
k141_815877_2	Vibrionaceae	56460220	nifH	2.57946e-08	0	3.42758e-08	2.81453e-08	2.22883e-06	7.78785e-07
k141_817035_2	Oceanospirillales	431930546	nifH	4.513e-06	2.58205e-06	1.5388e-06	3.6066e-07	1.01365e-08	1.0483e-06
k141_819064_4	Halieaceae	431930546	nifH	1.22524e-07	0	3.25621e-08	5.24976e-06	1.00386e-06	1.43762e-05
k141_819500_2	Pseudoalteromonadaceae	121998142	nifH	3.03135e-07	6.39007e-08	1.53765e-07	2.73793e-06	5.49231e-07	1.89576e-06
k141_831366_3	Hungateiclostridiaceae	720554.Clocl_0007	nifH	3.68722e-06	4.62052e-06	2.9831e-06	1.40573e-07	2.38213e-08	2.80856e-07
k141_839830_3	Rhodobacteraceae	159046077	nifH	2.59214e-05	1.85593e-05	9.45887e-06	1.6325e-06	1.11477e-07	2.77166e-06
k141_844938_3	Pelagibacteraceae	209966081	nifH	8.54674e-06	2.36079e-06	6.09742e-07	7.86922e-07	4.87007e-08	1.09341e-06
k141_854951_24	Rhodobacteraceae	1051075.PDI_0784	nifH	9.64458e-08	0	0	2.79663e-06	8.60213e-07	1.7307e-06
k141_855844_2	Alphaproteobacteria	374330920	nifH	7.92198e-06	5.64684e-06	2.23694e-06	5.20778e-07	6.70171e-08	4.49029e-07
k141_856533_5	Flavobacteriaceae	445970.ALIPUT_02109	nifH	1.25372e-05	1.13529e-05	8.31706e-06	2.78399e-08	0	1.28952e-08
k141_857675_3	Vibrionaceae	56460220	nifH	9.75529e-08	0	3.41127e-08	1.36055e-07	2.9901e-06	7.18351e-07
k141_859144_15	Flavobacteriaceae	531844.FIC_00750	nifH	5.83551e-06	6.16365e-06	7.6791e-06	0	0	0
k141_861281_1	Flammeovirgaceae	374330920	nifH	5.57679e-06	1.97543e-06	2.5516e-07	3.34449e-07	2.84363e-08	1.14938e-07
k141_861293_16	Oceanospirillales	121998142	nifH	3.22108e-07	4.05167e-07	7.16364e-07	3.06054e-06	0	1.34843e-05
k141_861796_32	Flavobacteriia	531844.FIC_00750	nifH	0	0	6.57532e-08	1.36396e-05	7.92057e-06	6.05164e-06
k141_866738_2	Alteromonadaceae	114322025	nifH	0	0	0	1.90216e-06	2.87955e-06	1.70386e-06
k141_884277_2	Halieaceae	247639.MGP2080_10253	nifH	2.67649e-06	7.04147e-07	1.70548e-06	1.77867e-06	5.36898e-08	1.7273e-06
k141_888466_2	Halieaceae	121998142	nifH	1.429e-06	1.99317e-06	1.55703e-06	1.74783e-06	4.81705e-08	1.14998e-06
k141_890681_3	Flavobacteriaceae	531844.FIC_00750	nifH	2.16815e-06	1.95694e-06	2.92429e-07	1.8505e-06	1.52128e-08	6.00935e-07
k141_892569_3	Pseudoalteromonadaceae	56460220	nifH	5.23405e-08	5.73246e-08	1.56488e-08	1.10753e-06	3.60384e-07	1.5081e-06
k141_892764_2	Vibrionaceae	56460220	nifH	1.07821e-07	8.23408e-08	1.29628e-07	1.68068e-07	1.19065e-06	4.27697e-07
k141_893846_1	Halieaceae	1a11e168dc600cb22d1fbd9331b11b96	nifH	2.11747e-06	7.38056e-07	8.9266e-07	8.29397e-07	0	3.06784e-07
k141_903852_7	Porticoccaceae	431930546	nifH	8.92835e-06	3.22873e-06	2.6416e-06	0	1.374e-08	1.98903e-08
k141_915544_10	Gammaproteobacteria	121998142	nifH	1.81468e-06	1.17109e-06	7.98717e-07	8.58468e-07	2.00331e-08	9.63354e-07
k141_915870_6	Synechococcaceae	374330920	nifH	9.95106e-06	3.30772e-06	3.65875e-06	6.54943e-07	9.68941e-08	1.27718e-07
k141_922234_1	Rhodobacteraceae	1051075.PDI_0784	nifH	3.02303e-08	0	0	9.20838e-07	6.22895e-06	3.73447e-06
k141_923509_1	Rhodobacteraceae	1051075.PDI_0784	nifH	1.53671e-07	6.89768e-08	3.3475e-08	1.38551e-06	2.76609e-06	1.34384e-06
k141_927046_7	Haliscomenobacteraceae	992406.RIA_0013	nifH	2.9866e-07	1.96022e-07	3.19506e-08	1.60506e-06	2.1696e-07	1.55455e-06
k141_936161_2	Nitrosomonadales	121998142	nifH	1.99346e-06	7.08424e-07	6.6369e-07	2.41529e-06	2.15597e-07	1.93853e-06
k141_951554_4	Rhodobacteraceae	478177377	nifH	7.20858e-07	7.50075e-07	2.04001e-06	7.91842e-06	2.76902e-06	3.60037e-06
k141_963819_3	Vibrionaceae	114322025	nifH	1.47256e-07	3.70979e-08	2.32156e-08	0	2.36399e-06	1.58225e-06
k141_969018_6	Flavobacteriaceae	992406.RIA_0013	nifH	8.78263e-06	2.79678e-06	3.15638e-06	8.88998e-07	2.33592e-07	1.31649e-07
k141_973900_2	Bacteria	445970.ALIPUT_02109	nifH	6.65133e-08	3.01246e-08	7.73347e-08	1.40056e-06	4.23028e-07	7.27662e-07
k141_975125_2	Flavobacteriaceae	992406.RIA_0013	nifH	2.32345e-05	1.0064e-05	5.24281e-06	4.2319e-06	2.5702e-07	2.67576e-06
k141_975437_12	Methanomassiliicoccaceae	332796655	nifH	5.53056e-06	2.67793e-06	1.51163e-06	6.51312e-08	1.56903e-08	5.08662e-08
k141_975924_26	Flavobacteriaceae	445970.ALIPUT_02109	nifH	6.09143e-07	1.82204e-07	1.46086e-07	1.89943e-06	4.49313e-06	2.60202e-06
k141_977950_2	Gammaproteobacteria	257095885	nifH	2.86754e-06	8.09352e-07	6.10618e-07	1.01374e-07	0	1.90757e-08
k141_980317_3	Oceanospirillaceae	56460220	nifH	1.55121e-07	0	1.20802e-07	3.81587e-06	0	4.16204e-06
k141_996538_3	Saprospirales	317051012	nifH	2.03663e-07	1.04432e-07	1.23374e-07	1.84118e-06	2.08438e-07	1.79613e-06
k141_1008754_3	Rhodobacteraceae	1051075.PDI_0784	nifH	8.4848e-06	1.36293e-06	7.11437e-07	5.77573e-07	0	3.46236e-07
k141_1013120_2	Crocinitomicaceae	407452706	nifH	1.04041e-05	1.18776e-05	2.58645e-05	0	1.28242e-07	6.63038e-07
k141_1015701_2	Nitrosomonadales	509191.AcelC_020100008165	nifH	1.09936e-06	8.06277e-08	1.93138e-07	2.19353e-06	0	1.93939e-06
k141_1017159_2	Halieaceae	121998142	nifH	8.36973e-07	1.5204e-06	2.1033e-06	1.22341e-06	0	3.94237e-07
k141_1020837_2	Flavobacteriaceae	445970.ALIPUT_02109	nifH	1.8381e-06	1.4677e-06	3.25221e-07	3.22645e-07	1.40066e-08	1.35815e-08
k141_1023411_5	Crocinitomicaceae	407452706	nifH	1.59282e-07	1.51445e-07	3.90745e-08	6.57564e-06	5.42677e-06	3.93257e-06
k141_1023988_2	Flavobacteriaceae	992406.RIA_0013	nifH	8.38905e-07	1.95443e-08	6.32501e-07	1.29029e-05	5.60265e-06	5.75689e-06
k141_1027533_2	Halieaceae	431930546	nifH	4.85197e-07	4.43836e-07	1.18883e-06	9.4838e-07	1.60452e-07	1.00901e-06
k141_1028338_3	Methanomassiliicoccaceae	332796655	nifH	4.09481e-06	1.55754e-06	1.15754e-07	0	0	0
k141_1029656_15	Flavobacteriaceae	445970.ALIPUT_02109	nifH	1.53984e-05	1.71402e-05	1.93397e-05	4.89766e-08	0	2.45761e-08
k141_1038275_53	Flavobacteriaceae	445970.ALIPUT_02109	nifH	7.22894e-07	2.49852e-07	2.24136e-07	2.37204e-06	1.69143e-06	1.84993e-06
k141_1040853_2	Halieaceae	121998142	nifH	4.92336e-08	1.09769e-07	1.25119e-07	2.65404e-07	3.04842e-07	2.93775e-06
k141_1044977_3	Porticoccaceae	121998142	nifH	2.18487e-06	1.31941e-06	1.30129e-06	0	1.44452e-08	7.97893e-08
k141_1047075_4	Oceanospirillaceae	431930546	nifH	1.49898e-07	5.86328e-08	0	2.62827e-06	8.21827e-08	4.15196e-06
k141_1048628_1	Ilumatobacteraceae	256372781	nifH	6.38673e-06	2.14482e-06	3.05262e-06	1.23401e-06	6.73785e-08	2.2418e-06
k141_1057129_2	Sphingobacteriaceae	407452706	nifH	1.09993e-06	3.17308e-06	5.08416e-07	1.08859e-07	7.08912e-09	7.32434e-07
k141_1064562_3	Halieaceae	1a11e168dc600cb22d1fbd9331b11b96	nifH	6.84414e-07	1.34267e-06	1.21026e-06	1.2047e-06	2.58321e-07	1.94489e-06
k141_1065115_3	Halieaceae	114322025	nifH	2.0175e-06	5.60159e-07	1.54713e-06	1.37835e-06	2.7745e-08	9.36691e-07
k141_1065171_3	Rhodobacteraceae	310814899	nifH	2.18347e-06	1.8767e-06	1.43969e-06	7.258e-06	6.31341e-07	4.03798e-06
k141_1066523_232	Flavobacteriaceae	407452706	nifH	2.10384e-07	2.65391e-07	1.20559e-07	8.29065e-06	4.79348e-06	7.28775e-06
k141_92645_3	Vibrionaceae	H2IKR3	nifK	1.33071e-07	0	0	1.12281e-08	1.8328e-06	8.87826e-07
k141_701763_1	Halieaceae	bd002c1444c8ecf651ddc5ab2607a0f2	nifK	1.4909e-07	1.86613e-08	6.49801e-08	1.17746e-08	0	1.70489e-06
k141_3901_5	Flammeovirgaceae	3b3bd393d341a557f87f79caa9b7fcbe	nifW	1.36054e-06	1.06735e-06	7.28248e-07	1.78423e-06	2.45133e-06	5.26593e-07
k141_45689_2	Porticoccaceae	247633.GP2143_14966	nifW	3.00666e-06	3.23502e-06	9.92534e-07	2.48698e-08	0	5.91131e-08
k141_45689_8	Halieaceae	314285.KT71_03720	nifW	5.9366e-06	1.24314e-06	1.9666e-06	0	0	0
k141_48268_1	Vibrionaceae	b6feb22f0c9f9e9ce5448014b1d1f412	nifW	9.62695e-08	0	0	0	4.69197e-06	1.1083e-06
k141_57076_4	Rhodobacteraceae	310815647	nifW	3.14278e-07	1.2293e-07	3.25256e-07	2.56121e-06	9.55663e-07	1.02156e-06
k141_66459_2	Halieaceae	314285.KT71_03720	nifW	2.52183e-06	9.58769e-07	2.30829e-07	2.09773e-07	0	1.00733e-07
k141_68141_2	Halieaceae	314285.KT71_03720	nifW	1.98511e-06	2.3927e-06	6.78158e-07	7.51947e-07	6.64801e-09	1.72886e-06
k141_74903_9	Orbaceae	04e495e5e5cb1cf4db39ec9fb5fdf528	nifW	7.28443e-06	2.5548e-06	1.26311e-06	1.09082e-07	0	2.33137e-08
k141_83458_2	Alteromonadaceae	d145962e2bf3b3ac1d97a1ad27d2d4ac	nifW	2.42099e-07	7.41959e-08	1.57534e-07	1.81036e-06	6.59699e-07	8.99474e-07
k141_107771_28	Halieaceae	314285.KT71_03720	nifW	9.34966e-06	3.73947e-06	2.11072e-06	1.06709e-07	0	3.81514e-08
k141_107771_34	Porticoccaceae	247633.GP2143_14966	nifW	1.41763e-05	2.50723e-06	2.12643e-06	1.92077e-07	3.85599e-08	5.42153e-07
k141_117538_7	Halieaceae	247633.GP2143_14966	nifW	6.55016e-06	2.74134e-06	1.5146e-06	2.53435e-08	0	1.90757e-08
k141_117538_13	Porticoccaceae	247633.GP2143_14966	nifW	6.42849e-06	1.91913e-06	1.23803e-06	2.56984e-08	0	0
k141_126547_4	Pelagibacteraceae	843708678ab6efb381704e27e88c0731	nifW	3.40939e-06	2.1858e-06	1.14989e-06	6.87724e-07	0	1.66416e-06
k141_151219_3	Pelagibacteraceae	ec61acdb5652a7dd7db6ad9324142b2b	nifW	3.81465e-06	5.74446e-07	0	1.38801e-06	2.60612e-08	5.57627e-07
k141_151235_8	Halieaceae	314285.KT71_03720	nifW	1.56085e-06	6.96885e-07	9.95236e-07	1.42724e-07	0	1.50598e-07
k141_156130_16	Pseudoalteromonadaceae	326297.Sama_1291	nifW	4.73541e-08	7.21905e-08	3.06553e-08	2.33175e-06	1.07948e-06	2.72806e-06
k141_170673_3	Litoricolaceae	51f73127b52d6e5eeff0675bb646e06b	nifW	5.50025e-06	1.96217e-05	1.6626e-05	6.44258e-08	0	2.00295e-08
k141_176756_2	Oceanospirillaceae	207949.RED65_03085	nifW	2.5548e-07	2.55757e-07	2.71874e-07	1.87361e-06	0	6.50714e-06
k141_179092_59	Rhodobacteraceae	310815647	nifW	0	7.44255e-08	2.00161e-07	1.61958e-05	9.54551e-06	6.8584e-06
k141_193251_4	Orbaceae	04e495e5e5cb1cf4db39ec9fb5fdf528	nifW	5.20295e-06	1.15541e-06	3.70309e-07	2.24674e-07	1.2301e-07	8.25777e-07
k141_195399_5	Litoricolaceae	c707ad1893c417b610f3d000024d36ed	nifW	5.78732e-06	2.7736e-05	6.0042e-05	1.40056e-08	0	1.14379e-07
k141_207687_3	Rhodobacteraceae	310815647	nifW	1.69398e-07	3.67576e-08	9.36534e-08	3.23157e-06	1.21582e-05	6.03399e-06
k141_208340_5	Pelagibacteraceae	ec61acdb5652a7dd7db6ad9324142b2b	nifW	4.00426e-06	5.26454e-07	8.94223e-07	1.17647e-06	2.06318e-08	3.78779e-07
k141_212901_9	Halieaceae	314285.KT71_03720	nifW	1.43594e-07	1.12334e-07	1.27205e-07	4.17813e-06	1.86405e-06	1.69418e-05
k141_219059_1	Pelagibacteraceae	439493.PB7211_1432	nifW	3.2462e-06	7.01902e-07	0	0	0	8.28288e-08
k141_219718_2	Oceanospirillaceae	314285.KT71_03720	nifW	2.37108e-07	5.86733e-07	1.57534e-07	0.000108152	3.09839e-06	4.7734e-05
k141_230073_2	Gammaproteobacteria	345bb34965d0c2de78960dbf460b48d8	nifW	9.04827e-06	4.96978e-06	8.85197e-07	2.20297e-07	0	2.91548e-07
k141_231162_1	Alphaproteobacteria	392384395	nifW	3.45663e-06	1.46371e-06	2.24742e-07	8.78783e-08	0	7.8547e-08
k141_244389_11	Vibrionaceae	b6feb22f0c9f9e9ce5448014b1d1f412	nifW	1.16726e-07	7.15459e-08	3.19007e-07	3.62646e-08	1.39283e-06	5.88744e-07
k141_253253_2	Pelagibacteraceae	843708678ab6efb381704e27e88c0731	nifW	1.45028e-06	1.54441e-07	2.05577e-07	3.75785e-07	2.32853e-08	7.27535e-08
k141_282503_2	Rhodospirillaceae	a1b56ffcfc81e08583eecb166e5c4864	nifW	3.0642e-06	7.21513e-07	1.06665e-06	2.49904e-07	1.62084e-08	1.30223e-07
k141_320621_2	Oceanospirillaceae	473828337	nifW	0	0	3.16534e-08	4.19778e-06	1.86014e-07	2.07169e-05
k141_326661_3	Halieaceae	247633.GP2143_14966	nifW	1.61732e-06	4.39552e-07	7.18755e-07	2.88391e-06	3.6459e-07	2.37027e-06
k141_327308_2	Porticoccaceae	247633.GP2143_14966	nifW	3.85205e-06	2.54051e-07	7.76915e-07	7.60304e-08	5.77327e-08	8.58408e-08
k141_337156_2	Pelagibacteraceae	843708678ab6efb381704e27e88c0731	nifW	2.05065e-05	3.94114e-06	2.35906e-06	1.44499e-06	0	1.60091e-06
k141_356398_4	Alteromonadaceae	455436.GHTCC_010100002919	nifW	3.47353e-05	5.76804e-05	0.000141162	2.16188e-06	6.98067e-07	3.1287e-07
k141_363685_2	Vibrionaceae	b6feb22f0c9f9e9ce5448014b1d1f412	nifW	0	0	3.51787e-08	8.37838e-08	1.97519e-06	1.36808e-06
k141_369651_3	Geobacteraceae	398767.Glov_2614	nifW	0	0	5.06128e-08	3.01273e-06	1.62587e-08	0
k141_374945_2	Puniceicoccaceae	247633.GP2143_14966	nifW	1.3063e-06	8.48258e-07	6.43434e-07	3.85947e-07	6.76834e-08	1.58843e-07
k141_388578_3	Flavobacteriaceae	744872.Spica_0557	nifW	4.94182e-07	1.92201e-07	3.54452e-08	1.58424e-05	3.38098e-05	1.57062e-05
k141_400068_1	Proteobacteria	04e495e5e5cb1cf4db39ec9fb5fdf528	nifW	5.57899e-06	3.01e-06	6.63845e-07	2.76072e-07	7.19136e-08	2.14891e-07
k141_404021_2	Pelagibacteraceae	d6b36b28b1f8bb05a6f1c0b94885192a	nifW	1.99055e-06	2.30042e-06	1.70074e-06	1.27324e-07	8.47823e-08	2.35901e-07
k141_409061_1	Vibrionaceae	b6feb22f0c9f9e9ce5448014b1d1f412	nifW	2.67147e-07	7.90772e-08	1.59903e-08	1.87576e-08	1.19917e-06	7.11103e-07
k141_413940_2	Oceanospirillaceae	473828337	nifW	1.90568e-07	4.11937e-08	1.59933e-07	4.83228e-06	0	2.09454e-05
k141_433644_2	Orbaceae	64236fcdad243e07bf2758b632e2c2eb	nifW	5.81366e-06	3.75836e-06	1.6398e-06	5.35426e-07	4.6744e-08	1.01465e-06
k141_434506_3	Kiritimatiellales	302338199	nifW	4.92539e-06	2.7397e-06	1.41183e-06	1.03544e-07	0	7.79357e-09
k141_451567_19	Flavobacteriaceae	744872.Spica_0557	nifW	1.03573e-07	4.15512e-08	1.7468e-07	1.39297e-06	2.91134e-06	3.30379e-06
k141_458291_2	Pelagibacteraceae	d6b36b28b1f8bb05a6f1c0b94885192a	nifW	2.76578e-06	1.60827e-06	7.31499e-08	4.14251e-08	0	2.3682e-07
k141_475789_2	Halieaceae	314285.KT71_03720	nifW	1.18364e-06	9.84074e-07	1.27592e-06	1.93091e-06	1.09867e-07	2.66404e-06
k141_487405_2	Halieaceae	314285.KT71_03720	nifW	1.89526e-06	7.179e-07	1.04112e-06	2.3268e-06	3.0441e-07	5.10271e-06
k141_488482_2	Oceanospirillaceae	d145962e2bf3b3ac1d97a1ad27d2d4ac	nifW	1.60048e-07	7.90772e-08	0	4.77379e-06	2.18255e-07	2.59404e-06
k141_501681_3	Halieaceae	314285.KT71_03720	nifW	9.30858e-06	2.20311e-06	2.9226e-06	2.0008e-07	0	4.51793e-07
k141_504269_3	Pelagibacteraceae	335992.SAR11_0790	nifW	4.62703e-06	1.26378e-06	7.75652e-07	2.0284e-07	2.17177e-08	1.59291e-06
k141_521530_3	Rhodobacteraceae	310815647	nifW	4.94594e-08	8.89922e-08	0	8.37767e-07	6.04894e-07	8.97507e-07
k141_526216_2	Litoricolaceae	c707ad1893c417b610f3d000024d36ed	nifW	1.13293e-05	1.8969e-05	1.68695e-05	0	0	0
k141_529729_20	Alphaproteobacteria	c46aeec31a43e2aa3321e1bb9c727fab	nifW	9.81812e-06	5.93778e-06	2.83714e-06	1.88647e-07	0	4.82988e-07
k141_529748_6	Rhodobacteraceae	310815647	nifW	2.08182e-07	3.5773e-08	5.86043e-07	1.21299e-06	1.0614e-07	8.24335e-06
k141_551530_2	Gammaproteobacteria	04e495e5e5cb1cf4db39ec9fb5fdf528	nifW	1.67572e-05	7.11587e-06	6.14599e-06	1.00884e-06	1.39412e-07	1.47696e-06
k141_556089_11	Oceanospirillaceae	473828337	nifW	0	8.05151e-08	9.28018e-08	8.37792e-07	0	6.05629e-06
k141_583027_5	Pseudoalteromonadaceae	d145962e2bf3b3ac1d97a1ad27d2d4ac	nifW	9.10496e-08	1.06842e-07	0	5.60224e-08	1.97551e-06	9.3096e-07
k141_586804_1	Oceanospirillaceae	d145962e2bf3b3ac1d97a1ad27d2d4ac	nifW	1.60048e-07	0	1.85487e-07	1.83511e-06	1.82055e-07	1.47774e-06
k141_603858_2	Rhodobacteraceae	310815647	nifW	3.78832e-07	8.12141e-07	5.82529e-06	0	2.69514e-08	1.80446e-08
k141_615731_2	Halieaceae	247633.GP2143_14966	nifW	4.5884e-07	2.821e-07	3.02466e-08	8.1046e-07	0	3.64044e-07
k141_617388_2	Alphaproteobacteria	294084593	nifW	1.33715e-06	1.40235e-06	5.38155e-08	1.86972e-07	0	1.87987e-07
k141_623552_2	Vibrionaceae	b6feb22f0c9f9e9ce5448014b1d1f412	nifW	1.44403e-07	1.78865e-08	1.51908e-07	1.22549e-07	3.72427e-05	1.46117e-05
k141_649857_23	Alteromonadaceae	455436.GHTCC_010100002919	nifW	4.90663e-07	0	3.69737e-07	2.1235e-05	8.22529e-06	1.04957e-05
k141_656303_5	Halieaceae	314285.KT71_03720	nifW	1.52987e-06	8.70671e-07	4.44943e-07	1.1995e-06	1.21764e-07	1.15445e-06
k141_657386_233	Rhodobacteraceae	310815647	nifW	3.63471e-07	2.5381e-07	1.41815e-07	3.31128e-06	8.89717e-06	5.18076e-06
k141_658645_4	Phyllobacteriaceae	419610.Mext_2111	nifW	2.33127e-06	1.97669e-06	2.34997e-06	2.39736e-08	3.36894e-08	2.25557e-07
k141_664581_2	Halieaceae	314285.KT71_03720	nifW	3.81089e-06	9.10969e-07	1.37542e-06	2.79117e-06	0	8.8645e-07
k141_677619_3	Vibrionaceae	b6feb22f0c9f9e9ce5448014b1d1f412	nifW	2.51503e-07	3.61496e-07	4.1175e-07	5.41468e-07	4.26283e-06	2.79594e-06
k141_687849_3	Flavobacteriaceae	744872.Spica_0557	nifW	1.12314e-07	9.665e-08	3.54452e-08	8.02262e-06	2.28196e-05	9.67981e-06
k141_689967_2	Alphaproteobacteria	294084593	nifW	3.88289e-06	1.85156e-06	9.00697e-07	4.26316e-07	4.03234e-08	3.70249e-08
k141_702684_12	Gammaproteobacteria	eba9c3752377ac860a67689f297becf4	nifW	3.08475e-06	1.21991e-06	7.79134e-07	1.89731e-06	0	1.96059e-06
k141_718345_1	Rhodobacteraceae	310815647	nifW	1.64932e-07	3.65898e-08	8.1368e-07	3.55641e-06	1.79166e-06	2.15747e-06
k141_727201_4	Porticoccaceae	247633.GP2143_14966	nifW	3.59224e-06	9.64229e-07	9.37339e-07	0	0	2.50794e-08
k141_729344_1	Rhodobacteraceae	310815647	nifW	8.05002e-08	7.25169e-08	5.34843e-08	0	1.97564e-06	7.45562e-07
k141_732749_1	Rhodobacteraceae	310815647	nifW	2.46889e-05	4.24095e-05	2.58951e-05	1.79137e-05	6.17895e-07	9.54907e-06
k141_755748_2	Oceanospirillaceae	7363f29ef30600183ba71e9dbaf44ab7	nifW	0	3.70979e-08	4.97476e-07	2.93373e-05	1.09743e-06	1.68743e-05
k141_786124_4	Porticoccaceae	247633.GP2143_14966	nifW	4.51936e-06	3.10698e-06	5.3974e-07	9.7654e-08	5.42058e-07	3.60259e-07
k141_790451_16	Oceanospirillaceae	473828337	nifW	9.56857e-08	0	1.59709e-07	1.25626e-06	1.36323e-08	4.18434e-06
k141_793306_8	Flavobacteriaceae	3768745c6dc16e8f364b93414beb0862	nifW	1.84941e-07	6.99757e-08	3.2124e-08	1.20775e-06	3.36195e-06	6.06511e-07
k141_803666_2	Gammaproteobacteria	ae60aba97e00469569307152b48d3040	nifW	1.06075e-06	7.32198e-07	6.18526e-07	2.33427e-08	0	3.61157e-08
k141_819309_46	Rhodobacteraceae	310815647	nifW	4.83504e-08	3.78246e-08	3.87898e-07	1.40408e-05	8.03209e-05	3.97185e-05
k141_824302_3	Gammaproteobacteria	04e495e5e5cb1cf4db39ec9fb5fdf528	nifW	2.2316e-06	2.23241e-06	1.73925e-07	5.38678e-08	2.27096e-09	1.53059e-07
k141_826575_21	Alteromonadaceae	455436.GHTCC_010100002919	nifW	3.16113e-07	1.04478e-07	6.34961e-08	1.24962e-05	3.16625e-06	3.91821e-06
k141_844852_2	Porticoccaceae	314285.KT71_03720	nifW	7.78431e-06	3.68238e-06	2.17169e-06	5.32085e-07	2.79589e-08	0
k141_846242_3	Nitrosomonadales	314607.KB13_178	nifW	2.25061e-06	9.93386e-07	9.53716e-07	2.5573e-06	1.97765e-07	3.48453e-06
k141_850289_3	Rhodobacteraceae	310815647	nifW	1.32378e-05	1.23293e-05	4.31298e-06	1.36651e-06	1.44452e-08	1.59143e-06
k141_871729_6	Phyllobacteriaceae	247633.GP2143_14966	nifW	6.13403e-06	1.50024e-06	1.20286e-06	0	0	3.29892e-07
k141_936531_2	Halieaceae	314285.KT71_03720	nifW	8.58976e-07	9.94379e-07	1.72405e-06	2.20044e-06	6.59203e-07	6.11568e-06
k141_943867_8	Cytophagales	0b7eca92be4279ab9b57743dbbdecf2d	nifW	4.77388e-07	1.39925e-07	3.18013e-08	2.3646e-06	9.31107e-07	8.10834e-07
k141_1005176_3	Halieaceae	314285.KT71_03720	nifW	7.59542e-07	1.40581e-07	4.85537e-08	3.10365e-06	9.91255e-07	8.26011e-07
k141_1023504_3	Rhodobacteraceae	310815647	nifW	3.09121e-07	3.67576e-08	1.87307e-07	1.66205e-06	7.53933e-06	3.20316e-06
k141_1040289_33	Gammaproteobacteria	d145962e2bf3b3ac1d97a1ad27d2d4ac	nifW	3.76121e-07	3.72705e-08	6.33065e-08	1.53443e-05	2.10987e-06	1.64889e-05
k141_1041097_2	Pseudomonadaceae	A0A1I4BPY4	nifW	0	0	0	0	0	1.26848e-06
k141_1060083_119	Rhodobacteraceae	310815647	nifW	9.89187e-08	7.35152e-08	2.31669e-07	1.92738e-07	6.72172e-06	2.49039e-06
k141_7925_2	Rhodobacteraceae	159043701	nirA	0	0	0	1.05419e-06	1.2829e-06	1.47132e-06
k141_14224_2	Oceanospirillaceae	207949.RED65_07104	nirA	0	0	0	5.34753e-06	0	4.05107e-05
k141_27711_7	Rhodobacteraceae	252305.OB2597_00615	nirA	5.19951e-08	8.13521e-08	3.45456e-08	2.29422e-06	1.28292e-05	8.76738e-06
k141_27920_6	Synechococcaceae	W0H2I6	nirA	8.77034e-06	2.02646e-06	7.90089e-07	1.47905e-07	1.14357e-07	6.81584e-08
k141_70593_4	Rhodobacteraceae	371731.Rsw2DRAFT_1166	nirA	0	2.14117e-07	0	2.50737e-06	1.52003e-06	4.14104e-07
k141_114151_2	Oceanospirillaceae	207949.RED65_07104	nirA	5.72627e-08	2.75336e-07	5.38204e-08	1.15891e-06	1.71322e-08	5.19117e-06
k141_121690_13	Bacteroidetes	431796361	nirA	4.56157e-06	4.4631e-06	1.19548e-06	3.27761e-07	1.54207e-08	9.23769e-08
k141_145678_1	Oxalobacteraceae	340788691	nirA	4.52093e-06	4.7376e-05	6.12901e-05	0	0	0
k141_149757_2	Oceanospirillaceae	525244.HMPREF0023_0470	nirA	1.62855e-07	0	0	5.44178e-07	0	8.85075e-07
k141_153460_2	Rhodobacteraceae	56697477	nirA	2.5634e-07	0	1.55388e-07	1.88801e-07	2.19276e-06	1.23711e-06
k141_157372_3	Rhodobacteraceae	644107.SL1157_3063	nirA	5.05248e-06	1.43767e-06	1.14248e-06	2.69074e-07	1.4737e-08	8.92162e-07
k141_212416_2	Rhodobacteraceae	388399.SSE37_04155	nirA	1.03481e-05	1.9011e-05	1.66279e-05	3.26942e-06	4.86894e-07	1.28611e-06
k141_226801_2	Kiritimatiellales	392374101	nirA	7.9977e-06	2.66847e-06	1.19832e-06	0	0	0
k141_278531_2	Alphaproteobacteria	4c73424cf2f8a07d7cf6ea5befd0698c	nirA	1.17088e-06	1.42207e-06	4.25342e-08	2.62606e-07	0	8.89468e-08
k141_309868_2	Rhodobacteraceae	252305.OB2597_00615	nirA	0	4.06759e-08	3.45456e-08	9.88927e-07	4.64605e-06	2.51827e-06
k141_311934_3	Nitrosomonadales	297538394	nirA	1.59509e-06	8.36965e-07	5.26196e-08	2.91303e-06	2.02904e-08	4.13956e-06
k141_316334_2	Cytophagaceae	431796361	nirA	6.29461e-07	0	3.55181e-07	9.42838e-07	1.58069e-06	3.83981e-07
k141_327515_21	Rhodobacteraceae	56697703	nirA	1.41516e-07	5.00822e-08	0	3.43313e-06	1.14828e-05	8.25821e-06
k141_345769_2	Rhodobacteraceae	3ce1a078d8251c5db7cc4a5162b667af	nirA	1.30565e-06	2.00329e-06	9.15607e-07	0	0	0
k141_358594_3	Flavobacteriaceae	431796361	nirA	8.48431e-07	9.4489e-07	1.17046e-06	0	0	0
k141_428905_2	Oxalobacteraceae	134095571	nirA	3.65053e-06	2.82677e-05	6.6745e-05	0	4.49865e-08	0
k141_448833_2	Rhodobacteraceae	252305.OB2597_00615	nirA	2.88782e-05	4.12986e-05	3.08285e-05	1.92825e-05	1.28143e-06	9.19572e-06
k141_467345_16	Oceanospirillaceae	430762628	nirA	7.42249e-08	0	1.77794e-07	7.85535e-07	1.58024e-07	5.99281e-06
k141_505275_3	Rhodobacteraceae	159043701	nirA	4.92454e-08	1.59168e-07	2.19559e-07	3.60578e-06	3.25921e-06	1.88942e-06
k141_524604_6	Rhodobacteraceae	384765.SIAM614_05210	nirA	1.29988e-07	0	6.90913e-08	6.78241e-07	2.988e-06	9.47696e-07
k141_525442_5	Synechococcaceae	321332.CYB_1598	nirA	1.27823e-05	1.51828e-06	3.81823e-06	7.00283e-07	3.4797e-07	3.2469e-07
k141_526183_2	Halieaceae	182679222	nirA	1.1834e-06	0	2.99651e-07	8.23258e-07	2.93016e-07	4.84566e-06
k141_531227_3	Cytophagaceae	431796361	nirA	1.22007e-05	7.84471e-06	1.98631e-05	9.37359e-07	6.68516e-08	4.19316e-07
k141_544224_1	Rhodobacteraceae	ed0281f4454f55d8d4251cad92cc9970	nirA	5.14343e-06	6.38153e-06	4.12022e-06	2.22952e-05	8.93054e-07	1.12659e-05
k141_585688_7	Oceanospirillaceae	207949.RED65_07104	nirA	1.57822e-07	4.56708e-07	6.56979e-07	1.93902e-06	1.37873e-07	8.14015e-06
k141_585906_16	Bacteroidetes	256421069	nirA	5.04697e-07	4.71098e-08	5.62043e-08	6.30775e-06	2.32913e-06	7.00024e-06
k141_602580_23	Porticoccaceae	314287.GB2207_01602	nirA	6.93476e-06	4.39571e-06	6.44358e-07	8.37451e-08	1.54207e-08	1.83667e-07
k141_602659_5	Oceanospirillaceae	207949.RED65_07104	nirA	5.55781e-08	0	3.87723e-08	1.7868e-06	1.62323e-08	1.33295e-06
k141_609055_145	Rhodobacteraceae	568303043	nirA	2.80073e-07	7.81769e-08	7.16364e-08	1.25244e-05	8.32953e-05	3.4944e-05
k141_629876_4	Rhodobacteraceae	568282765	nirA	1.58363e-07	0	8.73071e-08	7.00283e-08	1.72706e-06	1.00081e-06
k141_631615_2	Xanthobacteraceae	426355.Mrad2831_1786	nirA	2.78179e-06	1.46662e-06	8.54266e-07	1.27591e-06	7.87265e-08	1.20177e-07
k141_631621_15	Rhodobacteraceae	633131.TR2A62_2945	nirA	1.28989e-07	0	4.39488e-08	4.40446e-06	1.22823e-06	6.07934e-07
k141_631755_79	Rhodobacteraceae	391619.RGBS107_11147	nirA	7.07579e-08	0	1.01858e-07	1.87369e-05	7.81719e-05	4.48266e-05
k141_633548_3	Actinobacteria	591159.SSQG_04788	nirA	1.97425e-06	1.12708e-06	1.06961e-06	7.80451e-07	1.07502e-07	3.92593e-08
k141_681968_50	Rhodobacteraceae	56697477	nirA	5.0211e-08	3.10106e-07	2.03673e-07	5.75674e-06	1.09287e-05	5.41407e-06
k141_703120_19	Oceanospirillaceae	207949.RED65_07104	nirA	0	0	0	1.07449e-06	8.20068e-09	3.6018e-06
k141_760250_2	Cytophagales	431796361	nirA	2.7618e-06	9.96638e-07	1.87096e-06	6.88544e-08	0	0
k141_778589_3	Rhodospirillaceae	f5c35561c4583c5bd16d5c0be6ffbf8e	nirA	3.66875e-06	6.84112e-07	9.70425e-07	0	1.73931e-08	4.29029e-07
k141_783992_2	Rhodobacteraceae	644107.SL1157_2237	nirA	2.60964e-06	2.02964e-06	7.07853e-07	8.67956e-08	1.58007e-08	6.27314e-08
k141_791959_10	Bacteria	428316309	nirA	0	3.52846e-07	2.85482e-07	1.27583e-05	1.21091e-06	2.17298e-05
k141_795175_9	Alphaproteobacteria	314256.OG2516_01149	nirA	6.30728e-06	3.77166e-06	8.8618e-07	1.21189e-07	0	4.23858e-07
k141_800114_2	Porticoccaceae	314287.GB2207_01602	nirA	4.37122e-06	2.91852e-06	1.73276e-06	2.88776e-08	0	0
k141_830962_5	Porticoccaceae	314287.GB2207_01602	nirA	1.06327e-05	3.08551e-06	3.55028e-06	5.51518e-08	1.63164e-08	0
k141_835052_3	Synechococcaceae	316c8a95bf1f44b372bc044a969c8390	nirA	7.99138e-06	1.64784e-06	5.87676e-07	2.01279e-07	0	1.72331e-07
k141_846914_2	Rhodobacteraceae	501479.CSE45_2474	nirA	1.28038e-07	2.13508e-07	5.02575e-07	6.65266e-08	1.69262e-06	3.10984e-07
k141_873175_41	Rhodobacteraceae	46fe4eab854884646e0c3fd09d138ae1	nirA	3.14204e-08	5.43352e-08	2.19744e-07	9.96721e-08	6.65167e-06	3.65278e-06
k141_877906_139	Rhodobacteraceae	159043701	nirA	5.17326e-08	0	3.43711e-08	2.82942e-08	5.73073e-06	2.41238e-06
k141_883423_2	Oceanospirillaceae	207949.RED65_07104	nirA	0	0	0	2.52612e-06	0	2.95446e-06
k141_895141_4	Rhodobacteraceae	349102.Rsph17025_0337	nirA	1.03991e-07	1.80687e-06	5.17274e-06	1.63518e-07	4.55574e-08	8.1338e-08
k141_923863_2	Rhodobacteraceae	314271.RB2654_16306	nirA	5.45487e-07	3.08198e-07	2.81884e-07	1.44697e-06	6.56319e-06	2.95733e-06
k141_933968_17	Rhodobacteraceae	314271.RB2654_16306	nirA	6.69897e-08	1.42245e-07	4.02691e-08	5.15224e-06	1.50442e-05	7.04556e-06
k141_936615_11	Bacteria	556569683	nirA	6.77233e-06	6.19389e-06	4.09352e-06	3.95811e-07	3.91187e-08	7.75907e-07
k141_948963_2	Rhodobacteraceae	371731.Rsw2DRAFT_1166	nirA	1.86752e-06	6.65058e-06	2.04394e-05	2.7293e-08	0	6.27105e-08
k141_1049029_5	Betaproteobacteria	b81799078b2d356e235754475daef2a2	nirA	1.43762e-07	0	0	3.63773e-06	3.98881e-08	5.90344e-08
k141_10894_1	Oceanospirillaceae	M5DRS9	nirB	2.87634e-07	2.73363e-07	1.44365e-07	1.43045e-06	1.63309e-07	4.42975e-06
k141_16388_12	Rhodobacteraceae	56698555	nirB	2.06174e-07	2.92713e-07	1.00454e-07	3.01101e-06	1.22379e-05	7.21893e-06
k141_27920_3	Synechococcaceae	35e703630e06000cf69a2be7d702417f	nirB	6.11495e-06	1.34939e-06	7.76904e-07	8.87683e-08	1.40451e-07	6.75568e-07
k141_39222_99	Rhodobacteraceae	cafc7e7ce24f6e90c82242113e2a2a05	nirB	2.17014e-07	1.30455e-07	7.7404e-08	7.60695e-06	1.14463e-05	5.8936e-06
k141_40479_3	Oceanospirillaceae	bf69645510cde9e2450d87f510d6093c	nirB	0	0	1.56185e-07	7.2988e-06	1.01749e-06	5.58627e-06
k141_57338_2	Vibrionaceae	911fbfb9f1814ea41b1e30846fd2dabb	nirB	1.99823e-07	1.54694e-08	6.56898e-08	1.00851e-07	2.83947e-05	1.26618e-05
k141_59264_1	Halieaceae	9c8ed15cf0f7bd030565a53f90ee8a68	nirB	6.00399e-07	4.12465e-08	5.28517e-07	2.4967e-06	1.80936e-07	1.09362e-06
k141_60098_3	Rhodobacteraceae	cafc7e7ce24f6e90c82242113e2a2a05	nirB	7.59306e-08	1.75826e-07	1.40246e-07	1.15517e-06	4.67036e-07	5.41347e-07
k141_82180_7	Oceanospirillaceae	9a914d7a619b5f3c0f9732d558f873f8	nirB	0	1.31953e-07	4.18237e-08	5.43745e-06	7.96693e-08	5.52972e-06
k141_89902_1	Pseudoalteromonadaceae	888060.HMPREF9081_1575	nirB	2.41013e-08	3.77089e-08	3.37113e-08	3.91565e-06	4.67135e-06	4.20632e-06
k141_90423_2	Rhodobacteraceae	A0A1V0PW90	nirB	1.33544e-07	9.20673e-08	9.22382e-08	4.89556e-07	6.18533e-06	3.40825e-06
k141_125807_2	Oceanospirillaceae	bd08c593ae3a4ccbc92747dedffb2d66	nirB	1.03357e-05	3.51842e-05	5.33624e-05	7.15485e-09	2.53373e-08	4.14674e-08
k141_125983_6	Rhodobacteraceae	300852.TTHA0390	nirB	9.41298e-08	4.76973e-08	1.35029e-08	4.42732e-06	1.02118e-05	5.24686e-06
k141_132573_4	Rhodobacteraceae	cafc7e7ce24f6e90c82242113e2a2a05	nirB	1.78753e-05	1.26744e-05	4.09577e-06	8.55019e-07	4.90647e-08	1.89066e-06
k141_153308_16	Oceanospirillaceae	9a914d7a619b5f3c0f9732d558f873f8	nirB	6.04309e-08	9.57947e-08	2.96901e-07	2.45739e-06	3.62281e-08	6.42555e-06
k141_166075_4	Alteromonadaceae	A0A0E0Y8C8	nirB	7.93723e-07	8.05834e-07	3.03044e-07	2.24759e-05	1.10144e-05	1.11828e-05
k141_172940_3	Rhodobacteraceae	cafc7e7ce24f6e90c82242113e2a2a05	nirB	1.02431e-06	3.98757e-06	1.26489e-05	0	8.42708e-09	5.01849e-08
k141_230242_5	Porticoccaceae	c2009a016d6ef64d34d9e8d4f44612c7	nirB	5.02268e-06	2.10571e-06	1.17774e-06	1.22716e-07	7.87265e-09	9.53784e-09
k141_236806_1	Vibrionaceae	404498084	nirB	2.43882e-07	5.72368e-08	4.86105e-08	8.40338e-08	1.82627e-06	7.29395e-07
k141_236964_165	Rhodobacteraceae	300852.TTHA0390	nirB	2.51656e-07	1.28984e-07	1.13148e-07	5.7009e-07	6.66593e-06	4.14759e-06
k141_249711_2	Rhodobacteraceae	cafc7e7ce24f6e90c82242113e2a2a05	nirB	3.53322e-06	5.0257e-06	1.37388e-06	2.26153e-08	0	0
k141_279544_6	Rhodobacteraceae	300852.TTHA0390	nirB	4.2366e-08	7.16717e-08	3.48331e-08	8.25481e-08	1.38228e-06	5.34341e-07
k141_286655_4	Vibrionaceae	A0A0T7ELW8	nirB	2.06308e-07	1.30175e-07	3.26499e-07	8.69859e-08	1.77881e-06	7.80783e-07
k141_286655_5	Vibrionaceae	f690e45295616dbb70d241013fa3b24e	nirB	4.8788e-08	0	1.7585e-07	2.31315e-07	1.80501e-06	3.47261e-07
k141_298980_3	Spongiibacteraceae	247633.GP2143_09962	nirB	4.78662e-06	2.01953e-06	4.65367e-07	6.11863e-08	1.85882e-08	3.79345e-08
k141_302262_2	Vibrionaceae	2aa88c9ccdb98163df5a33b37f786a01	nirB	2.07145e-07	6.1288e-08	0	2.62175e-08	4.59561e-06	1.12689e-06
k141_303063_2	Vibrionaceae	404498084	nirB	4.23266e-08	1.04565e-07	3.1082e-08	0	2.46361e-06	4.86581e-07
k141_322082_8	Halieaceae	cafc7e7ce24f6e90c82242113e2a2a05	nirB	4.10177e-06	1.92577e-06	1.23396e-06	3.31243e-06	1.63663e-07	2.47362e-06
k141_336839_5	Vibrionaceae	911fbfb9f1814ea41b1e30846fd2dabb	nirB	9.0025e-08	0	1.24465e-07	2.86061e-07	5.43898e-06	1.71783e-06
k141_343794_2	Oceanospirillaceae	328953553	nirB	5.33835e-08	0	1.66393e-08	4.76535e-06	2.30982e-08	1.50135e-05
k141_397706_10	Vibrionaceae	18d6571375c9e714ada291749d4b2f65	nirB	1.03589e-07	3.31122e-08	0	2.54648e-08	6.27144e-06	3.41303e-06
k141_419239_6	Rhodobacteraceae	dee0ee3aa2cfe365a6836a4c644de605	nirB	8.86996e-08	7.75e-08	1.57662e-07	1.64177e-06	1.7017e-06	8.93803e-07
k141_425945_108	Rhodobacteraceae	56698555	nirB	1.00512e-07	0	1.05735e-07	1.52907e-05	8.61838e-05	4.49772e-05
k141_451156_3	Rhodobacteraceae	300852.TTHA0390	nirB	3.60468e-07	5.37413e-06	1.19627e-05	0	1.04037e-08	7.90119e-09
k141_460486_3	Vibrionaceae	d20ecf8c6968f95abd888a03ca9b6dab	nirB	3.88546e-08	0	5.37812e-09	5.67795e-08	8.77138e-05	3.5937e-05
k141_501400_8	Rhodobacteraceae	cafc7e7ce24f6e90c82242113e2a2a05	nirB	5.73124e-06	2.69263e-06	7.90019e-07	3.61385e-07	3.97847e-07	7.39117e-07
k141_529748_4	Hyphomonadaceae	a5082e2ab53b165f8771d63b5a04f7e8	nirB	6.85251e-07	8.87189e-07	1.51904e-07	1.49607e-06	2.32196e-07	9.59765e-06
k141_547856_43	Alteromonadaceae	147677308	nirB	6.3818e-07	1.01813e-06	1.25706e-06	2.37822e-05	1.11886e-05	1.11049e-05
k141_558794_10	Alteromonadaceae	2aa88c9ccdb98163df5a33b37f786a01	nirB	7.53452e-08	1.00609e-07	5.09224e-08	1.45345e-05	3.30271e-06	5.35524e-06
k141_563178_2	Oceanospirillaceae	83590096	nirB	1.57239e-07	2.00831e-08	2.55419e-07	8.07191e-06	6.20815e-07	3.04358e-06
k141_591502_2	Rhodobacteraceae	56698555	nirB	6.07445e-08	7.00927e-08	1.91704e-08	3.35977e-06	1.04873e-06	9.75492e-07
k141_593141_3	Rhodobacteraceae	56698555	nirB	1.45086e-07	5.1374e-08	6.95056e-08	3.18202e-07	1.71682e-06	1.28234e-06
k141_597056_10	Oceanospirillaceae	328953553	nirB	5.1659e-08	1.96883e-08	4.22427e-08	1.5303e-06	3.82994e-08	5.55246e-06
k141_609055_60	Rhodobacteraceae	300852.TTHA0390	nirB	8.18761e-08	3.16101e-08	6.71152e-08	1.43717e-05	8.61649e-05	4.14054e-05
k141_614272_2	Phyllobacteriaceae	dee0ee3aa2cfe365a6836a4c644de605	nirB	8.54512e-06	1.97625e-06	1.53069e-06	1.63399e-07	0	4.55461e-07
k141_624108_26	Rhodobacteraceae	56698555	nirB	3.54314e-07	6.89369e-07	1.65393e-07	2.72872e-05	1.11903e-05	8.12409e-06
k141_628291_2	Vibrionaceae	911fbfb9f1814ea41b1e30846fd2dabb	nirB	1.58714e-07	0	2.00527e-08	1.02744e-08	4.79624e-06	1.5365e-06
k141_632623_3	Vibrionaceae	e88874d50884a238f08bf7501b77aa92	nirB	1.32944e-07	1.31632e-07	3.58183e-07	4.63967e-08	6.73613e-06	3.76612e-06
k141_643484_141	Rhodobacteraceae	56698555	nirB	2.40619e-07	3.46689e-07	2.34741e-07	5.5706e-07	6.9117e-06	4.24503e-06
k141_656260_9	Alteromonadaceae	92666102cabb37ceef877348b426d8f5	nirB	3.43726e-08	3.3966e-08	4.56743e-08	1.69149e-06	0	7.60692e-06
k141_657404_1	Rhodobacteraceae	56698555	nirB	5.84666e-08	0	7.66814e-08	2.08704e-07	7.73073e-07	4.36223e-07
k141_666268_11	Rhodobacteraceae	56698555	nirB	3.75395e-07	7.92258e-08	1.5329e-07	1.8239e-07	2.17832e-06	1.46782e-06
k141_728463_2	Puniceicoccaceae	147677308	nirB	1.9416e-06	1.92894e-06	3.71194e-08	2.8131e-07	6.39232e-09	3.88561e-07
k141_758959_2	Halieaceae	83590096	nirB	1.26008e-07	5.99589e-08	9.83926e-08	1.93311e-06	5.52984e-07	1.08926e-05
k141_759668_12	Oceanospirillaceae	M5DRS9	nirB	2.06149e-07	3.27735e-07	3.19365e-07	3.96039e-06	2.22994e-08	3.24927e-06
k141_759668_14	Oceanospirillaceae	A0A291JUT7	nirB	1.02784e-07	4.04705e-08	1.6869e-07	3.05117e-06	7.55456e-09	3.52564e-06
k141_762309_29	Rhodobacteraceae	56698555	nirB	1.0156e-06	2.02987e-06	7.67255e-06	9.08582e-08	0	2.44881e-08
k141_764683_9	Vibrionaceae	d20ecf8c6968f95abd888a03ca9b6dab	nirB	6.29497e-08	5.05084e-08	0	3.18691e-08	4.07044e-06	1.33383e-06
k141_791959_32	Gammaproteobacteria	328953553	nirB	1.03065e-07	1.00268e-07	1.28612e-07	1.09941e-05	1.11336e-06	1.41994e-05
k141_805551_2	Pseudoalteromonadaceae	328953553	nirB	6.98389e-08	3.64234e-08	0	2.01745e-06	2.0791e-07	1.41836e-06
k141_825629_2	Spongiibacteraceae	247633.GP2143_09962	nirB	3.63319e-06	1.10814e-06	7.40111e-07	1.48368e-07	4.00591e-08	1.66779e-07
k141_855154_3	Vibrionaceae	328953553	nirB	1.05707e-07	0	0	1.04356e-07	5.17165e-06	4.4746e-06
k141_892651_2	Oceanospirillaceae	328953553	nirB	1.00176e-07	0	3.32786e-08	3.08329e-06	2.30982e-08	3.45354e-06
k141_898132_3	Vibrionaceae	911fbfb9f1814ea41b1e30846fd2dabb	nirB	1.28052e-07	1.68361e-08	4.07513e-08	2.96327e-08	1.96848e-06	6.00315e-07
k141_898228_2	Vibrionaceae	911fbfb9f1814ea41b1e30846fd2dabb	nirB	9.67895e-08	3.66381e-08	2.00527e-08	2.16303e-08	6.87625e-06	2.96657e-06
k141_913939_3	Vibrionaceae	2aa88c9ccdb98163df5a33b37f786a01	nirB	4.94833e-08	0	0	0	1.53878e-06	1.00784e-06
k141_920785_5	Rhodobacteraceae	dee0ee3aa2cfe365a6836a4c644de605	nirB	4.49257e-08	0	5.96971e-08	2.20472e-06	1.14829e-05	6.50122e-06
k141_936615_5	Alphaproteobacteria	dee0ee3aa2cfe365a6836a4c644de605	nirB	1.03107e-05	5.43829e-06	2.58269e-06	2.98825e-07	3.05982e-08	7.26406e-07
k141_971798_2	Oceanospirillaceae	W8G5K2	nirB	8.53591e-08	1.23009e-08	4.1788e-08	2.93029e-06	1.37771e-08	6.92014e-06
k141_971798_7	Oceanospirillaceae	M5DRS9	nirB	1.6428e-07	4.19647e-08	1.05361e-07	1.1539e-06	1.38555e-07	7.58712e-06
k141_998709_8	Oceanospirillaceae	328953553	nirB	0	4.02153e-08	5.07936e-08	1.54096e-06	1.3474e-08	3.62185e-06
k141_1015723_2	Spongiibacteraceae	9656979676c40b20c97298eb4ad4e253	nirB	4.8393e-06	1.87532e-06	3.58948e-07	0	0	5.31596e-08
k141_1033258_4	Porticoccaceae	c2009a016d6ef64d34d9e8d4f44612c7	nirB	9.49045e-06	3.30716e-06	8.98419e-07	3.17858e-08	1.41447e-08	8.9967e-08
k141_1050841_23	Pseudoalteromonadaceae	7a9c53e3ac757c2e6aef48815e3352fb	nirB	1.70936e-07	1.61726e-07	1.71326e-07	5.5472e-06	7.54473e-06	8.45574e-06
k141_1059648_1	Rhodobacteraceae	56698555	nirB	1.64939e-07	1.51135e-07	6.74763e-08	1.63544e-06	5.9355e-06	3.03026e-06
k141_1060083_137	Rhodobacteraceae	dee0ee3aa2cfe365a6836a4c644de605	nirB	4.14698e-07	7.11922e-07	7.65347e-07	2.48989e-07	7.5231e-06	2.59221e-06
k141_6130_2	Halieaceae	565045.NOR51B_962	nirD	1.79702e-07	4.13935e-07	1.27022e-06	3.38988e-06	1.88069e-07	4.58766e-07
k141_10894_2	Oceanospirillaceae	M5DQU5	nirD	1.73611e-07	0	0	5.03253e-07	0	7.95284e-06
k141_42113_1	Oleiphilaceae	df38f0216db202f9da760080a25f3d42	nirD	1.73611e-07	0	0	7.02657e-07	0	5.19946e-07
k141_43767_2	Spongiibacteraceae	247633.GP2143_09957	nirD	1.85033e-06	0	1.31739e-06	0	0	0
k141_72791_2	Alteromonadaceae	A0A126PW58	nirD	2.98694e-07	0	9.19658e-08	3.46355e-07	0	1.14963e-06
k141_90423_1	Rhodobacteraceae	A0A1V0PW53	nirD	0	0	2.40746e-07	1.87354e-06	5.26952e-06	2.8342e-06
k141_108632_5	Oceanospirillaceae	697282.Mettu_1150	nirD	0	0	0	1.45107e-06	0	1.81285e-06
k141_113634_2	Halieaceae	565045.NOR51B_962	nirD	3.4443e-07	1.16371e-06	4.14564e-07	3.24205e-07	0	3.82631e-07
k141_151020_2	Rhodobacteraceae	A0A1V0PW53	nirD	9.80995e-07	6.03925e-06	1.03462e-05	0	0	0
k141_166075_5	Pseudoalteromonadaceae	S5T8Y2	nirD	4.62093e-07	0	0	2.01808e-05	8.60369e-06	9.70669e-06
k141_182649_1	Vibrionaceae	A0A0H0YHF4	nirD	0	1.38158e-07	0	0	6.88275e-05	3.11566e-05
k141_206332_2	Rhodobacteraceae	325113133	nirD	0	0	1.02812e-07	1.36166e-06	4.49032e-07	9.9757e-07
k141_275436_8	Rhodobacteraceae	411684.HPDFL43_14687	nirD	1.69001e-06	3.33012e-06	8.85396e-08	1.23139e-06	1.32685e-07	5.6381e-07
k141_286655_3	Vibrionaceae	H2IKQ7	nirD	0	0	1.15347e-07	4.27291e-08	1.31567e-06	1.20963e-06
k141_298980_2	Spongiibacteraceae	247633.GP2143_09957	nirD	6.59302e-06	2.54775e-06	8.42613e-07	3.76545e-07	0	0
k141_319413_1	Vibrionaceae	A0A1E5E290	nirD	0	0	0	0	9.36958e-07	3.25164e-07
k141_338565_1	Vibrionaceae	1116375.VEJY3_06600	nirD	1.82911e-07	0	0	0	2.18888e-06	1.69422e-08
k141_366301_2	Oceanospirillaceae	M5DQU5	nirD	8.39593e-08	0	0	5.26014e-06	5.3947e-07	4.32631e-05
k141_394248_2	Campylobacteraceae	D5V5M5	nirD	5.73414e-07	0	0	8.12325e-07	4.02221e-07	2.0892e-07
k141_415092_2	Halieaceae	565045.NOR51B_962	nirD	2.24129e-06	2.07748e-06	1.65825e-07	2.57289e-06	0	9.13626e-07
k141_418151_4	Rhodobacteraceae	325113133	nirD	4.94182e-07	0	0	2.91784e-06	7.66854e-07	2.64522e-06
k141_428834_2	Oceanospirillaceae	M5DQU5	nirD	1.70717e-07	0	1.61182e-07	1.4169e-06	0	3.33826e-07
k141_429617_1	Halieaceae	565045.NOR51B_962	nirD	2.63852e-06	8.11047e-09	4.95946e-07	0	0	0
k141_483636_1	Aestuariirhabdaceae	A0A1U9NC95	nirD	5.29812e-07	0	3.52007e-07	1.52613e-06	0	8.74246e-07
k141_491804_2	Vibrionaceae	E8LT35	nirD	1.76604e-07	1.38158e-07	0	3.0426e-07	7.61476e-07	9.01507e-07
k141_493276_2	Vibrionaceae	F9SKK5	nirD	0	0	0	0	1.49037e-06	0
k141_517036_1	Oceanospirillaceae	M5DQU5	nirD	0	0	0	0	0	1.99759e-06
k141_517927_2	Gammaproteobacteria	M5DQU5	nirD	0	0	0	5.03236e-06	9.32503e-07	5.42359e-06
k141_523617_1	Alteromonadaceae	A0A126PW58	nirD	6.8974e-07	4.6516e-07	3.16044e-07	8.52695e-07	8.94936e-07	9.00707e-07
k141_559885_2	Actinobacteria	158313922	nirD	3.41303e-06	0	1.58022e-07	4.77837e-07	0	0
k141_632623_2	Vibrionaceae	ab664232fa7f8b3185972f20733dbeea	nirD	0	0	0	0	8.69996e-06	2.13874e-06
k141_747713_2	Oceanospirillaceae	M5DQU5	nirD	0	0	0	2.0113e-06	0	9.34939e-06
k141_759668_13	Oceanospirillaceae	697282.Mettu_1150	nirD	0	0	0	2.50724e-06	0	2.95863e-06
k141_760156_2	Alphaproteobacteria	bcn:Bcen_2070	nirD	1.90132e-06	1.43092e-07	0	2.40097e-07	1.60265e-07	5.12033e-07
k141_766870_1	Vibrionaceae	H2IL85	nirD	0	0	0	9.17611e-08	8.00838e-07	7.30657e-07
k141_801005_2	Rhodobacteraceae	325113133	nirD	7.98678e-07	7.41959e-07	5.7044e-07	2.59364e-06	1.66201e-07	2.79163e-07
k141_803586_2	Halieaceae	565045.NOR51B_962	nirD	2.79537e-07	0	5.4391e-07	3.45213e-06	3.49895e-07	5.9542e-07
k141_825629_3	Spongiibacteraceae	247633.GP2143_09957	nirD	6.21345e-07	1.4225e-06	2.30694e-07	0	4.26991e-08	1.78675e-08
k141_840725_4	Vibrionaceae	254e3bc1ac1c8ef5ac35e2283e9ce984	nirD	1.57585e-07	0	0	0	1.72351e-06	7.54148e-07
k141_865272_2	Rhodobacteraceae	A0A1V0PW53	nirD	0	0	0	0	9.40847e-07	2.5888e-06
k141_889165_5	Oceanospirillaceae	M5DQU5	nirD	0	0	1.11565e-07	2.34193e-07	0	4.74901e-06
k141_913472_1	Vibrionaceae	8f4983d8ea6d343eb1e964767cc5fbe9	nirD	5.47803e-07	0	2.19531e-07	0	2.1985e-05	1.02953e-05
k141_939898_2	Gammaproteobacteria	C4LFK6	nirD	4.04331e-06	2.30662e-06	1.81296e-06	0	0	9.73092e-08
k141_971798_6	Oceanospirillaceae	M5DQU5	nirD	0	0	0	1.71512e-06	0	6.24041e-06
k141_999985_2	Vibrionaceae	A0A1X9U621	nirD	3.01002e-07	1.54639e-07	0	0	1.27275e-06	3.86533e-07
k141_1010776_2	Rhodobacteraceae	314264.ROS217_14806	nirD	3.30653e-06	5.84116e-06	1.74913e-06	1.91877e-06	0	2.26825e-06
k141_1017773_10	Rhodobacteraceae	325113133	nirD	0	0	0	1.64632e-06	9.61057e-07	1.09396e-07
k141_1034130_1	Spongiibacteraceae	247633.GP2143_09957	nirD	4.31286e-07	1.56046e-06	8.62626e-07	0	0	0
k141_1064606_3	Rhodobacteraceae	D0D530	nirD	0	0	0	9.18401e-08	6.23358e-07	5.68567e-07
k141_1819_4	Pseudoalteromonadaceae	9b0bf949bf96b0c4c022864be0c585f3	nirK	5.24319e-08	3.20779e-08	7.50309e-08	5.30749e-06	5.38109e-06	6.11742e-06
k141_5090_14	Synechococcaceae	529709.PYCH_17610	nirK	5.89025e-07	1.56202e-07	2.15573e-07	2.55214e-06	1.63309e-06	8.62545e-07
k141_6133_2	Oceanospirillaceae	nmn:NMCC_1635	nirK	2.72725e-07	1.47197e-07	8.42785e-08	5.92354e-06	1.04351e-07	3.80474e-05
k141_16297_2	Alteromonadaceae	308048529	nirK	4.17758e-08	2.95688e-08	0	1.55044e-07	1.25439e-06	2.65296e-07
k141_17913_3	Porticoccaceae	314287.GB2207_05072	nirK	9.33931e-06	4.35803e-06	2.73516e-06	3.44754e-07	1.00931e-08	2.15567e-07
k141_26801_33	Rhodobacteraceae	31cb20ddef56139c577a4669cbb5abcf	nirK	0	1.61975e-07	0	1.61014e-05	7.5031e-05	3.27643e-05
k141_27343_4	Oceanospirillaceae	7e3a476060b0e131af433e9808ae10cc	nirK	3.3535e-07	1.55747e-06	3.20109e-07	8.15195e-06	1.45365e-06	4.97374e-06
k141_28356_7	Vibrionaceae	485916.Dtox_0970	nirK	1.22232e-07	4.63013e-08	2.56456e-08	1.12312e-07	3.34966e-05	1.23231e-05
k141_29237_2	Gammaproteobacteria	999541.bgla_1g35560	nirK	2.38047e-07	1.23237e-07	9.30344e-08	1.75274e-05	1.47106e-06	2.24358e-05
k141_29681_1	Synechococcaceae	434404859	nirK	5.63619e-06	1.35445e-06	3.72943e-07	1.75071e-07	2.55213e-08	1.02233e-07
k141_30639_1	Vibrionaceae	7e3a476060b0e131af433e9808ae10cc	nirK	8.04638e-08	0	0	1.19152e-07	1.96288e-06	2.26099e-06
k141_30691_1	Rhodobacteraceae	4b5bc0a193af14a834e18239c924a556	nirK	3.16168e-07	3.68894e-07	1.30167e-07	2.96084e-06	6.37685e-06	5.44952e-06
k141_30726_12	Vibrionaceae	555779.Dthio_PD1193	nirK	6.42869e-08	1.67639e-08	4.34615e-08	1.35954e-07	7.06184e-06	2.35846e-06
k141_30803_2	Oceanospirillaceae	161a586443232d2a71db4438c79a093a	nirK	1.5199e-07	1.40243e-07	2.11457e-08	2.58027e-05	1.14315e-06	1.71095e-05
k141_31447_2	Vibrionaceae	796620.VIBC2010_08113	nirK	1.3139e-07	4.02671e-08	5.12976e-08	1.85803e-07	4.38068e-05	1.65565e-05
k141_31556_17	Oceanospirillaceae	118602464	nirK	2.65513e-08	8.57937e-09	4.67862e-08	1.15164e-06	0	5.01584e-06
k141_31876_2	Cryomorphaceae	693979.Bache_2032	nirK	6.73884e-08	0	1.18648e-06	1.60051e-06	1.13946e-07	1.54313e-06
k141_32255_3	Geobacteraceae	521459547	nirK	1.17112e-07	5.93718e-08	4.12953e-08	4.62833e-06	1.29173e-07	9.72304e-09
k141_35446_1	Microbulbiferaceae	7e3a476060b0e131af433e9808ae10cc	nirK	5.7852e-06	5.33571e-07	4.50442e-07	1.86742e-07	0	1.12606e-07
k141_35507_1	Pelagibacteraceae	066fd9c46799fd15f31e45be08af5454	nirK	4.52611e-06	9.12841e-07	1.79887e-07	1.23249e-07	3.98881e-08	7.49642e-08
k141_36030_10	Oceanospirillaceae	59931.WH7805_05546	nirK	3.69838e-07	3.313e-07	1.61267e-07	2.09952e-06	2.72745e-07	8.57785e-06
k141_36345_4	Oceanospirillaceae	383458342	nirK	1.58014e-07	4.768e-07	8.06352e-07	3.26304e-06	3.16844e-07	1.26995e-05
k141_38428_2	Crocinitomicaceae	256821563	nirK	1.48529e-06	6.37779e-07	1.02119e-06	1.20277e-06	8.30004e-07	5.12033e-07
k141_39212_7	Halieaceae	32477101	nirK	6.87797e-07	1.27884e-07	1.08494e-06	2.49572e-06	7.61871e-08	5.2165e-07
k141_40000_2	Halieaceae	339670.Bamb_2920	nirK	5.50979e-07	4.50699e-07	3.81845e-07	1.34323e-06	2.47804e-07	9.09983e-06
k141_40468_5	Lewinellaceae	313606.M23134_00622	nirK	0	0	7.14134e-08	1.95599e-06	1.74376e-07	1.5816e-06
k141_41100_4	Oceanospirillaceae	473828034	nirK	0	0	5.67705e-08	2.98467e-06	4.88826e-09	5.27128e-06
k141_41606_3	Kiritimatiellae	114321281	nirK	6.1476e-06	2.16388e-06	1.66394e-06	3.21223e-07	4.72756e-08	1.21732e-07
k141_41918_3	Bacteroidetes	641491.DND132_0170	nirK	8.3229e-07	1.45589e-06	1.47542e-06	3.45344e-07	9.92169e-09	1.09751e-08
k141_41988_3	Halieaceae	485916.Dtox_0970	nirK	4.93198e-07	8.871e-07	8.74108e-07	2.28827e-06	2.60315e-07	3.2018e-06
k141_42364_11	Oceanospirillaceae	887062.HGR_01674	nirK	4.22484e-07	9.54518e-07	6.85664e-07	3.21101e-06	0	1.59074e-06
k141_42413_1	Oceanospirillaceae	347539504	nirK	3.26478e-08	0	1.60181e-07	3.98682e-06	1.07577e-08	5.04405e-06
k141_43250_2	Alteromonadaceae	5a0cf8116fb8fbde6f3674e0225d1f55	nirK	3.18742e-05	5.31875e-05	0.000132662	6.98544e-07	3.32097e-07	4.27428e-07
k141_46625_6	Vibrionaceae	c41d9b8dc31bebd31540f764d952944f	nirK	1.62774e-07	4.31423e-07	1.8385e-07	2.7064e-07	6.1863e-06	2.99857e-06
k141_48252_2	Oceanospirillales	e5121cde8a5ca1cc32bcba67395ba174	nirK	1.50895e-07	4.82914e-08	3.46335e-08	2.63791e-06	1.42629e-07	4.42033e-06
k141_48849_5	Vibrionaceae	5a59b99117dab08180ca109fa794b8af	nirK	3.61088e-07	8.88922e-08	2.29002e-07	5.87123e-08	2.21504e-06	1.03937e-06
k141_49301_7	Rhodobacteraceae	9d06ff0ce07348cb26e0ce6193d8b4d1	nirK	1.95931e-07	1.79753e-07	1.85798e-07	3.41194e-07	2.41017e-06	5.07355e-07
k141_50906_2	Microbulbiferaceae	7e3a476060b0e131af433e9808ae10cc	nirK	7.7415e-06	4.72227e-06	2.31733e-06	0	0	0
k141_51195_13	Alteromonadaceae	5a59b99117dab08180ca109fa794b8af	nirK	2.38693e-07	3.5129e-07	3.30148e-07	1.38937e-05	3.48622e-06	3.06083e-06
k141_51781_2	Flavobacteriaceae	a479ddf4dae8c53993cd5cb5b6dee6a5	nirK	5.596e-07	1.68945e-07	6.96469e-08	3.48134e-06	1.98566e-06	9.98085e-07
k141_52434_4	Porticoccaceae	f2e92bf879ddc01a12e16dff5eb40352	nirK	1.30142e-05	5.44627e-06	2.3342e-06	1.3972e-07	4.73868e-08	2.88194e-08
k141_52498_6	Pseudoalteromonadaceae	374996561	nirK	5.34993e-08	2.14629e-08	7.109e-08	1.57163e-07	1.76824e-06	1.12151e-06
k141_52707_3	Bacteria	110638364	nirK	8.93239e-08	7.4826e-08	3.14592e-07	1.35662e-06	3.09135e-07	1.28326e-06
k141_53574_1	Gammaproteobacteria	314277.MED121_06110	nirK	2.79126e-06	8.57285e-07	7.87499e-07	6.02111e-08	7.35761e-09	2.11576e-07
k141_53629_5	Alteromonadales	888741.HMPREF9098_1048	nirK	2.98341e-07	2.37488e-07	0	8.26741e-07	1.17249e-06	1.8832e-06
k141_54329_4	Halieaceae	56461682	nirK	4.84687e-07	1.99564e-07	8.47437e-08	2.94295e-06	7.45045e-08	1.90984e-06
k141_54984_2	Vibrionaceae	502347.ESCAB7627_3947	nirK	3.60504e-07	1.76329e-07	1.41434e-07	1.42453e-07	1.85363e-06	8.64224e-07
k141_55679_2	Oceanospirillaceae	fea4bb0f0357a40e906786ba006bb097	nirK	2.41962e-07	0	0	4.54577e-06	7.0668e-08	1.49661e-06
k141_56293_2	Halieaceae	6ba16b6afee0e4783324d869cfe8e38a	nirK	6.74845e-07	2.45433e-07	4.01148e-07	8.56641e-07	1.99341e-07	3.06264e-06
k141_56528_2	Vibrionaceae	521459547	nirK	2.92095e-07	5.58408e-08	4.74249e-08	1.29808e-07	2.56149e-06	1.04904e-06
k141_57374_3	Alteromonadaceae	455436.GHTCC_010100004698	nirK	2.74023e-05	6.38564e-05	0.000153839	4.62093e-07	1.57194e-07	2.07716e-07
k141_58685_1	Litoricolaceae	485916.Dtox_0970	nirK	1.17532e-05	2.69231e-05	2.33593e-05	0	3.30651e-08	4.11132e-08
k141_60332_5	Porticoccaceae	e3a8afcba6c12b39bb9b3b588bb00ec7	nirK	1.01908e-05	3.72065e-06	2.55195e-06	2.97408e-07	8.00609e-09	1.89396e-07
k141_60368_7	Litoricolaceae	338963.Pcar_0346	nirK	1.99746e-05	3.07985e-05	1.88982e-05	7.72044e-08	3.17133e-08	1.71351e-07
k141_60695_6	Litoricolaceae	rsl:RPSI07_2095	nirK	9.26467e-06	3.44335e-05	4.95017e-05	1.46042e-07	0	1.20135e-08
k141_60710_4	Rhodobacteraceae	560145148	nirK	1.0067e-06	9.33123e-06	1.40965e-05	2.70313e-07	5.18724e-08	2.67388e-07
k141_62553_1	Porticoccaceae	118602464	nirK	5.80409e-06	2.13678e-06	1.55956e-06	1.80631e-07	2.31449e-08	1.48174e-07
k141_62684_2	Halieaceae	39946.BGIOSGA038551-PA	nirK	2.2457e-06	1.34191e-06	1.88744e-06	3.92613e-06	1.03316e-06	1.55211e-05
k141_62992_2	Synechococcaceae	16331281	nirK	7.03311e-06	2.6168e-06	1.69754e-06	4.67804e-07	4.03253e-07	1.5802e-07
k141_63832_1	Porticoccaceae	118602464	nirK	5.54957e-06	1.4286e-06	1.1664e-06	3.54649e-08	1.28395e-08	8.07605e-08
k141_63852_7	Flavobacteriaceae	6909fd09b34071f71e3bce06640fb8d5	nirK	3.86952e-06	3.63644e-06	2.70475e-06	2.4473e-07	1.96816e-08	1.9114e-07
k141_64478_10	Vibrionaceae	1644a2f325318ff2c47a6ee025db70a5	nirK	2.09041e-08	4.99208e-08	2.77775e-08	1.08615e-08	2.05396e-06	8.13443e-07
k141_64792_1	Cellvibrionaceae	152981232	nirK	2.77085e-06	2.52427e-06	1.74219e-06	2.22443e-07	9.26195e-08	7.17001e-07
k141_65050_2	Geobacteraceae	351605.Gura_3365	nirK	2.77464e-07	1.08531e-07	9.70247e-08	3.75718e-06	8.33471e-08	9.04265e-09
k141_65431_2	Flavobacteriaceae	336173025	nirK	2.24087e-06	1.90293e-06	9.40767e-07	0	3.60434e-07	6.75695e-07
k141_65762_4	Rhizobiales	693661.Arcve_0555	nirK	1.68898e-07	2.53581e-08	1.07682e-08	5.92581e-07	4.36982e-07	8.61362e-07
k141_66609_2	Litoricolaceae	485916.Dtox_0970	nirK	2.23952e-05	3.89107e-05	2.27222e-05	4.44677e-08	5.07786e-08	4.16404e-08
k141_67094_2	Rhodobacteraceae	443255.SclaA2_010100004713	nirK	1.85537e-07	1.16847e-07	8.3731e-08	1.73767e-06	5.061e-06	2.69113e-06
k141_67152_2	Rhodobacteraceae	887062.HGR_01674	nirK	3.692e-06	1.16161e-05	1.19514e-05	4.66665e-06	5.21725e-07	3.21872e-06
k141_67221_16	Oceanospirillaceae	118602464	nirK	1.9678e-07	4.3222e-07	2.92425e-07	0.000154191	6.56593e-06	7.42232e-05
k141_68854_3	Porticoccaceae	314287.GB2207_04199	nirK	4.39051e-06	1.30155e-06	1.49915e-06	3.5246e-08	0	4.92185e-08
k141_71163_5	Flavobacteriaceae	506534.Rhein_3547	nirK	6.1192e-06	1.65636e-06	1.00915e-06	5.54413e-07	9.79999e-08	7.2918e-07
k141_71688_2	Vibrionaceae	da8ee64cbb22fd0d11ee04611b77ad05	nirK	8.06082e-08	1.09977e-07	7.96912e-08	7.50539e-08	2.20811e-06	1.14674e-06
k141_71724_2	Oceanospirillaceae	118602464	nirK	1.10823e-07	3.61238e-08	1.57232e-08	4.36093e-06	5.12481e-08	2.0271e-06
k141_72316_2	Vibrionaceae	223926.VP1113	nirK	1.30747e-07	5.46447e-08	0	8.23586e-08	4.29674e-06	2.63581e-06
k141_72436_5	Vibrionaceae	888741.HMPREF9098_1048	nirK	0	0	3.61627e-08	2.34325e-07	7.10811e-06	2.83514e-06
k141_72970_8	Vibrionaceae	521459547	nirK	1.78451e-08	2.93899e-08	0	1.20048e-07	3.00779e-06	1.60148e-06
k141_73505_2	Rhodobacteraceae	rsl:RPSI07_2095	nirK	1.06638e-05	3.90993e-06	1.37801e-06	8.73796e-07	7.39155e-08	1.0129e-06
k141_73574_14	Rhodobacteraceae	375451.RD1_3138	nirK	2.78949e-07	1.42127e-06	7.94435e-06	1.42685e-08	6.79623e-08	4.635e-08
k141_74283_2	Halieaceae	314287.GB2207_11028	nirK	1.77488e-07	0	0	1.55246e-06	7.10757e-07	7.47134e-06
k141_75004_4	Vibrionaceae	28cb764f132c3359e0111615e11f795b	nirK	2.82623e-07	4.98426e-08	0	6.62086e-08	7.1591e-06	2.83384e-06
k141_75025_12	Flavobacteriaceae	443244252	nirK	6.89834e-07	2.32708e-07	8.26575e-08	2.54173e-06	2.042e-06	1.57535e-06
k141_75111_2	Alphaproteobacteria	rsl:RPSI07_2095	nirK	8.16885e-06	6.26129e-06	4.37672e-06	5.96497e-07	6.58072e-07	1.80292e-06
k141_75206_2	Halieaceae	491952.Mar181_0803	nirK	2.56828e-06	1.36907e-06	8.07276e-07	0	1.75836e-08	1.43947e-07
k141_77037_3	Oceanospirillaceae	887062.HGR_01674	nirK	4.26794e-07	2.19308e-07	2.83562e-07	2.4694e-05	1.06714e-06	1.51258e-05
k141_77917_14	Gammaproteobacteria	351348.Maqu_2826	nirK	1.00299e-07	2.2068e-07	1.39525e-07	6.22796e-06	5.11357e-07	3.36774e-06
k141_78400_1	Vibrionaceae	502347.ESCAB7627_3947	nirK	4.97587e-07	5.76419e-07	3.65189e-07	2.77716e-07	2.86765e-06	1.7202e-06
k141_78704_4	Rhodobacteraceae	247633.GP2143_00712	nirK	3.89692e-07	7.89785e-08	5.43313e-08	1.0082e-06	5.30445e-07	9.51529e-07
k141_79006_20	Rhodobacteraceae	529709.PYCH_17610	nirK	7.01669e-07	9.57036e-07	8.37594e-07	1.51692e-07	2.87024e-06	1.11257e-06
k141_79339_2	Porticoccaceae	999541.bgla_1g35560	nirK	6.2067e-06	2.56262e-06	1.48965e-06	6.65901e-08	7.73025e-09	7.32754e-08
k141_79469_1	Vibrionaceae	443244252	nirK	1.53454e-07	1.06621e-07	0	1.23795e-07	1.38523e-06	5.59863e-07
k141_79645_1	Pseudomonadaceae	da8ee64cbb22fd0d11ee04611b77ad05	nirK	2.43091e-07	3.21123e-07	3.45508e-07	1.22725e-06	8.8792e-08	6.82621e-06
k141_80561_17	Vibrionaceae	39946.BGIOSGA040320-PA	nirK	2.89215e-07	7.54181e-08	9.7763e-08	5.00909e-08	8.17089e-06	3.52444e-06
k141_80561_18	Vibrionaceae	887062.HGR_01674	nirK	1.78463e-07	5.30817e-08	5.04235e-07	1.94389e-07	7.62751e-06	3.47134e-06
k141_81007_5	Vibrionaceae	861360.AARI_22810	nirK	7.53883e-08	4.87934e-08	7.18889e-08	3.90298e-08	3.053e-06	1.52379e-06
k141_82423_2	Halieaceae	888741.HMPREF9098_1048	nirK	2.60974e-05	1.53105e-05	1.39071e-05	4.7269e-07	6.88858e-08	2.4824e-06
k141_83696_4	Alteromonadaceae	675813.VIB_002633	nirK	6.7241e-08	1.75343e-08	6.19176e-08	1.48362e-06	1.06668e-06	1.50838e-06
k141_85496_2	Rhodobacteraceae	066fd9c46799fd15f31e45be08af5454	nirK	1.36978e-06	9.35502e-06	2.28528e-05	9.48952e-08	9.76851e-08	9.46615e-09
k141_87374_2	Pseudoalteromonadaceae	26476f2c4a42ffdecc4bc31f6427a068	nirK	1.28261e-07	1.56679e-07	2.62485e-07	3.74766e-06	4.68514e-06	5.11694e-06
k141_89149_4	Flavobacteriaceae	693979.Bache_2032	nirK	9.11677e-06	8.16519e-06	4.63694e-06	2.29627e-06	2.75421e-06	1.51672e-06
k141_89661_5	Flavobacteriaceae	207954.MED92_00200	nirK	4.65896e-08	3.47115e-08	2.94801e-08	7.55094e-06	4.27261e-06	6.60059e-06
k141_89802_4	Cryomorphaceae	156586.BBFL7_00577	nirK	9.88896e-07	1.59839e-06	2.09558e-06	4.8398e-07	1.42779e-07	2.55437e-07
k141_90137_1	Oceanospirillaceae	473829872	nirK	2.26504e-07	7.04634e-08	1.92732e-07	4.63148e-06	1.47008e-08	2.04644e-05
k141_90179_6	Flavobacteriaceae	04ca66da9c895adf1dd8e4bb45517324	nirK	0	0	5.76839e-07	1.4657e-06	4.29334e-07	2.54966e-06
k141_91715_2	Oceanospirillaceae	161a586443232d2a71db4438c79a093a	nirK	4.8116e-07	9.49438e-07	3.60952e-06	1.15022e-07	2.35799e-08	9.67608e-09
k141_93307_2	Alteromonadaceae	888741.HMPREF9098_1048	nirK	2.11612e-07	3.0744e-07	4.5526e-07	1.95817e-06	9.85185e-07	6.54186e-07
k141_93406_4	Vibrionaceae	d3c4af05cbeccfae2514a5045163323c	nirK	2.01159e-07	5.97997e-08	5.34601e-08	0	1.39563e-05	6.05682e-06
k141_94168_2	Litoricolaceae	7e3a476060b0e131af433e9808ae10cc	nirK	8.90352e-06	3.00501e-05	6.75391e-05	4.0627e-08	3.47359e-07	9.97854e-08
k141_96295_4	Gammaproteobacteria	rsl:RPSI07_2095	nirK	2.20615e-05	8.66724e-06	5.01608e-06	9.45578e-07	2.9578e-08	3.81771e-07
k141_96454_20	Gammaproteobacteria	360104.CCC13826_0540	nirK	4.27275e-06	6.16237e-06	2.07287e-06	1.20048e-07	1.82758e-08	1.56873e-07
k141_98261_2	Cryomorphaceae	506534.Rhein_3547	nirK	9.7083e-07	3.30796e-06	4.74155e-06	2.2204e-08	7.36061e-09	1.97124e-08
k141_99011_9	Oceanospirillaceae	4edf20c982bb37bdd1c1d842dee8bc04	nirK	5.52364e-08	1.64204e-08	1.24043e-07	2.39235e-05	8.90836e-07	1.63619e-05
k141_99112_5	Halieaceae	07ddb1c7d0b27609710c43e8a5e55b54	nirK	7.10334e-07	4.25061e-07	1.90355e-07	4.55888e-06	2.42615e-07	2.09179e-06
k141_100971_3	Rhodobacteraceae	314292.VAS14_17106	nirK	1.8497e-06	2.58379e-06	3.08779e-08	3.19554e-06	7.28446e-08	1.27774e-06
k141_101350_4	Vibrionaceae	339670.Bamb_3852	nirK	1.14613e-07	6.64166e-08	0	0	3.7113e-06	2.58151e-07
k141_101573_45	Alteromonadaceae	39946.BGIOSGA038551-PA	nirK	6.24576e-08	6.86624e-07	4.4336e-07	1.81031e-05	9.22397e-06	9.15982e-06
k141_101573_46	Alteromonadaceae	308048529	nirK	6.20263e-07	1.18285e-06	7.96606e-07	2.31098e-05	9.05805e-06	9.62633e-06
k141_101664_7	Flavobacteriaceae	rsl:RPSI07_2095	nirK	5.75816e-06	3.61787e-06	8.80152e-07	1.42849e-07	2.22049e-08	4.11461e-08
k141_105116_51	Cryomorphaceae	506534.Rhein_3547	nirK	1.45548e-05	1.82439e-05	2.17356e-05	9.33708e-08	0	6.94218e-08
k141_105924_3	Vibrionaceae	521459547	nirK	1.50274e-07	8.81698e-08	2.37124e-08	0	9.35044e-05	3.50793e-05
k141_106865_1	Oceanospirillaceae	1051075.PDI_0333	nirK	6.03768e-07	4.44089e-07	4.77182e-07	2.6138e-05	1.28349e-06	1.57536e-05
k141_107107_21	Cryomorphaceae	383458342	nirK	0	3.8185e-08	2.22654e-08	3.96602e-05	1.74203e-05	1.73709e-05
k141_107353_2	Crocinitomicaceae	rsl:RPSI07_2095	nirK	2.94915e-07	8.78636e-08	0	8.78628e-06	7.06423e-06	4.78662e-06
k141_107653_8	Flavobacteriaceae	fe00272b11b8db34d112cc5a78067a3a	nirK	1.60961e-07	4.49895e-08	5.31511e-08	3.60073e-06	2.28786e-06	2.47978e-06
k141_107653_9	Flavobacteriaceae	487797.Flav3CDRAFT_0725	nirK	2.14504e-07	3.77194e-07	2.37737e-07	4.61199e-06	3.58261e-06	2.5705e-06
k141_108012_4	Flavobacteriaceae	118602464	nirK	1.92952e-05	8.12521e-06	4.02929e-06	4.42287e-06	1.70143e-07	2.7434e-06
k141_108216_7	Pseudomonadaceae	675815.VOA_002979	nirK	3.19098e-08	1.24815e-08	3.79384e-07	2.07336e-06	9.31965e-09	3.85351e-06
k141_108663_2	Flavobacteriaceae	693661.Arcve_0555	nirK	1.67192e-07	8.27476e-08	1.02014e-07	5.75337e-06	1.90351e-05	9.40457e-06
k141_109461_2	Vibrionaceae	39946.BGIOSGA038551-PA	nirK	6.22505e-07	0	0	8.82124e-08	1.37358e-06	1.02099e-06
k141_109935_6	Rhodobacteraceae	337287626	nirK	3.07667e-06	4.11481e-06	5.22449e-07	3.43463e-06	3.40193e-07	7.82959e-07
k141_110740_4	Rhodobacteraceae	5a59b99117dab08180ca109fa794b8af	nirK	9.03897e-07	6.14275e-06	1.5047e-05	1.88092e-08	2.03323e-08	2.24341e-08
k141_111393_2	Hydrogenophilales	ec9c08cc1df37964d33a9d7f01dd8f37	nirK	2.71732e-06	1.10389e-06	1.71855e-08	2.69856e-07	0	3.40746e-07
k141_111424_3	Porticoccaceae	314287.GB2207_05072	nirK	4.21351e-06	1.73564e-06	1.27258e-06	1.70581e-08	0	4.12213e-08
k141_111453_1	Bacteria	7e3a476060b0e131af433e9808ae10cc	nirK	9.71364e-08	1.44381e-07	1.09714e-07	8.74405e-07	9.97202e-07	5.85025e-07
k141_111547_4	Pseudomonadaceae	15669255	nirK	7.55387e-08	0	2.43015e-08	2.16199e-06	7.05983e-08	1.49234e-06
k141_111675_6	Rhodobacteraceae	314283.MED297_03320	nirK	3.07189e-07	7.32084e-08	0	1.9555e-08	2.06887e-06	5.42605e-07
k141_112000_75	Rhodobacteraceae	9fa592e15c085e0e6fd8b40c84511e05	nirK	2.23647e-07	1.55161e-07	1.92387e-07	1.9914e-05	8.50674e-05	4.0424e-05
k141_113564_9	Oceanospirillaceae	1051075.PDI_0333	nirK	2.63801e-07	3.9397e-07	5.37672e-07	7.53771e-06	8.15013e-07	4.54237e-06
k141_113759_4	Oceanospirillaceae	473828034	nirK	1.35663e-07	5.54927e-08	2.23864e-08	3.37702e-06	1.34664e-08	2.07022e-06
k141_113994_2	Flavobacteriaceae	294055143	nirK	4.77281e-06	3.19085e-06	2.65917e-06	8.18708e-07	2.92782e-07	5.11612e-07
k141_114084_1	Pseudoalteromonadaceae	rsl:RPSI07_2095	nirK	3.9373e-08	3.60141e-08	4.02453e-08	1.77478e-06	8.45294e-07	1.68432e-06
[truncated: 3,379 more rows]

## Sheet: Table S7
S7 Table. Abundance of genes related to carbohydrate metabolism of microbial community in coastal seawater of Heping Island and Badouzi fishing port from whole genome-shotgun sequencing.
contigName	Taxonomy	gene	HPisland1	HPisland2	HPisland3	BDZfishP1	BDZfishP2	BDZfishP3
k141_177605_9	Rhodobacteraceae	AA1	1.24611e-08	3.89935e-08	5.05465e-08	4.82871e-07	3.53464e-06	2.84142e-06
k141_415152_2	Rhodobacteraceae	AA1	3.91424e-07	2.48914e-07	1.99434e-07	3.81521e-06	4.66046e-07	1.21008e-06
k141_652781_3	Flavobacteriaceae	AA1	6.07914e-07	4.48659e-07	6.45202e-07	1.87031e-06	8.06636e-07	7.52909e-07
k141_1026090_5	Gammaproteobacteria	AA1	2.86552e-08	7.21905e-09	6.19558e-08	2.29162e-06	4.32216e-07	7.02978e-07
k141_149781_11	Vibrionaceae	AA10	2.98631e-08	0	3.96821e-08	0	2.6083e-06	1.12856e-06
k141_156319_1	Vibrionaceae	AA10	6.39326e-07	9.81367e-07	1.39179e-06	4.2319e-06	2.13134e-07	1.94168e-06
k141_168780_1	Vibrionaceae	AA10	8.95892e-08	7.50044e-08	4.17706e-08	2.3438e-07	8.60738e-05	3.30069e-05
k141_186727_4	Vibrionaceae	AA10	1.34022e-06	1.42339e-06	1.42557e-06	9.27452e-07	1.02659e-07	1.17626e-06
k141_278286_4	Vibrionaceae	AA10	1.66315e-06	1.12563e-06	1.3765e-06	4.42354e-06	6.26034e-07	2.95888e-06
k141_292790_4	Pseudoalteromonadaceae	AA10	8.42358e-08	0	1.25198e-07	4.34694e-06	5.94549e-06	6.02055e-06
k141_389498_4	Vibrionaceae	AA10	7.03703e-08	2.70589e-08	0	4.70984e-08	2.25468e-06	1.28228e-06
k141_429375_1	Vibrionaceae	AA10	1.60307e-07	3.53002e-08	4.6548e-08	2.46796e-08	1.83187e-06	9.20669e-07
k141_493728_4	Pseudoalteromonadaceae	AA10	1.11227e-07	3.37396e-08	2.86546e-08	5.03585e-06	3.5311e-06	4.10844e-06
k141_506312_1	Vibrionaceae	AA10	3.16941e-07	7.31793e-08	1.55376e-07	1.33981e-07	3.22012e-05	1.34748e-05
k141_67099_7	Rhodobacteraceae	AA2	2.97887e-07	3.0538e-07	1.74124e-07	4.96657e-06	1.02659e-05	6.82251e-06
k141_75025_11	Flavobacteriaceae	AA2	1.02065e-06	3.6393e-07	1.94597e-07	2.40177e-06	1.25974e-06	6.97007e-07
k141_114716_1	Rhodobacteraceae	AA2	6.51183e-06	1.92825e-06	6.63641e-07	6.0422e-07	1.2926e-07	6.15875e-07
k141_182737_8	Gammaproteobacteria	AA2	4.84157e-06	2.36448e-06	1.11139e-06	1.34494e-06	0	1.08716e-06
k141_248496_1	Flavobacteriales	AA2	4.67771e-06	4.65375e-06	9.92947e-06	1.24473e-07	1.75194e-08	3.84554e-08
k141_292774_10	Cryomorphaceae	AA2	1.95521e-07	8.04879e-08	1.36463e-07	3.02658e-05	1.63415e-05	1.64805e-05
k141_296508_3	Colwelliaceae	AA2	6.73884e-07	4.39792e-07	1.94957e-07	3.88288e-06	5.1144e-06	4.435e-06
k141_358196_2	Methylophilaceae	AA2	5.5754e-06	2.82046e-06	1.68525e-06	1.22258e-07	1.66743e-08	2.34919e-07
k141_427347_3	Halieaceae	AA2	8.14184e-07	3.73581e-07	9.41084e-07	1.93147e-06	3.0995e-07	1.00062e-05
k141_440676_2	Paenibacillaceae	AA2	1.17692e-05	5.7469e-06	2.69415e-06	5.30035e-07	5.23272e-08	1.04282e-06
k141_486512_22	Rhodobacteraceae	AA2	2.44905e-07	6.65583e-08	4.64898e-08	2.06056e-06	1.05845e-05	6.09281e-06
k141_496663_3	Rhodobacteraceae	AA2	9.70474e-06	6.49559e-06	4.43157e-06	1.48258e-07	1.00477e-07	1.41349e-07
k141_499477_2	Halieaceae	AA2	1.06568e-07	9.80804e-08	2.99354e-08	4.67867e-06	3.60448e-08	2.25776e-06
k141_506975_2	Pseudoalteromonadaceae	AA2	1.84848e-07	8.15804e-08	1.07805e-07	5.53165e-06	5.82391e-06	6.38238e-06
k141_512723_3	Sphingobacteriaceae	AA2	2.16855e-06	1.81063e-06	1.22843e-06	2.45353e-07	9.43804e-08	2.06859e-07
k141_528068_5	Methylophilaceae	AA2	1.78233e-05	1.85786e-05	1.3609e-05	2.72254e-05	8.20228e-06	1.01327e-05
k141_616887_3	Rhodobacteraceae	AA2	1.14366e-05	5.03117e-06	3.68993e-06	7.08695e-08	4.01907e-08	1.55753e-07
k141_624682_3	Halieaceae	AA2	2.2318e-06	1.94508e-06	1.70865e-06	4.38232e-06	4.8359e-07	1.31126e-05
k141_665844_7	Gammaproteobacteria	AA2	2.97887e-07	5.32568e-08	1.73862e-07	1.67978e-05	1.5289e-06	2.48484e-05
k141_680473_1	Methylophilaceae	AA2	1.05896e-06	5.42564e-07	1.04869e-06	1.47634e-06	6.36872e-07	1.21904e-06
k141_692644_4	Alphaproteobacteria	AA2	4.76842e-06	2.54157e-06	8.71894e-07	5.75379e-08	4.16652e-08	8.73863e-08
k141_759931_2	Halieaceae	AA2	2.7013e-06	5.19972e-06	1.58578e-05	5.28703e-08	2.36628e-08	6.1419e-08
k141_910117_2	Halieaceae	AA2	3.70312e-06	1.80645e-06	4.76647e-07	2.54323e-07	0	1.28876e-06
k141_925173_3	Halieaceae	AA2	2.24296e-06	1.26374e-06	1.41543e-06	1.60886e-06	2.71852e-07	7.37478e-07
k141_26801_2	Rhodobacteraceae	AA3	2.09469e-08	8.71089e-08	5.56686e-08	2.21991e-05	8.63775e-05	4.11514e-05
k141_31187_3	Litoricolaceae	AA3	9.89987e-06	3.92108e-05	6.17505e-05	1.12495e-08	6.32343e-09	8.04398e-08
k141_33614_13	Rhodobacteraceae	AA3	1.03292e-07	4.92611e-08	2.86253e-08	3.53011e-07	6.00595e-06	2.81065e-06
k141_36819_2	Flavobacteriaceae	AA3	1.18769e-07	3.83772e-08	1.13219e-08	1.81966e-06	1.16793e-06	8.76871e-07
k141_54740_1	Gammaproteobacteria	AA3	4.08115e-06	2.78689e-06	5.9336e-07	1.76658e-07	6.46135e-09	7.25179e-07
k141_69050_3	Oceanospirillaceae	AA3	1.62661e-07	1.20888e-07	7.33347e-08	2.11745e-06	0	8.1054e-06
k141_88926_5	Hyphomonadaceae	AA3	2.49337e-06	1.69827e-06	1.43806e-06	7.60027e-07	8.90359e-09	1.80424e-06
k141_93031_15	Rhodobacteraceae	AA3	1.51122e-07	6.37229e-08	3.34328e-07	2.93478e-07	6.85828e-06	4.17084e-06
k141_93650_6	Gammaproteobacteria	AA3	4.9467e-06	2.2521e-06	2.47881e-06	6.22048e-07	4.941e-09	5.44515e-07
k141_102778_2	Bacteria	AA3	6.18539e-06	8.79136e-06	7.75889e-06	4.22656e-08	5.90062e-09	2.37035e-08
k141_108263_59	Rhodobacteraceae	AA3	2.12588e-06	2.00098e-06	1.60968e-06	2.43459e-05	9.37425e-06	8.33728e-06
k141_116782_171	Rhodobacteraceae	AA3	2.26183e-07	5.15371e-09	5.03353e-08	5.84758e-06	1.01086e-05	5.82377e-06
k141_119155_2	Alteromonadaceae	AA3	1.53656e-07	2.8718e-08	6.41108e-08	1.68013e-06	8.77632e-08	3.54073e-06
k141_121959_1	Bacteroidetes	AA3	2.10589e-08	0	0	3.57754e-05	1.82616e-05	1.7716e-05
k141_124712_2	Flavobacteriia	AA3	9.04787e-06	4.09931e-06	4.31874e-06	6.59039e-07	9.03172e-08	3.3117e-07
k141_131182_19	Flavobacteriaceae	AA3	1.11584e-06	9.42676e-07	1.14235e-06	4.54988e-05	2.77665e-06	2.07572e-05
k141_137751_12	Flavobacteriia	AA3	6.73832e-06	2.81806e-06	1.1073e-06	1.48612e-06	1.38307e-07	5.11505e-07
k141_142907_7	Rhodobacteraceae	AA3	5.40017e-06	3.10535e-06	8.22255e-07	8.77855e-07	1.59327e-08	4.43007e-07
k141_145520_2	Halieaceae	AA3	1.91557e-06	1.18465e-06	1.00645e-06	1.55074e-06	1.63141e-07	1.01651e-06
k141_145681_6	Rhodobacteraceae	AA3	2.65116e-07	2.6858e-07	3.07698e-07	3.78239e-06	1.20173e-05	6.62943e-06
k141_146122_2	Alteromonadaceae	AA3	4.44604e-06	1.55629e-05	4.24365e-05	1.91484e-06	3.14749e-07	7.64803e-07
k141_150287_12	Betaproteobacteria	AA3	5.18635e-07	5.28071e-07	3.32491e-07	2.59193e-06	8.34104e-07	1.45918e-06
k141_152089_6	Rhizobiales	AA3	1.67224e-06	5.05874e-06	5.71751e-06	7.17754e-07	2.42235e-08	1.61744e-07
k141_182074_4	Vibrionaceae	AA3	1.87772e-07	1.94494e-08	4.173e-08	1.63513e-07	9.26585e-06	3.92836e-06
k141_185050_2	Thiotrichaceae	AA3	1.04587e-07	3.20526e-08	1.91986e-07	6.9017e-06	3.96782e-07	5.05312e-06
k141_187122_10	Rhodobacteraceae	AA3	1.32823e-07	8.73176e-09	7.11915e-08	3.32307e-07	2.31388e-06	1.03934e-06
k141_196075_5	Oceanospirillaceae	AA3	1.07718e-07	2.30412e-07	1.53507e-07	3.59118e-06	5.10051e-07	4.10135e-06
k141_207312_1	Rhodobacteraceae	AA3	6.99277e-07	4.44884e-07	7.38983e-07	7.48128e-06	7.7341e-07	2.93687e-06
k141_217240_2	Alteromonadaceae	AA3	1.3397e-07	7.99717e-09	2.78825e-08	1.04917e-06	3.13021e-07	2.32089e-07
k141_231368_2	Alphaproteobacteria	AA3	1.26411e-05	4.26295e-06	1.82287e-06	6.15434e-07	0	1.26043e-06
k141_235582_4	Chroococcaceae	AA3	1.51161e-06	4.61235e-06	9.10535e-06	2.81838e-08	3.71808e-08	7.53298e-08
k141_236313_1	Flavobacteriaceae	AA3	1.00992e-05	2.0455e-05	5.6266e-05	2.68865e-07	8.74573e-08	7.13538e-08
k141_236413_18	Flavobacteriaceae	AA3	7.922e-08	1.5413e-07	6.86975e-08	8.29729e-06	3.86031e-06	8.71934e-06
k141_237283_5	Flavobacteriaceae	AA3	2.53124e-07	1.87576e-07	2.62667e-08	1.78712e-06	1.4988e-06	7.24474e-07
k141_243607_7	Rhodobacteraceae	AA3	7.70946e-08	3.18044e-07	2.39378e-06	9.03363e-06	4.6345e-06	3.23067e-06
k141_244619_3	Pseudoalteromonadaceae	AA3	2.42496e-07	4.55293e-08	6.51241e-08	8.43523e-08	1.53234e-06	1.07275e-06
k141_245853_2	Synechococcaceae	AA3	7.66767e-06	1.9186e-06	1.06628e-06	4.87946e-07	7.87265e-08	2.76882e-07
k141_254935_3	Vibrionaceae	AA3	6.54332e-07	3.08355e-07	2.94791e-07	4.49698e-08	1.8031e-06	9.52232e-07
k141_258034_18	Hyphomonadaceae	AA3	6.36084e-08	3.22223e-08	3.84509e-08	1.45103e-05	9.99538e-07	2.12117e-05
k141_259280_10	Rhodobacteraceae	AA3	2.52776e-07	2.49678e-06	4.3974e-06	1.16229e-08	6.53332e-09	0
k141_270564_2	Flavobacteriia	AA3	1.64785e-06	7.07089e-07	4.0287e-07	1.00405e-06	7.14734e-08	2.68908e-07
k141_271844_2	Rhodobacteraceae	AA3	3.74422e-06	1.68404e-06	8.13401e-07	3.37028e-07	4.57931e-08	1.93617e-07
k141_275286_1	Rhodobacteraceae	AA3	1.33019e-06	6.51495e-06	1.182e-05	8.6359e-08	1.05954e-07	1.32502e-07
k141_280212_7	Pelagibacteraceae	AA3	5.60511e-06	2.54634e-06	1.62352e-06	1.65294e-06	4.51625e-07	1.77124e-06
k141_283840_53	Alteromonadaceae	AA3	4.87967e-07	8.9683e-07	3.53228e-07	2.38303e-05	8.75981e-06	1.01004e-05
k141_286336_2	Alteromonadaceae	AA3	1.13555e-07	5.73538e-08	0	9.67561e-06	2.9731e-06	4.3424e-06
k141_300381_1	Alphaproteobacteria	AA3	2.77592e-06	1.2405e-06	4.31172e-07	3.50558e-07	0	4.85385e-07
k141_308126_2	Ilumatobacteraceae	AA3	1.91688e-06	1.15833e-06	1.16463e-06	2.81783e-07	8.26395e-08	3.4895e-07
k141_312896_4	Oceanospirillaceae	AA3	2.43389e-08	1.99924e-08	3.07245e-08	2.3838e-07	7.81934e-09	3.35221e-06
k141_316416_3	Alphaproteobacteria	AA3	3.02009e-06	2.24036e-06	7.24326e-07	1.45149e-07	6.36173e-09	3.77163e-07
k141_318905_14	Chitinophagaceae	AA3	1.66642e-07	5.68048e-08	7.60098e-08	9.00405e-06	4.91431e-06	8.81387e-06
k141_326702_124	Rhodobacteraceae	AA3	1.73798e-07	1.21674e-07	1.71369e-07	2.77881e-05	1.01185e-05	8.30834e-06
k141_332565_103	Rhodobacteraceae	AA3	3.94222e-07	3.66391e-07	3.09679e-07	1.80921e-05	8.89906e-06	7.80382e-06
k141_340557_1	Bacteria	AA3	8.00237e-08	8.97855e-08	2.83328e-08	8.55767e-06	2.67502e-06	2.23767e-06
k141_347630_5	Sphingomonadaceae	AA3	5.69364e-07	2.90488e-07	5.4312e-07	4.04791e-06	1.62916e-07	1.98531e-06
k141_352492_8	Alphaproteobacteria	AA3	1.05501e-07	5.18539e-08	4.33049e-08	1.91148e-05	1.02361e-06	1.39565e-05
k141_352670_52	Flavobacteriaceae	AA3	8.40555e-07	1.73044e-07	2.73764e-07	7.70443e-06	6.16455e-06	1.01029e-05
k141_352670_54	Flavobacteriaceae	AA3	1.31176e-07	5.43278e-08	1.56534e-07	7.55208e-06	4.68963e-06	9.31564e-06
k141_355511_78	Sphingomonadaceae	AA3	1.20798e-07	4.86946e-08	3.4907e-07	1.60862e-05	1.39135e-06	2.30644e-05
k141_379570_3	Rhodobacteraceae	AA3	1.05259e-07	8.97513e-08	6.47539e-08	9.97469e-07	6.22378e-06	3.27928e-06
k141_383996_2	Halieaceae	AA3	7.92452e-07	5.63109e-07	2.55275e-07	2.99452e-07	0	6.91207e-07
k141_389885_2	Rhodobacteraceae	AA3	4.29635e-07	5.78393e-07	2.29529e-07	3.07552e-07	1.53613e-06	1.06214e-06
k141_410000_6	Halieaceae	AA3	6.56707e-06	3.63755e-06	4.68228e-06	2.27935e-07	3.08732e-08	5.92978e-07
k141_413486_26	Rhodobacteraceae	AA3	1.77294e-07	1.3348e-07	2.6476e-07	3.86382e-07	3.00654e-06	6.17077e-07
k141_414601_43	Rhodobacteraceae	AA3	5.59338e-07	4.02925e-07	2.80443e-07	6.08833e-06	9.85807e-06	5.64126e-06
k141_415114_4	Sphingobacteriaceae	AA3	6.28086e-07	2.8867e-07	1.15105e-06	3.0913e-06	7.92463e-07	1.97777e-06
k141_423838_18	Flavobacteriaceae	AA3	1.83317e-07	1.53508e-08	8.92026e-08	2.40752e-06	2.7987e-06	1.63782e-06
k141_425945_12	Rhodobacteraceae	AA3	6.59903e-08	9.27487e-08	1.37848e-07	1.47085e-05	8.76514e-05	4.18738e-05
k141_431535_6	Rhodobacteraceae	AA3	3.96024e-07	3.78145e-07	1.19632e-07	4.55614e-06	9.90233e-06	6.19895e-06
k141_431941_3	Gammaproteobacteria	AA3	2.8545e-06	1.86666e-06	1.58039e-06	6.36745e-07	7.4534e-08	1.50954e-06
k141_432819_84	Rhodobacteraceae	AA3	2.1033e-08	1.29901e-07	8.45809e-08	1.6095e-05	7.73703e-05	4.19759e-05
k141_453526_3	Flavobacteriia	AA3	1.31375e-06	2.29298e-07	1.21365e-06	1.37935e-06	3.37836e-07	1.6216e-06
k141_453892_11	Flavobacteriaceae	AA3	3.51704e-07	5.54294e-08	1.06431e-07	2.1454e-06	1.3367e-06	1.6122e-06
k141_454916_3	Vibrionaceae	AA3	1.70302e-07	6.61895e-08	2.88276e-08	3.21256e-08	1.97799e-06	1.04994e-06
k141_460280_2	Oceanospirillaceae	AA3	6.17051e-08	0	5.53817e-08	3.33632e-06	5.34328e-08	3.89032e-06
k141_461606_4	Halieaceae	AA3	2.3012e-07	8.11376e-08	7.03448e-08	1.90858e-06	2.15196e-07	3.72409e-06
k141_462740_2	Alphaproteobacteria	AA3	7.24738e-06	4.21962e-06	1.8367e-06	3.73387e-07	1.26612e-08	5.27093e-07
k141_469356_3	Vibrionaceae	AA3	5.41368e-07	3.79748e-07	2.71829e-07	3.09768e-07	6.27881e-06	2.84718e-06
k141_475924_7	Enterobacterales	AA3	1.48378e-07	0	5.65207e-08	2.98102e-08	6.29003e-06	3.33839e-06
k141_477759_20	Flavobacteriaceae	AA3	9.17523e-08	7.54276e-08	5.54494e-08	1.94463e-06	2.42129e-06	1.52918e-06
k141_483094_2	Pseudoalteromonadaceae	AA3	1.42705e-07	0	0	2.08711e-08	2.54857e-06	1.26233e-06
k141_488351_6	Erwiniaceae	AA3	4.3741e-08	6.92925e-08	1.38042e-08	3.92044e-08	7.83018e-06	3.2481e-06
k141_500933_4	Oleiphilaceae	AA3	3.87994e-08	1.48569e-07	3.05722e-07	3.68709e-06	1.20456e-06	2.46881e-06
k141_508529_3	Flavobacteriia	AA3	1.02662e-06	1.44645e-06	9.74508e-07	8.6222e-07	2.95685e-07	1.23681e-06
k141_516458_1	Alteromonadaceae	AA3	3.51712e-05	3.41938e-05	2.27584e-05	1.1281e-05	6.42234e-07	2.46413e-06
k141_565689_1	Phyllobacteriaceae	AA3	3.02623e-06	7.23486e-07	1.32934e-06	1.30527e-07	1.86671e-08	2.03664e-07
k141_581391_4	Alphaproteobacteria	AA3	9.15445e-06	4.98348e-06	3.38483e-06	3.41522e-07	4.39051e-08	7.54553e-07
k141_585661_3	Flavobacteriia	AA3	4.13453e-06	1.85874e-06	6.13605e-06	2.33648e-05	1.53434e-06	8.56469e-06
k141_591982_10	Alphaproteobacteria	AA3	9.24979e-06	7.10828e-06	2.44794e-06	3.34673e-07	0	1.00783e-06
k141_599569_4	Rhodobacteraceae	AA3	3.79826e-07	2.60882e-07	1.69889e-07	4.33455e-07	1.41381e-06	9.40432e-07
k141_604915_1	Actinobacteria	AA3	7.34768e-07	7.94232e-07	1.13263e-06	4.05569e-07	8.2374e-08	7.21036e-07
k141_607700_3	Pseudoalteromonadaceae	AA3	1.19624e-07	0	2.8259e-08	1.09117e-07	2.56753e-06	9.06349e-07
k141_609055_71	Rhodobacteraceae	AA3	3.86074e-07	2.09612e-07	1.72313e-07	1.15159e-05	8.39061e-05	3.88877e-05
k141_609055_174	Rhodobacteraceae	AA3	2.98769e-07	1.6473e-07	1.85318e-07	1.06904e-05	6.73731e-05	3.42283e-05
k141_609547_3	Rhodobacteraceae	AA3	4.11367e-08	1.12635e-07	9.63784e-08	1.0687e-08	1.39242e-06	1.3135e-06
k141_616728_2	Vibrionaceae	AA3	2.94905e-08	1.78088e-08	3.71245e-08	1.12905e-08	1.97103e-06	8.75922e-07
k141_619280_3	Flavobacteriaceae	AA3	7.6293e-06	4.60499e-06	9.11862e-07	9.05019e-07	8.98444e-08	6.96887e-07
k141_625362_8	Flavobacteriia	AA3	7.91653e-07	4.39889e-07	8.39298e-07	2.68183e-05	1.5098e-06	1.13789e-05
k141_631315_2	Cytophagaceae	AA3	4.13261e-06	2.35732e-06	2.63177e-07	1.97559e-07	2.64023e-08	2.99114e-07
k141_643460_16	Alteromonadaceae	AA3	5.5243e-06	1.08591e-05	2.55765e-05	3.11236e-08	5.79138e-08	3.15044e-08
k141_643460_37	Alteromonadaceae	AA3	5.86826e-06	1.34238e-05	3.3654e-05	2.5686e-08	0	0
k141_645450_11	Flavobacteriia	AA3	6.44535e-06	3.67032e-06	2.15636e-06	3.61497e-07	1.56541e-07	1.47748e-07
k141_668299_2	Bradyrhizobiaceae	AA3	3.00494e-06	2.04074e-06	7.75572e-07	3.39356e-08	3.13613e-08	2.35081e-07
k141_677733_2	Rhodobacteraceae	AA3	8.7519e-06	2.95978e-06	1.25507e-06	1.78279e-07	1.69685e-07	5.09661e-07
k141_680757_2	Rhodobacteraceae	AA3	6.574e-06	6.80367e-06	2.6046e-06	1.94776e-06	4.87975e-08	2.76527e-06
k141_685425_8	Rhodobacteraceae	AA3	3.25804e-07	6.26518e-07	2.47916e-07	1.60063e-05	8.19942e-06	6.77159e-06
k141_689869_2	Flavobacteriia	AA3	1.6735e-06	1.09791e-06	1.18173e-06	1.54785e-07	2.90671e-07	1.92494e-07
k141_704494_2	Pelagibacteraceae	AA3	8.65737e-06	1.77716e-06	5.48536e-07	7.22892e-07	1.91452e-08	5.20461e-07
k141_717580_2	Enterobacterales	AA3	1.50243e-07	6.74098e-08	1.17437e-07	1.0906e-08	7.05844e-06	3.17118e-06
k141_723430_1	Chitinophagaceae	AA3	1.13602e-05	8.45056e-06	4.80923e-06	1.65409e-05	5.4681e-06	4.81385e-06
k141_725256_4	Alteromonadaceae	AA3	2.67175e-06	1.21645e-06	1.30105e-06	7.93653e-08	6.17463e-09	7.15192e-08
k141_741138_6	Alteromonadaceae	AA3	2.68797e-05	5.67997e-05	0.000122452	2.26969e-08	9.47519e-08	0
k141_760548_3	Rhodobacteraceae	AA3	4.92672e-06	2.33244e-06	2.43805e-07	2.88351e-08	1.88547e-08	2.19695e-07
k141_765657_2	Halieaceae	AA3	1.35585e-06	4.02328e-07	3.45144e-07	5.4343e-07	1.83077e-07	5.97972e-07
k141_774228_4	Flavobacteriia	AA3	1.95851e-08	3.62878e-08	1.30124e-08	9.63254e-07	1.7237e-06	1.93885e-06
k141_780777_6	Pseudoalteromonadaceae	AA3	2.13861e-07	3.48549e-08	1.40609e-08	5.45266e-06	6.22654e-06	6.17763e-06
k141_780948_6	Endozoicomonadaceae	AA3	1.23255e-07	1.84461e-08	1.35297e-08	2.11616e-08	3.294e-06	1.41403e-06
k141_782117_3	Alphaproteobacteria	AA3	2.91184e-06	1.46266e-06	9.75792e-07	1.268e-07	6.15557e-09	7.54196e-07
k141_795348_1	Rhodobacteraceae	AA3	2.56701e-06	2.72711e-06	7.09943e-07	6.31405e-06	5.75834e-07	2.93726e-06
k141_796292_3	Rhodobacteraceae	AA3	4.19797e-08	3.28408e-08	1.46796e-08	3.27181e-08	1.70892e-06	9.21115e-07
k141_798448_3	Halieaceae	AA3	1.99177e-06	1.41088e-06	1.16375e-06	5.42594e-06	3.61008e-07	3.36394e-06
k141_798590_3	Balneolaceae	AA3	7.2962e-06	2.36773e-06	5.57019e-07	2.2214e-07	9.42586e-08	5.6665e-07
k141_799094_4	Rhodobacteraceae	AA3	1.74446e-06	1.03985e-06	1.95333e-06	1.16922e-06	8.2392e-08	8.65755e-07
k141_801344_10	Rhodospirillaceae	AA3	1.09611e-07	6.73744e-08	4.97889e-08	2.04505e-06	9.96968e-06	5.36169e-06
k141_803759_3	Rhodobacteraceae	AA3	5.61615e-07	7.02629e-07	3.21083e-06	7.55023e-06	3.08066e-06	2.35232e-06
k141_814926_17	Rhodobacteraceae	AA3	6.4972e-06	2.78937e-06	1.80723e-06	6.043e-07	3.16209e-08	5.47827e-07
k141_820374_12	Oceanospirillaceae	AA3	2.6598e-07	1.7413e-07	1.28213e-07	1.44805e-06	4.64903e-07	4.14886e-06
k141_822358_6	Rhodobacteraceae	AA3	1.67079e-07	3.31122e-08	1.26548e-07	1.514e-06	1.31102e-06	1.20316e-06
k141_825000_3	Rhodobacteraceae	AA3	2.05116e-06	9.68683e-07	3.18241e-06	0	6.75306e-09	3.11734e-07
k141_828708_2	Rhodobacteraceae	AA3	1.5088e-05	7.40447e-06	3.47587e-06	5.8701e-07	0	6.12349e-07
k141_831062_2	Rhodospirillaceae	AA3	5.31514e-08	3.39433e-08	7.20689e-08	6.81964e-08	1.16331e-06	7.91805e-07
k141_833540_24	Rhodobacteraceae	AA3	6.72207e-07	1.70535e-06	4.02919e-06	3.31254e-08	7.13765e-08	4.98658e-08
k141_834040_5	Alteromonadaceae	AA3	1.73683e-05	2.10703e-05	2.32116e-05	1.98869e-07	1.90666e-08	1.08507e-07
k141_844302_3	Alteromonadales	AA3	5.91104e-06	2.3433e-06	9.38903e-07	4.61883e-07	2.93167e-07	1.80895e-07
k141_852781_3	Oceanospirillaceae	AA3	1.92693e-07	4.25979e-07	2.2728e-07	1.90089e-06	8.50499e-08	3.65683e-06
k141_856672_2	Alphaproteobacteria	AA3	4.75793e-06	1.88074e-06	1.41675e-06	3.51419e-07	1.88433e-08	2.3949e-07
k141_860684_3	Halieaceae	AA3	2.51548e-06	8.12648e-07	1.3308e-06	8.89884e-07	1.11711e-07	6.99177e-07
k141_862050_4	Flavobacteriia	AA3	4.99937e-07	1.03218e-06	8.7046e-07	2.69776e-06	6.52843e-07	1.4045e-06
k141_862822_22	Rhodobacteraceae	AA3	1.81656e-07	5.86775e-07	2.04929e-07	7.69481e-07	6.13025e-06	4.48693e-06
k141_869958_21	Rhodobacteraceae	AA3	6.29673e-07	4.01203e-07	2.26089e-07	2.27487e-06	9.09972e-07	1.43017e-06
k141_872283_5	Oceanospirillaceae	AA3	1.60307e-07	1.98796e-07	2.33923e-07	2.76164e-06	1.0231e-07	3.09103e-06
k141_882180_19	Rhodobacteraceae	AA3	5.52916e-07	9.84359e-07	5.70671e-07	1.57276e-06	1.25833e-06	1.16349e-06
k141_886725_2	Halieaceae	AA3	2.66662e-06	1.30687e-06	4.36583e-07	7.19518e-07	0	2.56533e-07
k141_887584_10	Vibrionaceae	AA3	2.19141e-07	3.05846e-08	3.9988e-08	2.03135e-08	5.82381e-06	3.06156e-06
k141_890160_14	Rhodobacteraceae	AA3	9.36899e-08	6.34667e-08	9.66744e-08	7.34275e-08	1.21911e-06	1.41568e-06
k141_898195_4	Flavobacteriia	AA3	2.27495e-05	2.15919e-05	1.38977e-05	9.1212e-08	6.06755e-09	1.09684e-08
k141_905979_4	Rhodobacteraceae	AA3	9.91225e-07	4.40648e-07	4.68777e-07	3.91293e-06	8.68815e-08	1.93386e-06
k141_915997_4	Alphaproteobacteria	AA3	8.49952e-06	4.91303e-06	2.50911e-06	5.06094e-07	3.4614e-08	9.37554e-07
k141_922330_15	Pseudoalteromonadaceae	AA3	8.84134e-08	4.17527e-08	2.72219e-08	6.66808e-06	7.01831e-06	8.98376e-06
k141_932086_3	Rhodobacteraceae	AA3	5.71797e-07	6.23394e-07	5.19828e-07	2.8067e-06	8.46583e-07	9.2634e-07
k141_933917_2	Phyllobacteriaceae	AA3	5.27165e-06	2.00874e-06	1.58179e-06	3.76963e-07	1.27136e-08	5.72706e-07
k141_943217_2	Rhodobacteraceae	AA3	5.23113e-06	1.87729e-06	4.53673e-07	2.33621e-07	6.53332e-09	2.52173e-07
k141_953655_5	Oxalobacteraceae	AA3	1.38788e-05	6.13556e-06	5.7e-06	8.38414e-07	3.55042e-08	6.2135e-07
k141_964461_2	Rhodobacteraceae	AA3	3.15158e-06	1.21445e-06	4.2653e-07	9.66103e-08	6.42666e-09	1.95132e-07
k141_967635_101	Rhodobacteraceae	AA3	2.15422e-07	9.80905e-08	1.74321e-07	5.04631e-06	9.88745e-06	7.16131e-06
k141_986127_3	Halieaceae	AA3	2.22721e-06	3.63008e-07	4.98839e-07	1.84344e-06	1.07845e-07	6.31549e-07
k141_989819_3	Halieaceae	AA3	4.12834e-06	1.36611e-06	2.29754e-06	3.65648e-06	1.79854e-07	1.34262e-06
k141_1009705_8	Halieaceae	AA3	5.02822e-07	4.4932e-07	3.76092e-07	1.90558e-06	5.35795e-07	1.48082e-05
k141_1024292_2	Rhodobacteraceae	AA3	1.05817e-08	0	0	1.67836e-08	1.90961e-06	1.28266e-06
k141_1032743_38	Flavobacteriaceae	AA3	7.55207e-06	4.98668e-06	3.38655e-06	2.26042e-07	1.03783e-08	3.31739e-07
k141_1049851_2	Rhodobacteraceae	AA3	1.61338e-06	4.01275e-06	4.31393e-06	1.25347e-06	1.40654e-07	3.98738e-07
k141_39222_56	Rhodobacteraceae	AA4	1.90493e-07	2.22073e-07	4.66134e-07	5.873e-06	1.03512e-05	6.79838e-06
k141_47283_2	Halieaceae	AA4	3.20003e-06	2.08599e-06	1.38344e-06	2.63923e-06	2.12526e-07	4.94813e-06
k141_48883_3	Flavobacteriaceae	AA4	2.5141e-07	2.42301e-07	9.38505e-08	1.23458e-06	2.3968e-06	1.4087e-06
k141_49435_2	Rhodobacteraceae	AA4	5.22381e-07	5.34982e-07	3.7699e-07	4.1315e-07	2.15662e-06	7.20568e-07
k141_52607_2	Halieaceae	AA4	3.8497e-06	1.19196e-06	8.11601e-07	1.8231e-06	9.64066e-08	1.72868e-06
k141_54148_4	Bacteroidetes	AA4	3.74611e-06	1.45153e-06	2.05183e-06	3.33654e-07	0	2.50645e-07
k141_57445_1	Gammaproteobacteria	AA4	2.62831e-06	1.57269e-06	9.91658e-07	1.37605e-06	1.99743e-07	1.04458e-06
k141_81486_2	Geobacteraceae	AA4	1.85594e-07	0	6.87845e-08	3.85139e-06	0	9.87526e-09
k141_83413_10	Oceanospirillaceae	AA4	6.13203e-08	4.7971e-08	5.09265e-08	7.59855e-06	0	5.61739e-06
k141_86142_3	Rhodobacteraceae	AA4	2.75485e-07	1.76844e-07	3.22715e-07	1.81354e-06	7.30404e-06	4.27653e-06
k141_90441_9	Rhodobacteraceae	AA4	7.04193e-07	8.10699e-07	2.16795e-06	7.1335e-06	2.56633e-06	1.98177e-06
k141_101623_8	Alphaproteobacteria	AA4	7.89705e-06	3.93563e-06	1.88088e-06	3.44905e-07	1.39795e-08	5.42362e-07
k141_114418_1	Oceanospirillaceae	AA4	9.80195e-08	9.5851e-08	0	8.09846e-07	1.58206e-08	4.62681e-06
k141_165440_21	Rhodobacteraceae	AA4	7.48044e-08	6.96183e-08	2.40788e-07	5.26249e-06	1.08386e-05	6.2999e-06
k141_197796_27	Rhodobacteraceae	AA4	1.26394e-07	1.21075e-07	6.5981e-08	1.55955e-05	0.000103453	5.01827e-05
k141_212367_1	Rhodobacteraceae	AA4	6.54722e-07	1.66999e-06	5.0536e-06	0	8.20845e-09	2.04841e-08
k141_213345_2	Crocinitomicaceae	AA4	4.49087e-06	2.33253e-06	2.29778e-06	1.25852e-07	0	2.17798e-07
k141_220100_2	Halieaceae	AA4	3.02668e-07	1.55434e-07	3.34422e-08	0.000136487	5.06712e-06	6.16514e-05
k141_223144_2	Rhodobacteraceae	AA4	4.78647e-08	5.81377e-08	2.07964e-07	1.81484e-06	9.14735e-07	1.23645e-06
k141_234721_7	Rhodobacteraceae	AA4	7.51323e-08	3.91841e-08	4.53202e-07	9.37725e-06	6.7986e-07	3.67109e-06
k141_248754_4	Nakamurellaceae	AA4	2.9718e-06	8.45588e-07	1.24295e-06	3.74529e-07	1.33561e-07	6.09433e-07
k141_252070_1	Crocinitomicaceae	AA4	2.75915e-06	2.65412e-06	2.38788e-06	2.73979e-07	0	5.1042e-08
k141_254842_4	Rhodobacteraceae	AA4	1.15618e-07	1.33862e-07	1.1281e-07	2.92711e-06	7.20501e-07	1.10198e-06
k141_265971_2	Halieaceae	AA4	3.51909e-05	2.45848e-05	1.74918e-05	1.55469e-06	7.79733e-08	3.57463e-06
k141_358725_2	Halieaceae	AA4	3.37774e-06	9.09874e-07	1.12061e-06	3.9942e-07	0	7.67646e-07
k141_390658_29	Rhodobacteraceae	AA4	8.72586e-07	1.79474e-06	6.23362e-06	1.31495e-07	0	3.96929e-08
k141_409288_6	Oceanospirillaceae	AA4	0	5.74251e-08	6.3162e-08	2.39565e-06	2.70622e-08	8.32428e-06
k141_425945_72	Rhodobacteraceae	AA4	0	9.74009e-09	1.12501e-07	1.89581e-05	9.21908e-05	4.48073e-05
k141_435619_2	Alphaproteobacteria	AA4	2.01365e-06	2.00454e-06	1.05498e-07	3.10719e-07	1.42119e-08	6.57048e-07
k141_448606_2	Rhodobacteraceae	AA4	3.87974e-07	2.44141e-07	3.51228e-07	3.31342e-06	3.22243e-06	2.08662e-06
k141_463720_2	Burkholderiaceae	AA4	1.54022e-06	1.26379e-06	8.65952e-07	3.50686e-06	8.80945e-08	2.82241e-07
k141_471164_19	Rhodobacteraceae	AA4	2.52002e-07	1.49572e-06	6.07663e-06	7.75195e-08	0	7.55091e-08
k141_477307_7	Actinobacteria	AA4	1.13777e-06	5.42874e-07	6.86379e-07	9.34145e-07	7.32341e-09	1.00172e-06
k141_478037_2	Rhodobacteraceae	AA4	1.75738e-07	1.94334e-07	3.90665e-08	5.30358e-06	2.23386e-06	3.40518e-06
k141_508424_1	Rhizobiaceae	AA4	1.38824e-06	6.75958e-07	4.97154e-07	3.38658e-07	0	2.93126e-07
k141_515746_3	Pelagibacteraceae	AA4	5.71084e-06	1.6384e-06	1.66406e-06	2.24159e-07	1.02653e-07	1.96109e-07
k141_527991_3	Rhodobacteraceae	AA4	2.48339e-05	1.61128e-05	6.50134e-06	7.27699e-07	1.11405e-08	1.73219e-06
k141_582838_35	Rhodobacteraceae	AA4	8.85298e-08	1.96401e-08	8.8229e-08	1.14997e-07	8.19527e-06	3.17264e-06
k141_601622_3	Halieaceae	AA4	5.14661e-08	0	6.66784e-08	1.14117e-06	6.78851e-07	7.34028e-06
k141_633467_2	Oceanospirillaceae	AA4	2.27159e-07	5.79157e-08	3.19506e-08	1.30058e-05	1.66139e-07	4.55439e-05
k141_641138_3	Rhodobacteraceae	AA4	2.8591e-07	4.08437e-07	2.93849e-07	2.94186e-06	1.1971e-05	6.52289e-06
k141_643484_118	Rhodobacteraceae	AA4	1.73016e-07	1.78015e-07	1.65764e-07	1.90542e-07	6.94056e-06	4.91568e-06
k141_650233_4	Alphaproteobacteria	AA4	5.34454e-06	3.45859e-06	1.90857e-06	3.30357e-07	1.81812e-08	1.05442e-06
k141_660115_1	Rhodobacteraceae	AA4	1.35742e-07	8.606e-08	1.11986e-07	1.77828e-07	2.1677e-06	4.73503e-07
k141_663192_2	Alphaproteobacteria	AA4	5.67371e-06	2.65535e-06	1.82613e-06	2.79773e-07	8.02552e-09	3.23162e-07
k141_665352_3	Oceanospirillaceae	AA4	6.84203e-07	1.04932e-07	1.44387e-07	4.18125e-06	0	2.26221e-06
k141_670171_23	Rhodobacteraceae	AA4	1.13598e-07	2.91204e-08	1.14277e-07	1.5713e-06	7.49965e-07	6.06157e-07
k141_670652_3	Proteobacteria	AA4	2.48222e-07	3.80278e-07	8.37046e-07	1.7146e-06	2.68652e-07	1.53979e-05
k141_673895_1	Halieaceae	AA4	7.66378e-08	1.74693e-07	1.81725e-07	6.4951e-06	3.43077e-07	3.21138e-06
k141_674079_5	Rhodobacteraceae	AA4	4.38931e-07	8.53799e-07	7.7504e-07	4.91463e-06	1.07158e-05	4.65774e-06
k141_692846_7	Halieaceae	AA4	1.32459e-08	3.98948e-08	2.11213e-08	1.73704e-05	6.50897e-07	1.2162e-05
k141_706861_2	Rhodobacteraceae	AA4	2.49879e-05	1.40855e-05	6.23179e-06	1.77714e-06	0	1.80787e-06
k141_765391_5	Rhodobacteraceae	AA4	2.50441e-08	6.08385e-08	0	2.78812e-06	8.14021e-07	1.33461e-06
k141_782845_3	Halieaceae	AA4	6.26565e-08	7.96516e-08	7.10728e-07	1.74409e-06	4.46054e-08	1.28595e-05
k141_783944_5	Rhodobacteraceae	AA4	8.33059e-06	4.65151e-06	2.91775e-06	4.88665e-07	3.98421e-08	8.78743e-07
k141_825402_2	Gammaproteobacteria	AA4	5.06631e-08	1.93088e-08	1.63987e-08	1.7043e-05	1.28732e-06	2.40847e-05
k141_830869_2	Rhodobacteraceae	AA4	9.58692e-08	1.49023e-07	2.28972e-06	6.81909e-06	3.19889e-06	2.40247e-06
k141_853416_3	Sphingobacteriaceae	AA4	1.4163e-07	1.32242e-07	5.99286e-07	1.78648e-06	3.94777e-07	1.92152e-06
k141_863147_3	Proteobacteria	AA4	5.09062e-06	1.78779e-06	1.59086e-06	5.93018e-07	8.44871e-09	8.25862e-07
k141_898163_8	Alphaproteobacteria	AA4	7.24309e-06	5.28886e-06	3.35765e-06	5.5893e-07	2.14543e-08	1.70447e-06
k141_907008_2	Bacteria	AA4	9.55061e-08	8.08099e-07	4.24977e-07	1.08846e-06	1.19283e-06	3.23627e-07
k141_1007741_2	Rhodocyclaceae	AA4	3.82882e-07	5.42959e-07	4.4156e-07	3.31578e-06	3.57167e-08	1.01913e-07
k141_1020044_3	Rhodospirillaceae	AA4	4.76432e-06	1.12139e-06	8.6218e-07	2.80798e-08	9.93225e-08	2.01042e-08
k141_1023371_2	Litoricolaceae	AA4	1.09075e-05	4.6388e-05	6.72963e-05	3.92354e-07	1.82101e-08	4.67979e-08
k141_1034866_2	Oceanospirillaceae	AA4	9.80195e-08	0	7.5407e-08	1.25112e-06	0	6.427e-06
k141_1043187_9	Proteobacteria	AA4	1.88104e-06	9.00265e-07	7.79649e-07	6.66279e-07	7.19136e-09	1.56202e-06
k141_42827_2	Pseudoalteromonadaceae	AA6	7.58744e-08	0	5.04109e-08	0	1.91976e-06	1.40948e-06
k141_75566_4	Oceanospirillaceae	AA6	1.40786e-07	0	1.08368e-07	2.88855e-06	0	5.1702e-06
k141_108213_3	Oceanospirillaceae	AA6	0	1.6983e-07	1.87505e-07	1.26145e-06	0	7.22716e-06
k141_164630_10	Oceanospirillaceae	AA6	0	5.47721e-09	0	3.77424e-07	0	2.42052e-06
k141_183915_2	Alteromonadaceae	AA6	4.65829e-06	2.84287e-07	5.38601e-07	0	0	5.40366e-07
k141_220636_90	Alteromonadaceae	AA6	1.08545e-06	4.17499e-07	0	1.92864e-05	8.44963e-06	8.74196e-06
k141_237261_12	Oceanospirillaceae	AA6	2.06028e-07	0	0	2.13564e-06	1.02294e-07	3.99582e-06
k141_299735_2	Halieaceae	AA6	2.46816e-06	9.02302e-07	2.35134e-07	4.52564e-06	2.95626e-07	2.4906e-06
k141_307680_10	Oceanospirillaceae	AA6	0	2.18144e-07	3.55713e-07	8.59947e-06	7.87808e-07	4.85869e-06
k141_307776_1	Gammaproteobacteria	AA6	5.22143e-07	6.51786e-07	3.06835e-07	0	0	4.42314e-07
k141_313826_28	Alteromonadaceae	AA6	0	0	0	1.40806e-05	3.4434e-06	2.67843e-06
k141_327686_8	Cellvibrionales	AA6	1.14248e-06	0	0	3.97352e-06	2.12562e-06	1.27989e-05
k141_333249_4	Burkholderiaceae	AA6	1.89686e-07	0	5.04109e-08	2.67144e-06	0	2.21769e-07
k141_350075_3	Oceanospirillaceae	AA6	0	5.27181e-08	6.71593e-08	5.93951e-06	4.14351e-08	3.02142e-05
k141_357044_3	Oceanospirillales	AA6	5.7493e-06	4.16196e-07	2.68637e-07	3.68569e-08	0	0
k141_369416_2	Vibrionaceae	AA6	5.35144e-07	4.18644e-07	5.53076e-08	1.78366e-06	8.50941e-08	1.89676e-06
k141_374980_3	Litoricolaceae	AA6	4.82967e-06	2.52746e-05	4.70525e-05	4.00161e-08	0	0
k141_376631_3	Halieaceae	AA6	1.99139e-06	1.44168e-06	1.07333e-06	2.37429e-06	1.08717e-07	3.10016e-06
k141_406324_10	Oceanospirillaceae	AA6	1.08176e-07	0	0	1.65395e-06	0	5.92561e-06
k141_419668_2	Pseudomonadaceae	AA6	8.37417e-07	2.01313e-06	1.83986e-06	1.42577e-06	6.29813e-08	1.07105e-06
k141_424583_3	Halieaceae	AA6	2.35814e-06	1.50479e-06	1.59964e-06	3.61097e-07	3.77566e-07	1.84231e-06
k141_432434_2	Gammaproteobacteria	AA6	5.50983e-06	3.21765e-06	4.18298e-07	3.72178e-08	4.18406e-08	0
k141_441252_3	Litoricolaceae	AA6	5.32716e-05	0.000134243	0.000106026	0	2.38565e-08	0
k141_456320_2	Oceanospirillales	AA6	1.07457e-07	0	0	2.83898e-08	0	2.00865e-06
k141_466738_3	Porticoccaceae	AA6	6.04204e-06	2.80303e-06	9.96579e-07	0	0	2.7251e-08
k141_472408_2	Alteromonadaceae	AA6	1.30369e-05	2.9582e-05	8.81699e-05	2.25983e-06	1.2825e-06	3.0144e-06
k141_475885_6	Fastidiosibacteraceae	AA6	8.89883e-06	1.48449e-06	4.73228e-07	4.14604e-07	0	8.88029e-07
k141_481438_3	Halieaceae	AA6	3.35303e-06	8.8481e-07	7.59926e-07	1.99769e-06	0	7.64996e-07
k141_482496_2	Vibrionaceae	AA6	0	0	0	0	1.26663e-06	2.15891e-07
k141_496600_3	Rhodobacteraceae	AA6	3.80654e-07	5.46701e-06	1.76393e-05	6.43501e-08	1.06387e-07	6.26811e-08
k141_502087_1	Vibrionaceae	AA6	1.24158e-07	9.71289e-08	0	8.06384e-08	3.14142e-06	8.84875e-07
k141_502555_2	Porticoccaceae	AA6	2.73895e-06	1.05012e-06	1.39066e-06	6.20384e-08	0	2.54702e-08
k141_519539_2	Pseudoalteromonadaceae	AA6	0	0	5.04109e-08	0	6.61886e-07	1.06277e-06
k141_524723_2	Litoricolaceae	AA6	5.916e-06	3.31815e-05	6.23603e-05	0	0	9.03585e-08
k141_535404_7	Gammaproteobacteria	AA6	4.06874e-07	0	0	1.67372e-05	1.21952e-06	2.02894e-05
k141_558649_3	Vibrionaceae	AA6	0	0	0	8.40338e-08	2.66715e-06	8.185e-07
k141_574898_2	Gammaproteobacteria	AA6	1.22647e-05	5.07249e-06	5.34576e-06	4.40316e-07	0	2.4665e-06
k141_586622_7	Gammaproteobacteria	AA6	6.62204e-06	3.25868e-06	2.20402e-06	1.53128e-07	0	6.71865e-07
k141_592397_4	Halieaceae	AA6	4.61611e-06	2.01501e-06	3.5582e-06	3.6687e-06	5.08988e-07	2.59153e-06
k141_609544_4	Rhodobacteraceae	AA6	3.36942e-07	4.51666e-07	5.32313e-06	7.94914e-08	2.02136e-08	2.70669e-08
k141_629795_4	Vibrionaceae	AA6	0	0	0	0	2.21551e-06	1.21269e-06
k141_674673_3	Porticoccaceae	AA6	5.38384e-06	2.79795e-06	1.43874e-06	7.6138e-07	2.21914e-08	0
k141_691238_11	Porticoccaceae	AA6	9.57811e-06	2.15371e-06	1.3408e-06	7.84317e-08	2.20434e-08	0
k141_708477_22	Pseudoalteromonadaceae	AA6	7.64406e-08	5.97997e-08	2.4057e-08	8.69292e-06	5.60544e-06	6.65553e-06
k141_723279_3	Halieaceae	AA6	5.29683e-07	1.2092e-07	3.55678e-07	2.68458e-06	6.71652e-08	3.47659e-06
k141_723892_3	Pseudomonadaceae	AA6	1.36574e-07	4.52673e-07	6.88904e-07	1.92811e-06	3.12806e-07	1.68564e-05
k141_728822_3	Rhodobacteraceae	AA6	0	0	0	8.25271e-07	1.4096e-06	6.99898e-07
k141_736247_1	Oceanospirillaceae	AA6	1.01083e-07	2.19196e-07	0	2.03082e-06	0	6.17115e-06
k141_755672_3	Nitrosomonadales	AA6	1.56579e-06	4.86867e-07	6.6369e-07	2.23575e-06	2.2576e-07	1.86343e-06
k141_760920_2	Halieaceae	AA6	3.16844e-07	0	7.14269e-07	2.17046e-07	1.74948e-07	4.8209e-07
k141_766169_2	Oceanospirillaceae	AA6	0	0	0	0	2.21601e-08	1.03466e-06
k141_774646_2	Halieaceae	AA6	2.70093e-06	2.33506e-06	2.59085e-07	6.83476e-07	0	2.3944e-06
k141_788223_2	Gammaproteobacteria	AA6	8.74616e-06	4.38756e-06	3.4493e-06	7.28292e-07	2.09937e-08	8.70053e-07
k141_796526_3	Gammaproteobacteria	AA6	1.18754e-06	2.06301e-06	5.24625e-06	3.72178e-08	0	0
k141_800700_5	Porticoccaceae	AA6	4.79879e-06	1.00415e-06	4.15444e-07	7.24102e-08	0	0
k141_807306_5	Oxalobacteraceae	AA6	2.27623e-07	6.56049e-08	5.04109e-08	4.62808e-06	8.87568e-07	3.72479e-07
k141_817485_2	Alteromonadaceae	AA6	3.52358e-08	0	4.44802e-08	3.29544e-07	2.41841e-07	8.07519e-07
k141_824379_2	Vibrionaceae	AA6	7.31646e-08	0	0	0	0.000139765	6.07406e-05
k141_829321_3	Halieaceae	AA6	5.28537e-07	8.15924e-07	1.7874e-06	5.00358e-06	6.07173e-08	1.05026e-05
k141_851799_3	Halieaceae	AA6	7.09352e-08	4.14808e-07	2.61568e-07	3.98147e-06	4.9981e-07	4.88807e-06
k141_857385_3	Oceanospirillaceae	AA6	0	5.6036e-08	0	1.99066e-05	6.61192e-07	1.54818e-05
k141_858959_15	Oceanospirillaceae	AA6	4.29778e-07	2.3889e-07	4.30821e-07	0.000146035	6.83764e-06	7.50416e-05
k141_868857_5	Vibrionaceae	AA6	1.44268e-07	0	8.57619e-08	0	7.87154e-06	2.75573e-06
k141_869444_3	Azonexaceae	AA6	2.34923e-06	1.91321e-06	1.55845e-06	4.6061e-06	1.18872e-07	4.60768e-07
k141_876300_2	Gammaproteobacteria	AA6	7.97659e-06	2.83459e-06	1.35963e-06	5.43077e-08	0	5.84462e-07
k141_894468_1	Halieaceae	AA6	1.96264e-06	4.71362e-07	1.29578e-06	1.97177e-06	0	3.01855e-06
k141_925717_1	Vibrionaceae	AA6	2.11272e-07	0	0	0	1.24792e-06	0
k141_932476_3	Halieaceae	AA6	1.02501e-06	4.14808e-07	4.63046e-07	1.29552e-06	0	2.4274e-07
k141_933934_2	Porticoccaceae	AA6	5.38746e-06	2.10448e-06	1.18513e-06	0	0	0
k141_934790_2	Rhodobacteraceae	AA6	1.51749e-07	4.9516e-07	1.77765e-06	7.65745e-06	4.4052e-06	2.97826e-06
k141_945768_2	Vibrionaceae	AA6	4.20581e-08	0	0	0	4.85928e-06	1.44894e-06
k141_968179_3	Vibrionaceae	AA6	1.89827e-08	5.64307e-08	0	0	2.27143e-06	5.92422e-07
k141_997513_2	Halieaceae	AA6	1.21916e-06	2.97702e-06	3.92128e-07	1.01335e-06	9.67359e-08	1.73079e-06
k141_1032357_1	Vibrionaceae	AA6	0	0	1.00191e-07	3.72178e-08	1.87209e-05	7.92627e-06
k141_63934_81	Rhodobacteraceae	AA7	4.20658e-07	2.52546e-06	8.78186e-06	2.35867e-07	7.47995e-09	1.54747e-07
k141_92780_6	Actinobacteria	AA7	3.33939e-06	9.59851e-07	1.03465e-06	1.03046e-06	1.08096e-08	1.40785e-06
k141_152988_7	Flavobacteriaceae	AA7	3.19461e-06	1.53036e-06	1.21659e-06	4.23514e-08	8.35294e-09	4.25028e-08
k141_167209_3	Litoricolaceae	AA7	1.20371e-05	3.95831e-05	6.05245e-05	7.15842e-08	6.12317e-09	9.81561e-08
k141_173418_1	Halieaceae	AA7	1.56686e-06	1.37517e-06	5.13933e-07	9.20321e-07	0	7.2344e-07
k141_212787_6	Oceanospirillaceae	AA7	2.03056e-07	2.44315e-07	4.33133e-07	8.46662e-06	5.93744e-07	3.61673e-06
k141_266613_47	Flavobacteriaceae	AA7	3.99388e-07	1.00022e-07	4.51013e-08	1.30379e-05	8.75019e-06	6.96561e-06
k141_285366_4	Litoricolaceae	AA7	4.42547e-05	0.000115632	0.000101846	3.61034e-08	5.45837e-08	1.7804e-08
k141_304799_26	Rhodobacteraceae	AA7	2.32506e-07	3.14809e-07	2.593e-07	2.5767e-05	1.04417e-05	1.02054e-05
k141_332565_44	Rhodobacteraceae	AA7	1.05941e-07	2.34412e-07	6.20573e-08	2.23119e-05	1.02864e-05	8.38788e-06
k141_497038_6	Alphaproteobacteria	AA7	8.77195e-06	3.17018e-06	2.13263e-06	2.78228e-07	0	7.11928e-07
k141_538795_2	Gammaproteobacteria	AA7	1.20339e-06	9.96676e-07	3.79138e-06	2.57575e-08	7.05825e-09	7.41564e-08
k141_610420_2	Bacteroidetes	AA7	9.84828e-06	6.37539e-06	3.81541e-06	1.0927e-06	1.72678e-08	1.90449e-07
k141_614772_1	Rhodobacteraceae	AA7	2.5297e-05	2.63777e-05	1.72192e-05	2.42267e-05	3.63457e-07	1.25694e-05
k141_645611_2	Ilumatobacteraceae	AA7	1.65682e-06	9.25342e-07	1.24673e-06	2.86233e-07	3.03573e-08	4.9918e-07
k141_668781_6	Rhodobacteraceae	AA7	1.56876e-07	3.94473e-08	1.50139e-07	1.4135e-07	2.38506e-06	8.01473e-07
k141_681968_6	Rhodobacteraceae	AA7	6.20039e-08	7.76095e-08	8.23905e-08	6.49039e-06	1.1305e-05	7.21261e-06
k141_688872_2	Litoricolaceae	AA7	7.70505e-06	2.47522e-05	5.75061e-05	1.07065e-07	5.23093e-08	8.92542e-08
k141_690285_6	Rhodobacteraceae	AA7	1.40445e-06	1.34801e-06	1.18418e-06	3.02136e-06	1.3712e-05	8.27583e-06
k141_724340_7	Halieaceae	AA7	2.89123e-07	1.51117e-07	1.67348e-07	6.46262e-06	1.86602e-06	1.66949e-05
k141_790512_159	Rhodobacteraceae	AA7	3.10278e-07	2.2048e-07	3.07075e-07	3.28813e-07	7.4692e-06	3.75183e-06
k141_813663_2	Oceanospirillaceae	AA7	9.01285e-07	7.02756e-07	6.41812e-07	0.000146492	5.69675e-06	6.87893e-05
k141_877623_2	Vibrionaceae	AA7	1.50479e-07	1.94494e-08	6.60724e-08	2.03626e-07	0.000103716	4.14215e-05
k141_895004_5	Rhodobacteraceae	AA7	1.32887e-07	4.72985e-08	8.82903e-08	8.53754e-07	5.6834e-06	4.23175e-06
k141_1057783_3	Vibrionaceae	AA7	1.24309e-07	6.14192e-08	1.65181e-08	0	1.58561e-06	2.81713e-07
k141_1061821_2	Erythrobacteraceae	AA7	2.31743e-07	7.25169e-08	6.15877e-08	0	1.08436e-06	9.64983e-07
k141_460394_5	Flavobacteriaceae	CBM0	1.69052e-05	1.17755e-05	3.85257e-06	5.1948e-06	2.75544e-07	2.96918e-06
k141_573086_1	Cryomorphaceae	CBM12	3.1019e-06	6.22021e-06	1.3327e-05	9.46611e-08	7.5166e-09	6.7542e-08
k141_853568_3	Vibrionaceae	CBM12	0	0	5.49594e-08	4.22392e-08	2.55466e-06	1.22988e-06
k141_1029471_1	Vibrionaceae	CBM12	8.55725e-08	7.02907e-08	8.24388e-08	0	4.30529e-05	1.62467e-05
k141_151011_2	Halieaceae	CBM13	1.57399e-06	6.60414e-07	2.22914e-06	1.02858e-06	4.80966e-09	5.09465e-07
k141_277738_3	Pseudoalteromonadaceae	CBM13	2.07903e-07	6.68879e-09	6.24877e-08	3.50726e-08	2.00707e-06	1.14077e-06
k141_321118_80	Rhodobacteraceae	CBM13	4.68432e-08	2.44304e-08	4.25888e-08	1.05166e-05	7.66741e-05	3.76926e-05
k141_361773_8	Rhodobacteraceae	CBM13	1.56461e-07	1.8892e-07	8.62126e-07	2.61291e-06	2.45443e-06	1.15262e-06
k141_418944_2	Lewinellaceae	CBM13	1.51015e-06	6.11276e-07	7.77216e-07	1.35838e-06	5.27373e-07	1.23123e-06
k141_574517_1	Vibrionaceae	CBM13	3.36292e-07	5.15315e-08	4.37651e-08	3.21094e-07	6.10498e-06	2.64902e-06
k141_650522_2	Sphingobacteriales	CBM13	4.27832e-06	6.38216e-06	1.08811e-05	5.33623e-07	5.40457e-08	5.65448e-07
k141_736952_3	Pseudoalteromonadaceae	CBM13	1.01163e-07	0	4.84951e-08	3.92557e-08	1.63624e-06	1.12905e-06
k141_801230_2	Oceanospirillaceae	CBM13	2.89855e-07	1.93226e-07	1.13899e-07	4.93904e-06	6.36565e-08	5.14168e-06
k141_805288_4	Oceanospirillaceae	CBM13	6.52101e-08	2.24286e-08	1.0682e-07	3.7453e-06	2.93071e-08	2.11584e-06
k141_899704_1	Halieaceae	CBM13	9.30001e-07	7.10594e-07	3.50121e-07	3.81305e-06	5.01218e-08	1.41078e-06
k141_929972_9	Endozoicomonadaceae	CBM13	7.61093e-08	3.96936e-08	0	2.28275e-06	0	2.51888e-06
k141_953419_1	Oceanospirillaceae	CBM13	8.41355e-08	3.55613e-08	1.00673e-08	1.06534e-06	1.77018e-08	5.13212e-06
k141_96468_2	Flavobacteriaceae	CBM22	6.66134e-06	3.21701e-06	1.10964e-06	1.21614e-06	2.75943e-07	2.54292e-07
k141_219279_2	Oceanospirillaceae	CBM26	3.32566e-08	2.60167e-08	0	1.94351e-06	0	4.82118e-06
k141_296110_7	Pseudoalteromonadaceae	CBM26	2.02555e-07	3.25044e-08	5.24506e-08	1.83962e-06	7.75737e-07	1.89875e-06
k141_330990_7	Vibrionaceae	CBM26	3.28379e-07	1.97183e-07	1.56829e-07	1.58627e-08	6.60488e-06	2.20403e-06
k141_422427_2	Oceanospirillaceae	CBM26	3.02389e-07	1.06929e-07	1.10601e-07	7.17741e-07	0	3.4185e-06
k141_692620_1	Oceanospirillaceae	CBM26	2.3338e-07	7.12036e-08	1.70563e-08	9.33708e-07	1.29507e-08	2.0997e-06
k141_36557_18	Rhodobacteraceae	CBM32	3.70415e-07	2.81471e-07	1.92807e-07	2.71532e-07	1.65326e-06	2.10698e-06
k141_130874_3	Vibrionaceae	CBM32	7.73901e-08	1.94967e-08	5.57755e-08	0	9.00831e-05	3.72716e-05
k141_212309_3	Vibrionaceae	CBM32	2.57561e-07	1.25988e-07	2.88367e-08	2.12161e-07	5.3404e-06	2.22115e-06
k141_264573_4	Vibrionaceae	CBM32	2.0069e-07	2.53457e-07	4.9675e-08	4.36186e-08	6.6046e-06	2.5126e-06
k141_296228_3	Oceanospirillaceae	CBM32	2.58011e-08	4.03685e-08	5.41336e-08	3.47248e-06	8.72535e-09	3.00748e-06
k141_326840_2	Rhodobacteraceae	CBM32	1.54909e-05	3.45017e-05	1.90463e-05	3.78661e-06	4.41528e-08	1.74685e-06
k141_371605_2	Oceanospirillaceae	CBM32	9.34457e-08	7.12283e-08	6.52686e-08	2.18457e-06	6.64801e-09	1.04833e-06
k141_414601_62	Rhodobacteraceae	CBM32	6.63696e-08	6.103e-08	1.51241e-07	4.99514e-06	1.1017e-05	8.54047e-06
k141_572141_15	Cyclobacteriaceae	CBM32	4.40059e-07	3.53114e-07	1.88022e-08	1.00793e-05	4.5428e-06	9.34294e-06
k141_631755_68	Rhodobacteraceae	CBM32	2.43215e-07	2.67426e-08	9.12211e-08	1.8025e-05	9.62479e-05	4.76049e-05
k141_715146_8	Polyangiaceae	CBM32	4.64555e-06	1.38677e-06	1.40728e-06	1.11197e-06	1.29485e-07	1.55298e-06
k141_720197_2	Rhodobacteraceae	CBM32	2.2028e-08	1.81395e-08	7.24068e-08	3.15594e-06	4.59662e-07	4.69509e-07
k141_736423_1	Flavobacteriaceae	CBM32	5.28325e-06	1.13292e-06	2.52915e-07	5.04631e-08	4.56734e-09	9.73066e-07
k141_850523_7	Oceanospirillaceae	CBM32	1.19408e-07	5.54927e-08	7.14795e-08	4.21614e-06	1.38117e-08	3.30588e-06
k141_945540_3	Oceanospirillaceae	CBM32	2.23309e-07	6.14053e-08	3.07245e-08	1.69427e-06	1.49278e-08	3.55186e-06
k141_967909_1	Alteromonadaceae	CBM32	2.43223e-06	1.16428e-06	1.31726e-06	0	1.7022e-08	4.88424e-08
k141_1035124_2	Pseudoalteromonadaceae	CBM32	8.07293e-08	0	2.72728e-08	5.38968e-06	3.97308e-06	3.8424e-06
k141_64092_5	Vibrionaceae	CBM34	2.38211e-07	1.36558e-07	9.86763e-08	4.91073e-08	1.75353e-06	7.73949e-07
k141_400932_2	Vibrionaceae	CBM34	2.74858e-08	7.16743e-08	1.12773e-07	2.85625e-08	2.12041e-06	8.52589e-07
k141_550621_3	Vibrionaceae	CBM34	4.62919e-08	0	5.73476e-08	3.35734e-08	1.55256e-06	5.59718e-07
k141_731753_3	Vibrionaceae	CBM35	6.88471e-08	1.58839e-07	5.89218e-08	1.15198e-08	5.30381e-06	2.75114e-06
k141_484493_47	Pseudoalteromonadaceae	CBM38	1.42097e-07	5.25497e-08	8.06771e-08	9.38511e-06	1.9874e-06	2.87779e-06
k141_88790_1	Chitinophagaceae	CBM4	1.81279e-07	4.99435e-08	1.29867e-07	1.11144e-06	4.3829e-07	6.62719e-07
k141_398419_2	Porticoccaceae	CBM4	3.07e-06	3.56393e-07	3.48502e-07	1.08765e-07	1.07806e-08	1.59552e-07
k141_459198_3	Porticoccaceae	CBM4	8.01863e-06	3.55112e-06	2.05685e-06	1.35081e-07	1.11867e-08	6.36631e-08
k141_790968_2	Spongiibacteraceae	CBM4	3.21503e-06	1.53714e-06	7.11711e-07	1.18696e-07	0	1.63152e-07
k141_964402_15	Flavobacteriaceae	CBM4	3.99653e-07	1.1781e-07	2.04253e-07	2.25687e-06	1.98924e-06	1.58197e-06
k141_559788_4	Flavobacteriaceae	CBM40	3.89047e-07	1.26089e-07	1.06347e-07	2.07716e-06	1.34257e-06	8.75081e-07
k141_411625_11	Vibrionaceae	CBM41	7.61065e-08	6.10129e-08	9.37726e-08	5.58266e-08	7.19356e-06	3.31091e-06
k141_491181_3	Chromatiaceae	CBM41	3.19752e-07	2.16153e-07	1.92451e-07	1.74658e-06	3.31334e-07	5.88418e-06
k141_507211_1	Alteromonadaceae	CBM41	3.6558e-07	2.88656e-07	4.69456e-07	2.4963e-05	1.19799e-05	1.18828e-05
k141_558794_20	Alteromonadaceae	CBM41	3.78299e-07	3.12367e-07	4.46334e-07	1.31945e-05	4.1898e-06	5.04202e-06
k141_572891_2	Alteromonadaceae	CBM41	3.27995e-07	3.34924e-07	7.79859e-07	4.43917e-06	9.26984e-07	1.49224e-06
k141_804016_9	Alteromonadaceae	CBM41	9.61482e-07	3.80083e-07	9.06736e-07	2.19247e-05	9.51069e-06	1.00325e-05
k141_928666_1	Vibrionaceae	CBM41	1.2736e-07	5.36184e-08	1.96083e-07	4.14588e-08	1.36322e-06	7.17725e-07
k141_105540_2	Vibrionaceae	CBM44	1.14129e-07	4.46415e-08	8.15641e-08	6.16405e-08	6.09768e-06	2.81238e-06
k141_464746_34	Flavobacteriaceae	CBM47	1.58604e-07	3.35802e-08	1.83683e-08	8.27674e-07	2.18883e-06	1.73193e-06
k141_649383_2	Flavobacteriaceae	CBM47	1.01442e-06	2.09987e-07	7.53737e-07	1.46922e-06	5.16022e-07	1.98907e-06
k141_1036165_2	Flavobacteriia	CBM47	4.71332e-07	5.4546e-07	1.59414e-06	1.18799e-06	4.67569e-07	1.63622e-06
k141_42554_2	Halieaceae	CBM48	6.37203e-08	0	0	2.05271e-06	8.39668e-07	8.55578e-06
k141_92758_15	Vibrionaceae	CBM48	1.02395e-07	9.31124e-08	2.26772e-08	8.95813e-08	5.9795e-06	2.61099e-06
k141_101573_55	Alteromonadaceae	CBM48	9.42365e-07	1.19215e-06	1.14175e-06	2.40756e-05	1.24429e-05	9.86526e-06
k141_101573_56	Alteromonadaceae	CBM48	5.27859e-07	5.28595e-07	3.20283e-07	2.29828e-05	8.74134e-06	1.07525e-05
k141_118524_2	Vibrionaceae	CBM48	4.85197e-08	3.20526e-07	2.72219e-06	1.06443e-07	7.0224e-07	1.19755e-06
k141_129374_5	Vibrionaceae	CBM48	2.04861e-07	0	0	0	7.75141e-06	4.87245e-06
k141_150575_2	Vibrionaceae	CBM48	3.81771e-08	8.50731e-08	4.81677e-08	9.65767e-08	9.45472e-05	3.61363e-05
k141_181010_7	Alteromonadaceae	CBM48	1.3959e-07	5.96216e-08	3.57117e-08	1.16109e-05	2.98984e-06	4.28921e-06
k141_181010_8	Alteromonadaceae	CBM48	9.75529e-08	1.27193e-08	1.08023e-08	1.20995e-05	4.212e-06	4.03184e-06
k141_185365_4	Vibrionaceae	CBM48	0	0	0	3.07046e-07	2.75088e-06	2.15499e-06
k141_235354_1	Pseudoalteromonadaceae	CBM48	0	0	0	0	2.02012e-06	0
k141_305568_4	Synechococcaceae	CBM48	1.05208e-05	2.48422e-06	8.55077e-07	2.48321e-07	1.20988e-07	1.56834e-07
k141_319670_49	Oceanospirillaceae	CBM48	1.56037e-08	7.35462e-08	1.28552e-07	7.81456e-06	5.55187e-07	4.1586e-06
k141_319670_50	Halieaceae	CBM48	5.10552e-08	1.35391e-08	1.94615e-07	8.07855e-06	5.21896e-07	2.81872e-06
k141_356409_3	Vibrionaceae	CBM48	0	1.10811e-07	1.06753e-07	2.41666e-08	1.42109e-06	5.40733e-07
k141_356409_4	Vibrionaceae	CBM48	2.22031e-07	1.17016e-07	2.17394e-08	5.38367e-08	2.22323e-06	7.8881e-07
k141_390561_4	Alteromonadaceae	CBM48	2.31249e-05	5.02872e-05	0.000135821	2.49869e-06	6.30285e-07	8.56346e-07
k141_461729_2	Halieaceae	CBM48	8.18131e-08	1.29353e-07	2.82656e-07	1.30861e-06	1.80342e-07	2.6326e-06
k141_484876_3	Flavobacteriaceae	CBM48	5.18833e-07	3.65512e-07	1.22149e-07	2.2239e-06	1.10217e-06	6.21517e-07
k141_514836_2	Pseudoalteromonadaceae	CBM48	1.30539e-07	3.97873e-08	1.14044e-07	0	1.44555e-06	8.36884e-07
k141_532160_9	Pseudoalteromonadaceae	CBM48	1.06234e-07	8.69279e-08	2.8537e-07	6.27539e-06	6.84779e-06	7.43313e-06
k141_555380_3	Synechococcaceae	CBM48	1.25165e-05	2.79612e-06	1.52303e-06	1.86416e-07	8.44441e-08	3.03004e-07
k141_652318_4	Vibrionaceae	CBM48	9.80955e-08	1.24621e-08	2.2282e-08	7.2751e-08	1.87524e-06	9.27453e-07
k141_653564_6	Vibrionaceae	CBM48	0	1.54099e-07	0	1.02349e-07	2.22403e-06	8.12937e-07
k141_709231_1	Vibrionaceae	CBM48	2.04861e-07	0	0	0	1.61232e-06	4.17457e-07
k141_745517_2	Polyangiaceae	CBM48	3.24054e-06	1.34167e-06	1.34226e-06	4.41606e-08	1.08713e-08	3.2511e-08
k141_757223_2	Vibrionaceae	CBM48	8.7616e-08	2.7277e-08	6.89044e-08	4.41304e-08	3.64269e-06	1.68372e-06
k141_800610_10	Pseudoalteromonadaceae	CBM48	1.08603e-07	5.01204e-08	1.09012e-08	5.10741e-06	4.71641e-06	5.01577e-06
k141_800610_11	Pseudoalteromonadaceae	CBM48	8.2874e-08	3.80974e-08	3.85997e-08	6.3751e-06	5.75452e-06	5.72766e-06
k141_815450_43	Flavobacteriaceae	CBM48	7.81806e-07	3.59495e-07	1.54442e-06	1.30133e-06	9.52271e-07	1.11487e-06
k141_881377_3	Vibrionaceae	CBM48	1.72039e-07	4.96171e-08	4.26659e-08	0	6.84829e-06	1.92931e-06
k141_972433_2	Vibrionaceae	CBM48	1.14316e-07	1.3223e-08	1.12302e-08	1.94137e-07	2.39675e-06	1.65538e-06
k141_992668_13	Flavobacteriaceae	CBM48	4.78849e-07	1.66251e-07	1.13995e-07	2.9125e-06	1.40727e-06	1.08998e-06
k141_1041910_2	Vibrionaceae	CBM48	3.86734e-08	0	3.67433e-08	1.78034e-07	1.92784e-06	1.33565e-06
k141_3901_6	Bacteria	CBM5	3.12288e-07	4.88607e-07	5.25626e-07	2.29214e-06	1.72558e-06	1.24316e-06
k141_10241_2	Oceanospirillaceae	CBM5	4.27863e-08	0	0	2.02943e-05	9.4097e-07	1.27e-05
k141_28110_2	Oceanospirillaceae	CBM5	2.59927e-07	2.64427e-07	2.70058e-07	0.000111543	3.54957e-06	6.03007e-05
k141_45668_6	Pseudoalteromonadaceae	CBM5	1.01789e-07	6.7833e-08	1.6281e-08	2.26996e-06	2.55209e-06	2.97678e-06
k141_45668_7	Pseudoalteromonadaceae	CBM5	1.84837e-07	8.5855e-08	9.78607e-08	1.81198e-06	2.61427e-06	2.60929e-06
k141_45668_13	Pseudoalteromonadaceae	CBM5	7.26993e-08	1.40335e-08	1.19185e-08	1.91026e-06	2.18242e-06	2.58764e-06
k141_62466_3	Cytophagales	CBM5	1.85485e-07	5.16742e-08	4.25564e-08	7.57829e-07	1.367e-06	7.88029e-07
k141_75088_5	Oceanospirillaceae	CBM5	2.00271e-07	1.82926e-07	5.82588e-07	6.75195e-06	1.15877e-06	5.70995e-06
k141_76802_2	Halieaceae	CBM5	1.07557e-06	1.44212e-06	4.16065e-06	1.44669e-07	5.91415e-08	1.26768e-07
k141_80958_2	Kiritimatiellales	CBM5	5.24282e-06	2.05682e-06	2.11535e-06	1.76148e-07	2.30124e-08	1.52451e-07
k141_81759_3	Flavobacteriaceae	CBM5	5.83116e-07	0	2.92394e-08	1.1376e-05	4.37945e-06	7.55397e-06
k141_112619_1	Pseudoalteromonadaceae	CBM5	1.26961e-07	4.3731e-08	7.9631e-08	3.20234e-07	5.05979e-07	3.94623e-07
k141_118176_3	Oxalobacteraceae	CBM5	8.26217e-08	3.23176e-08	5.35216e-08	2.30047e-06	1.20654e-08	2.27801e-07
k141_120487_6	Halieaceae	CBM5	2.36947e-07	6.46225e-08	0	2.06583e-06	5.4061e-07	8.60647e-06
k141_141626_1	Porticoccaceae	CBM5	3.78033e-06	2.6299e-06	2.63541e-07	4.78241e-08	0	0
k141_157016_6	Halieaceae	CBM5	1.75264e-06	1.05688e-06	3.0895e-07	3.09352e-06	1.06014e-07	1.26208e-06
k141_162122_37	Alteromonadaceae	CBM5	1.00092e-07	0	9.41546e-08	6.49359e-06	3.01042e-06	3.25363e-06
k141_165243_13	Oceanospirillaceae	CBM5	1.22298e-07	3.70979e-08	2.15573e-08	1.85396e-06	2.16862e-08	3.54554e-06
k141_185307_44	Oceanospirillaceae	CBM5	2.05951e-07	2.44044e-07	2.70985e-07	1.88105e-06	9.08155e-08	8.49863e-06
k141_185602_1	Pseudoalteromonadaceae	CBM5	2.59014e-07	8.1731e-08	9.68109e-08	1.59648e-06	1.63113e-06	1.95034e-06
k141_194123_5	Flammeovirgaceae	CBM5	1.91261e-07	3.32496e-08	0	5.65455e-07	5.28546e-07	5.58149e-07
k141_233687_1	Nitrosomonadales	CBM5	2.12409e-07	0	5.73094e-08	1.28068e-06	4.72359e-08	3.52476e-06
k141_240248_2	Litoricolaceae	CBM5	1.41952e-06	1.03737e-05	1.6157e-05	2.02363e-08	3.53221e-08	4.40913e-08
k141_247584_11	Vibrionaceae	CBM5	5.85317e-08	0	1.29628e-08	0	5.40003e-06	2.6702e-06
k141_285529_68	Alphaproteobacteria	CBM5	1.36366e-07	1.28562e-07	1.12354e-07	1.67358e-05	7.17731e-06	1.5795e-05
k141_287651_2	Halieaceae	CBM5	1.56773e-06	1.72072e-06	1.7594e-06	2.9748e-06	4.75193e-07	1.27666e-05
k141_295251_5	Gammaproteobacteria	CBM5	1.86755e-06	1.58869e-06	1.23865e-06	1.33695e-06	1.88191e-07	1.47502e-06
k141_304069_4	Sphingobacteriaceae	CBM5	1.11738e-07	3.60466e-08	1.43465e-06	2.97949e-06	3.93801e-07	2.63433e-06
k141_306627_4	Vibrionaceae	CBM5	1.11187e-07	7.38169e-08	7.00794e-08	1.50205e-07	1.69214e-06	6.98206e-07
k141_313827_19	Oceanospirillaceae	CBM5	1.61124e-07	0	8.48329e-08	1.87023e-06	2.98628e-07	3.24974e-06
k141_376991_4	Pseudoalteromonadaceae	CBM5	2.72462e-07	1.8129e-07	6.15867e-07	4.64854e-06	7.2134e-06	6.27049e-06
k141_388578_4	Flavobacteriaceae	CBM5	3.9666e-07	2.00586e-07	2.10396e-07	2.11451e-05	4.41767e-05	1.91454e-05
k141_417956_2	Litoricolaceae	CBM5	4.70504e-06	1.45243e-05	4.25768e-05	2.18121e-08	0	1.38253e-08
k141_418298_5	Kangiellaceae	CBM5	9.19092e-08	7.19007e-08	4.42032e-08	2.12971e-06	5.41269e-07	2.26355e-06
k141_432173_1	Pseudoalteromonadaceae	CBM5	2.01239e-08	3.23145e-08	4.01109e-08	4.43833e-07	2.41283e-08	1.34517e-06
k141_432721_132	Alteromonadaceae	CBM5	8.45116e-07	7.77809e-07	8.38207e-07	1.70363e-05	9.61981e-06	9.72311e-06
k141_441143_3	Vibrionaceae	CBM5	5.19951e-08	4.28167e-08	7.00004e-08	9.45557e-08	3.27834e-05	1.12032e-05
k141_451567_20	Flavobacteriaceae	CBM5	7.14427e-07	3.42882e-07	9.24579e-08	2.85066e-06	4.25955e-06	1.45186e-06
k141_453660_9	Pseudoalteromonadaceae	CBM5	2.61971e-08	0	0	3.5992e-06	4.69258e-06	4.36476e-06
k141_456554_1	Halieaceae	CBM5	1.6108e-06	4.48104e-07	7.83523e-07	4.38409e-06	2.15863e-07	3.1447e-06
k141_457591_2	Flavobacteriaceae	CBM5	1.97118e-06	6.90761e-07	1.9899e-06	1.14812e-06	4.23439e-07	8.62867e-07
k141_466724_12	Pseudoalteromonadaceae	CBM5	2.29679e-07	1.00653e-07	1.53305e-07	5.39619e-06	5.9343e-06	7.59303e-06
k141_477045_4	Vibrionaceae	CBM5	8.35379e-08	6.24415e-08	6.15695e-08	1.40584e-08	5.47441e-06	2.891e-06
k141_493728_3	Pseudoalteromonadaceae	CBM5	4.35371e-08	4.03664e-08	6.78513e-09	4.14109e-06	5.36605e-06	4.17122e-06
k141_493728_5	Pseudoalteromonadaceae	CBM5	5.1032e-08	8.75226e-08	2.60813e-08	3.22673e-06	4.94782e-06	5.05037e-06
k141_502917_2	Halieaceae	CBM5	6.56131e-06	4.75521e-06	5.13396e-06	2.86806e-06	7.32884e-07	3.49152e-06
k141_531925_2	Vibrionaceae	CBM5	1.73254e-07	5.17932e-08	5.48412e-08	1.40056e-07	3.90211e-05	1.62554e-05
k141_536487_4	Porticoccaceae	CBM5	1.21234e-05	3.18109e-06	1.57906e-06	1.08174e-08	0	5.61375e-08
k141_546638_6	Vibrionaceae	CBM5	3.02504e-07	9.06844e-08	5.06415e-08	5.61052e-08	1.70845e-06	7.356e-07
k141_554975_3	Prochloraceae	CBM5	3.36748e-06	9.8162e-07	9.5154e-07	2.98892e-06	1.84126e-07	1.01143e-06
k141_555264_1	Pseudoalteromonadaceae	CBM5	2.15968e-07	0	8.30723e-08	3.0167e-06	5.00339e-06	3.1962e-06
k141_555983_9	Porticoccaceae	CBM5	1.11536e-05	2.83306e-06	1.73195e-06	1.43472e-07	0	8.22779e-08
k141_580471_2	Oceanospirillaceae	CBM5	8.22732e-08	3.21813e-08	1.5176e-07	4.2748e-08	0	1.83148e-06
k141_607628_2	Oceanospirillaceae	CBM5	1.04827e-07	3.17982e-08	0	1.94078e-06	0	8.45774e-06
k141_614434_5	Synechococcaceae	CBM5	1.23724e-05	4.50466e-06	1.24273e-06	3.91555e-07	3.44253e-08	2.0857e-07
k141_615407_2	Oceanospirillaceae	CBM5	1.21941e-07	5.02077e-08	0	8.86578e-06	1.06531e-07	3.92605e-05
k141_619129_6	Gammaproteobacteria	CBM5	4.16384e-08	6.51476e-08	0	1.3401e-05	1.85103e-06	1.85785e-05
k141_620477_1	Pseudoalteromonadaceae	CBM5	3.11023e-07	1.76113e-07	1.79091e-07	3.12946e-08	2.01055e-06	4.98902e-07
k141_631419_1	Halieaceae	CBM5	1.61732e-06	3.48361e-07	6.03182e-07	1.3395e-06	5.74703e-07	8.11723e-07
k141_633465_2	Geobacteraceae	CBM5	2.48495e-07	1.285e-07	2.65839e-08	2.86076e-06	1.38387e-07	3.29433e-08
k141_652378_2	Vibrionaceae	CBM5	3.12058e-08	4.79829e-08	4.07513e-08	3.77397e-08	2.28778e-06	1.07365e-06
k141_653361_2	Oceanospirillaceae	CBM5	3.85076e-08	0	8.21396e-08	3.38505e-06	3.84753e-08	2.85065e-06
k141_665787_24	Alteromonadaceae	CBM5	4.47935e-07	7.75266e-08	6.80812e-07	1.88e-05	9.41072e-06	8.97491e-06
k141_666909_3	Gammaproteobacteria	CBM5	8.51965e-07	1.38888e-07	1.8801e-06	4.4998e-08	1.83379e-08	1.17696e-07
k141_669252_11	Pseudoalteromonadaceae	CBM5	1.45836e-07	0	5.23498e-08	4.3069e-06	1.75278e-06	3.0847e-06
k141_687849_4	Flavobacteriaceae	CBM5	4.4049e-07	2.07443e-07	2.33692e-07	9.43956e-06	2.12062e-05	1.0376e-05
k141_700674_3	Halieaceae	CBM5	1.86257e-06	1.35124e-06	4.74768e-07	1.79053e-07	9.26195e-08	9.52073e-07
k141_702915_3	Oceanospirillaceae	CBM5	5.84204e-08	4.97114e-08	2.41058e-07	9.5217e-07	1.13749e-08	4.36865e-06
k141_731092_2	Vibrionaceae	CBM5	1.087e-07	6.61395e-08	2.77209e-08	9.21347e-08	1.2189e-06	5.65954e-07
k141_755090_2	Halieaceae	CBM5	2.01357e-06	3.85897e-07	9.95747e-07	5.39917e-07	0	6.00885e-08
k141_768382_55	Pseudoalteromonadaceae	CBM5	1.47645e-07	4.09735e-08	9.53952e-08	6.92094e-06	6.04006e-06	7.60885e-06
k141_775856_2	Actinobacteria	CBM5	3.41266e-06	1.74127e-06	2.74058e-06	1.54988e-06	1.34662e-07	1.63542e-06
k141_793306_7	Flavobacteriaceae	CBM5	2.01635e-07	5.47936e-08	2.96135e-08	1.34983e-06	2.60355e-06	2.01042e-06
k141_797120_8	Herpetosiphonaceae	CBM5	2.09957e-06	3.06285e-06	5.02732e-06	1.14156e-07	3.4726e-08	6.62836e-08
k141_824879_2	Vibrionaceae	CBM5	2.07321e-07	5.01254e-08	1.61231e-07	9.24141e-08	1.39589e-06	7.21656e-07
k141_828845_2	Oceanospirillaceae	CBM5	3.84927e-07	5.92412e-07	5.83265e-07	2.02019e-06	0	8.72921e-06
k141_847809_2	Vibrionaceae	CBM5	2.12953e-08	3.41956e-08	0	3.31942e-08	3.28344e-06	9.46792e-07
k141_852801_9	Oceanospirillaceae	CBM5	1.66191e-07	6.02493e-08	1.09071e-07	4.92829e-07	2.3618e-07	5.38228e-06
k141_854020_2	Halieaceae	CBM5	3.73724e-07	4.14183e-07	4.72345e-07	1.07916e-06	3.56622e-07	4.67033e-07
k141_868516_29	Alteromonadaceae	CBM5	9.57245e-06	3.48406e-05	5.50513e-05	0	5.54958e-08	1.72817e-08
k141_900519_2	Nitrosomonadales	CBM5	8.03376e-08	0	5.33763e-08	2.55342e-06	1.17318e-08	5.49003e-07
k141_906460_7	Oceanospirillaceae	CBM5	5.76398e-07	1.35608e-06	1.19984e-06	2.11911e-06	0	5.29259e-06
k141_909721_2	Vibrionaceae	CBM5	4.83162e-08	1.07994e-08	1.54472e-08	1.43454e-08	4.52645e-06	1.8765e-06
k141_918719_1	Pseudoalteromonadaceae	CBM5	2.31745e-07	1.19703e-07	1.40968e-07	6.43934e-06	5.7595e-06	7.21473e-06
k141_925867_3	Vibrionaceae	CBM5	2.33439e-07	0	1.59965e-08	1.25099e-08	3.58672e-06	1.36532e-06
k141_942629_2	Rhodobacterales	CBM5	2.85343e-07	2.23519e-08	6.01967e-08	1.91156e-06	1.13204e-07	1.9831e-06
k141_943867_9	Cyclobacteriaceae	CBM5	8.91088e-08	0	0	2.42321e-06	1.69555e-06	1.93151e-06
k141_955310_4	Cellvibrionaceae	CBM5	2.04612e-07	3.41015e-07	9.19099e-08	1.31852e-06	3.20883e-08	4.22909e-06
k141_955310_5	Cellvibrionaceae	CBM5	3.24147e-08	1.2679e-08	2.83372e-08	1.97652e-06	3.27612e-08	4.60654e-06
k141_962369_4	Phyllobacteriaceae	CBM5	6.96663e-06	4.53648e-06	2.08169e-06	8.8375e-08	2.20202e-07	5.02586e-07
k141_963108_8	Oceanospirillaceae	CBM5	1.21941e-07	0	0	1.16102e-06	0	5.30856e-06
k141_992463_4	Halieaceae	CBM5	3.41257e-06	6.13447e-07	3.58891e-07	1.22951e-06	1.61809e-08	1.09335e-06
k141_997423_7	Herpetosiphonaceae	CBM5	1.69416e-06	1.79336e-06	2.02961e-06	1.26051e-07	2.23254e-08	1.30278e-07
k141_1001111_21	Vibrionaceae	CBM5	2.80415e-07	8.44259e-07	2.30064e-06	6.97716e-08	5.5296e-06	2.48911e-06
k141_1025156_2	Halieaceae	CBM5	1.80741e-06	3.39913e-07	7.27727e-07	3.63702e-06	2.72898e-07	3.72719e-06
k141_1027587_2	Gammaproteobacteria	CBM5	5.50907e-06	2.45848e-06	1.07527e-06	0	6.32343e-09	4.00082e-07
k141_1050841_14	Pseudoalteromonadaceae	CBM5	3.42614e-07	2.92169e-07	2.07734e-07	7.30086e-06	7.19526e-06	8.32627e-06
k141_1053102_3	Puniceicoccaceae	CBM5	4.79585e-06	2.17144e-06	6.33812e-07	1.60362e-07	2.22424e-08	1.48918e-08
k141_1065822_7	Vibrionaceae	CBM5	3.28064e-08	8.25496e-08	7.46027e-08	1.14927e-07	2.6526e-06	1.42255e-06
k141_16224_4	Cryomorphaceae	CBM50	2.34674e-05	2.68184e-05	3.13569e-05	1.16371e-06	3.27477e-07	4.45129e-07
k141_17764_1	Staphylococcaceae	CBM50	2.90288e-07	4.00753e-08	3.24147e-08	4.8164e-08	1.18517e-06	3.86375e-07
k141_26540_5	Rhodobacteraceae	CBM50	1.81234e-05	1.39488e-05	5.84098e-06	1.46633e-06	8.67133e-09	1.24119e-06
k141_30726_5	Vibrionaceae	CBM50	2.4152e-07	7.94757e-08	3.67734e-08	7.30783e-08	4.2394e-06	1.94513e-06
k141_35239_10	Flavobacteriaceae	CBM50	9.64458e-06	5.57817e-06	5.16347e-06	5.12165e-07	5.40296e-08	2.78155e-07
k141_35776_3	Halieaceae	CBM50	1.88126e-07	6.80943e-08	1.26856e-07	4.45774e-06	1.96837e-06	1.46276e-05
k141_38995_8	Oceanospirillaceae	CBM50	4.49257e-08	0	0	2.6761e-05	8.63532e-07	1.27265e-05
k141_48577_3	Oceanospirillaceae	CBM50	3.51995e-08	6.52184e-07	3.50798e-08	2.88232e-05	9.59057e-07	1.79787e-05
k141_52467_6	Porticoccaceae	CBM50	8.31401e-06	3.21445e-06	3.76827e-06	7.03871e-08	6.13663e-08	2.0489e-07
k141_54984_6	Vibrionaceae	CBM50	1.03196e-07	0	5.73331e-08	3.51297e-08	1.73328e-06	1.14534e-06
k141_78684_2	Hahellaceae	CBM50	1.13227e-05	7.53238e-06	2.31359e-06	7.20834e-07	4.6637e-08	1.0095e-06
k141_81813_4	Flavobacteriaceae	CBM50	1.28419e-07	9.44947e-09	3.29461e-08	2.61053e-06	1.82092e-06	2.37067e-06
k141_89541_2	Oceanospirillaceae	CBM50	2.19337e-08	8.85032e-08	2.18591e-08	1.97938e-06	5.05738e-08	1.64516e-06
k141_91233_3	Gammaproteobacteria	CBM50	3.53879e-06	2.90136e-06	2.78741e-06	8.62338e-07	2.05525e-08	1.87491e-06
k141_93530_2	Vibrionaceae	CBM50	1.78918e-07	1.06817e-07	1.22001e-07	2.32408e-08	1.50577e-06	4.11546e-07
k141_100855_7	Flavobacteriaceae	CBM50	2.4112e-06	1.89235e-06	6.68203e-07	3.26189e-07	3.9877e-08	4.26628e-08
k141_101573_40	Alteromonadaceae	CBM50	7.00001e-07	1.28165e-06	8.58274e-07	1.96547e-05	9.82039e-06	1.0234e-05
k141_109143_5	Oceanospirillaceae	CBM50	5.77615e-08	3.28143e-08	1.91884e-08	1.60208e-06	1.52633e-08	2.327e-06
k141_111981_5	Rhodobacteraceae	CBM50	2.43468e-07	3.80931e-07	4.5832e-07	2.896e-06	2.75036e-06	1.65836e-06
k141_114172_15	Vibrionaceae	CBM50	1.23623e-07	4.36288e-08	7.16364e-08	4.58804e-08	6.64954e-06	2.40899e-06
k141_121549_2	Vibrionaceae	CBM50	1.46433e-07	4.78738e-08	7.35727e-08	2.76328e-07	2.72676e-05	1.21949e-05
k141_124436_2	Oceanospirillaceae	CBM50	6.77305e-08	4.06759e-08	9.40912e-08	2.49329e-06	1.18889e-07	3.53927e-06
k141_127288_8	Flavobacteriia	CBM50	7.72525e-07	7.98414e-07	2.93295e-07	2.32717e-06	2.58713e-07	2.13205e-06
k141_127592_2	Halieaceae	CBM50	8.87198e-07	1.96814e-07	1.63172e-07	1.98465e-06	2.37346e-07	2.91501e-06
k141_128259_2	Flavobacteriaceae	CBM50	3.95836e-07	1.10645e-07	8.17656e-08	1.61602e-06	5.5967e-06	2.54315e-06
k141_129374_4	Vibrionaceae	CBM50	8.83535e-08	2.34302e-08	0	1.55618e-08	8.14886e-06	4.27295e-06
k141_131438_4	Phyllobacteriaceae	CBM50	8.88339e-06	2.57878e-06	2.85047e-06	2.78879e-07	0	4.26783e-07
k141_134414_2	Synechococcaceae	CBM50	4.65355e-06	1.42119e-06	8.15862e-07	1.82365e-07	3.06431e-07	8.71166e-08
k141_137082_7	Oceanospirillaceae	CBM50	1.89827e-08	1.41077e-08	2.39629e-08	3.26593e-06	0	1.67036e-06
k141_143131_1	Porticoccaceae	CBM50	3.162e-06	1.77356e-06	5.01186e-07	1.33001e-07	7.93214e-08	5.31075e-08
k141_155571_2	Alphaproteobacteria	CBM50	3.03134e-06	1.57797e-06	5.18303e-07	2.27888e-07	2.53527e-08	3.94873e-07
k141_157229_2	Oceanospirillaceae	CBM50	0	0	2.99125e-08	3.1994e-06	6.84432e-08	3.74247e-06
k141_157457_9	Pseudoalteromonadaceae	CBM50	7.17999e-08	5.42652e-08	0	6.59594e-06	7.01716e-06	5.2288e-06
k141_160500_1	Litoricolaceae	CBM50	8.92519e-06	3.33742e-05	7.97562e-05	0	2.13218e-08	4.94149e-08
k141_163279_3	Rhodobacteraceae	CBM50	4.82783e-08	7.10404e-08	8.93546e-08	1.64693e-06	4.71183e-06	2.60309e-06
k141_171669_5	Gammaproteobacteria	CBM50	0	0	1.13214e-07	3.04515e-06	3.12133e-07	1.16768e-05
k141_177955_4	Flavobacteriaceae	CBM50	1.58867e-07	5.19541e-08	4.32588e-08	5.29438e-07	2.21233e-06	2.0167e-07
k141_179092_45	Rhodobacteraceae	CBM50	5.16264e-07	4.64039e-07	1.44184e-07	1.58948e-05	8.2912e-06	5.80398e-06
k141_181010_24	Alteromonadaceae	CBM50	1.30064e-07	2.25619e-07	5.54494e-07	1.0039e-05	2.18315e-06	2.78953e-06
k141_183781_2	Rhodocyclaceae	CBM50	1.44681e-07	6.40025e-08	6.52283e-08	2.9866e-06	2.55168e-07	2.54958e-07
k141_188341_18	Pseudoalteromonadaceae	CBM50	2.37045e-07	1.2345e-07	1.48943e-07	6.40703e-06	8.0131e-06	6.24696e-06
k141_188537_4	Cryomorphaceae	CBM50	2.72421e-08	4.48665e-08	1.80996e-08	2.79926e-06	9.18337e-07	6.12605e-07
k141_206876_7	Schleiferiaceae	CBM50	0.000391454	0.000453557	0.000269011	4.83921e-05	3.43497e-06	9.44018e-06
k141_211107_2	Oceanospirillales	CBM50	1.8773e-06	1.55677e-06	1.48949e-06	3.32921e-07	1.2906e-07	6.03709e-07
k141_218521_1	Rhodospirillaceae	CBM50	1.63256e-06	4.53834e-07	1.10414e-06	2.43576e-08	2.12219e-07	5.50009e-08
k141_221004_12	Halieaceae	CBM50	0	0	0	1.82788e-06	1.28312e-06	7.95397e-06
k141_221138_5	Halieaceae	CBM50	1.52945e-06	7.64929e-07	7.81772e-07	3.13136e-06	2.95997e-07	1.44123e-06
k141_222000_5	Oceanospirillaceae	CBM50	6.02532e-08	2.0343e-07	1.72771e-07	6.54144e-06	1.0767e-07	5.43835e-06
k141_223447_5	Halieaceae	CBM50	5.40199e-07	1.43598e-06	1.0992e-06	3.67776e-06	5.99214e-08	3.28077e-06
k141_225585_3	Gammaproteobacteria	CBM50	4.12858e-06	1.50211e-06	1.24788e-06	1.98632e-07	0	4.16021e-07
k141_228818_2	Litoricolaceae	CBM50	7.88133e-06	3.69104e-05	5.78999e-05	2.58985e-08	3.86928e-08	4.10388e-08
k141_232705_1	Schleiferiaceae	CBM50	6.02661e-06	4.67424e-06	8.30126e-06	5.44442e-08	2.61682e-08	4.18703e-08
k141_232918_4	Pseudoalteromonadaceae	CBM50	0	5.03339e-08	6.92966e-08	8.37523e-08	2.17843e-06	6.50521e-07
k141_236413_6	Flavobacteriaceae	CBM50	3.80013e-07	7.35152e-08	4.27191e-08	8.31002e-06	3.14544e-06	5.03589e-06
k141_245605_4	Halieaceae	CBM50	1.72719e-06	9.54923e-07	1.00792e-06	3.1891e-06	5.83172e-07	2.14859e-06
k141_248131_8	Porticoccaceae	CBM50	6.56639e-06	3.89184e-06	1.92084e-06	3.45731e-08	0	2.53854e-07
k141_248563_31	Rhodobacterales	CBM50	3.28454e-07	3.61031e-07	6.22905e-07	2.63662e-05	1.25359e-05	1.23082e-05
k141_248605_2	Gammaproteobacteria	CBM50	5.37953e-07	2.81765e-07	1.69504e-07	2.19585e-05	1.76401e-06	2.85207e-05
k141_249206_51	Flavobacteriaceae	CBM50	3.4362e-07	3.60953e-07	0	7.9009e-06	5.52469e-06	7.64237e-06
k141_249753_3	Pseudoalteromonadaceae	CBM50	1.07821e-07	7.04356e-08	2.80638e-08	1.09619e-06	4.59861e-07	5.18614e-07
k141_252616_28	Alteromonadaceae	CBM50	1.07264e-07	2.07058e-08	5.46069e-08	1.40331e-05	2.89783e-06	3.36657e-06
k141_252889_1	Schleiferiaceae	CBM50	2.08465e-07	2.87336e-07	9.28437e-08	9.66506e-06	5.22094e-07	2.26634e-06
k141_253261_2	Oceanospirillaceae	CBM50	2.59976e-08	4.6028e-08	3.45456e-08	2.14052e-05	1.69402e-06	1.49033e-05
k141_254822_1	Pseudoalteromonadaceae	CBM50	1.04827e-07	2.14777e-07	1.97885e-07	5.24736e-06	4.81665e-06	6.81837e-06
k141_255233_41	Flavobacteriaceae	CBM50	5.0283e-07	1.63812e-07	1.80617e-07	1.47477e-06	2.92227e-06	1.57086e-06
k141_260312_3	Gammaproteobacteria	CBM50	5.33634e-08	6.9042e-07	2.83001e-06	6.75401e-08	0	7.11707e-08
k141_262256_3	Vibrionaceae	CBM50	8.12357e-08	5.52973e-08	4.69633e-08	3.07247e-07	1.32279e-06	4.69329e-07
k141_265663_2	Oceanospirillaceae	CBM50	6.41729e-07	4.28167e-08	0	0.000143145	5.65192e-06	6.84974e-05
k141_265726_8	Oceanospirillaceae	CBM50	2.56181e-07	6.60699e-08	1.39345e-07	4.39476e-06	5.0977e-08	4.79996e-06
k141_268648_23	Oceanospirillaceae	CBM50	9.11167e-08	0	5.13942e-08	1.41314e-06	4.76795e-08	1.00561e-05
k141_269068_6	Pseudoalteromonadaceae	CBM50	0	6.26027e-08	7.99518e-08	8.75351e-08	2.84452e-06	8.70878e-07
k141_269200_11	Chitinophagaceae	CBM50	2.75566e-07	1.19155e-07	1.55191e-06	3.63261e-06	4.38996e-07	1.84659e-06
k141_275484_2	Vibrionaceae	CBM50	3.25176e-08	0	4.32094e-08	1.50727e-07	3.6929e-06	6.06071e-07
k141_282474_17	Vibrionaceae	CBM50	4.99937e-08	3.14494e-08	4.04068e-08	0	6.81007e-06	2.31417e-06
k141_283840_29	Alteromonadaceae	CBM50	1.7099e-07	6.30062e-07	9.03776e-07	2.0328e-05	8.65627e-06	7.83269e-06
k141_285666_4	Gammaproteobacteria	CBM50	2.66937e-06	2.84722e-07	1.49432e-06	6.44733e-07	0	6.47634e-07
k141_295302_2	Gammaproteobacteria	CBM50	1.60765e-07	1.75885e-06	1.63351e-06	1.35032e-07	0	0
k141_295782_2	Halieaceae	CBM50	1.74205e-06	6.8763e-07	5.5285e-07	2.13608e-06	3.86298e-07	8.70846e-07
k141_297739_4	Halieaceae	CBM50	1.7051e-06	1.53993e-06	1.208e-06	5.01253e-06	4.48673e-07	1.65074e-05
k141_299669_5	Gammaproteobacteria	CBM50	5.13502e-07	1.36539e-06	3.28458e-06	7.40195e-08	5.16685e-09	1.5221e-07
k141_300895_4	Vibrionaceae	CBM50	4.163e-08	3.09388e-08	0	7.73283e-08	7.09817e-06	1.57721e-06
k141_307680_3	Oceanospirillaceae	CBM50	8.81562e-08	1.67991e-08	3.24392e-07	6.86892e-06	9.12865e-07	4.76151e-06
k141_312928_4	Vibrionaceae	CBM50	3.95485e-08	0	5.25519e-08	2.05488e-08	1.44413e-06	1.86985e-06
k141_313650_2	Vibrionaceae	CBM50	1.50851e-07	4.06268e-08	0	0	1.76376e-06	5.12586e-08
k141_327515_51	Rhodobacteraceae	CBM50	7.25417e-07	7.859e-07	4.48105e-07	4.95375e-06	8.86136e-06	8.04215e-06
k141_334054_4	Halieaceae	CBM50	1.00548e-06	3.53128e-07	9.23886e-08	2.30482e-06	5.28905e-07	6.77229e-06
k141_335425_4	Litoricolaceae	CBM50	1.19719e-05	4.28115e-05	7.21447e-05	3.89722e-08	0	1.46669e-08
k141_336943_2	Halieaceae	CBM50	7.90223e-08	4.6021e-07	5.25024e-07	3.88234e-07	4.64154e-08	3.58146e-07
k141_338390_3	Cryomorphaceae	CBM50	2.7661e-06	3.42695e-06	2.30428e-06	2.43082e-07	6.18271e-08	5.51928e-09
k141_338419_6	Oceanospirillaceae	CBM50	1.08858e-07	3.85247e-08	0	2.24629e-06	0	2.03691e-06
k141_341389_1	Cryomorphaceae	CBM50	2.35029e-06	2.90074e-06	1.8633e-06	4.96262e-07	0	5.09107e-08
k141_342287_11	Gammaproteobacteria	CBM50	2.16464e-06	1.4687e-06	1.41008e-06	7.708e-07	5.53114e-08	1.73484e-06
k141_343148_3	Flammeovirgaceae	CBM50	1.161e-05	4.67817e-06	1.91568e-06	2.37631e-07	0	1.87855e-07
k141_343397_3	Halieaceae	CBM50	6.89982e-07	3.07172e-07	6.12772e-07	3.11601e-06	1.99305e-07	2.80852e-06
k141_352149_4	Halieaceae	CBM50	1.52298e-06	1.15294e-06	1.58586e-06	3.30078e-06	3.85169e-07	1.09369e-05
k141_356227_2	Oceanospirillaceae	CBM50	1.02027e-07	1.97077e-08	8.12606e-07	7.00968e-06	1.46803e-06	4.76625e-06
k141_356320_26	Oceanospirillaceae	CBM50	3.5042e-07	2.95222e-07	1.3479e-07	3.20839e-06	9.11571e-09	9.13674e-06
k141_359016_2	Rhodobacteraceae	CBM50	1.29974e-07	3.35981e-08	1.51308e-07	1.4681e-07	1.58658e-06	7.5627e-07
k141_361639_6	Crocinitomicaceae	CBM50	1.62588e-07	0	1.33797e-06	2.70479e-06	3.11157e-07	1.82223e-06
k141_361989_26	Hahellaceae	CBM50	2.66117e-05	1.83367e-05	4.65247e-06	5.49921e-07	3.2606e-08	1.00937e-06
k141_362906_21	Oceanospirillaceae	CBM50	3.16029e-07	1.98407e-07	9.4398e-08	2.17143e-05	8.81699e-07	1.50964e-05
k141_365850_2	Gammaproteobacteria	CBM50	1.02667e-05	3.22421e-05	6.61019e-05	7.48687e-08	1.04122e-07	1.84603e-08
k141_369067_2	Oceanospirillaceae	CBM50	1.40955e-07	2.81163e-08	0	2.25228e-06	2.5586e-08	1.92015e-06
k141_370647_2	Halieaceae	CBM50	2.02325e-06	7.22367e-07	2.56911e-07	1.02416e-06	8.62242e-08	1.51131e-06
k141_385953_11	Oceanospirillaceae	CBM50	0	4.8272e-08	0	6.2688e-07	1.21884e-07	4.8467e-06
k141_386124_2	Halieaceae	CBM50	3.95941e-06	5.88255e-07	6.35853e-07	2.67116e-06	2.88361e-07	1.51566e-06
k141_393942_7	Pseudoalteromonadaceae	CBM50	2.10006e-07	8.53445e-08	2.29527e-08	1.69697e-06	6.17333e-07	2.03548e-06
k141_394916_4	Flavobacteriaceae	CBM50	2.55206e-06	2.18899e-06	1.602e-06	3.89899e-07	2.25767e-07	1.64929e-07
k141_397664_11	Oceanospirillaceae	CBM50	4.97235e-08	0	8.60681e-08	1.44713e-06	7.26118e-09	1.05439e-05
k141_398148_2	Alteromonadaceae	CBM50	1.98164e-05	3.14566e-05	8.19123e-05	4.24379e-06	8.51919e-07	1.2683e-06
k141_401492_5	Rhodobacteraceae	CBM50	1.86371e-07	5.27181e-08	6.43612e-08	2.68897e-06	5.96906e-07	4.06438e-07
k141_403108_8	Flavobacteriia	CBM50	7.24374e-07	8.09541e-08	5.81078e-07	1.03199e-06	5.40362e-07	1.64688e-06
k141_409711_22	Cryomorphaceae	CBM50	3.43965e-06	3.28018e-06	3.4527e-06	1.9313e-07	0	9.43218e-08
k141_409919_2	Porticoccaceae	CBM50	4.23193e-06	2.9667e-06	1.15384e-06	7.73338e-08	1.44632e-07	8.15451e-08
k141_415962_7	Rhodobacteraceae	CBM50	3.87916e-07	3.16309e-07	5.32108e-07	1.92712e-06	8.73309e-07	9.25451e-07
k141_415962_8	Rhodobacteraceae	CBM50	0	2.92878e-08	2.36301e-08	1.6656e-06	6.58514e-07	1.04943e-06
k141_416563_3	Rhodobacteraceae	CBM50	7.62779e-08	9.55657e-08	7.6971e-08	2.8944e-06	1.30592e-05	9.09066e-06
k141_432219_4	Vibrionaceae	CBM50	8.74228e-08	3.52641e-08	3.47897e-08	5.48871e-08	2.65756e-06	1.03157e-06
k141_432721_41	Alteromonadaceae	CBM50	1.33013e-06	7.45229e-07	1.2302e-06	2.5609e-05	1.05832e-05	8.31093e-06
k141_433436_8	Oceanospirillaceae	CBM50	5.27245e-08	6.85719e-08	2.62726e-08	1.46289e-06	5.96705e-08	3.67264e-06
k141_437197_12	Halieaceae	CBM50	1.98587e-06	3.66803e-07	7.04367e-07	4.97946e-06	6.27664e-07	3.37966e-06
k141_444939_1	Rhodobacteraceae	CBM50	6.55206e-08	3.01246e-08	6.988e-08	2.02846e-05	7.65427e-06	8.00888e-06
k141_448873_4	Litoricolaceae	CBM50	1.07744e-05	3.19127e-05	5.50652e-05	0	0	0
k141_451567_5	Flavobacteriaceae	CBM50	7.51913e-07	1.36882e-07	3.40902e-07	2.19053e-06	1.89703e-06	1.44997e-06
k141_452115_21	Pseudoalteromonadaceae	CBM50	1.77511e-07	2.86552e-08	9.01697e-08	7.06821e-06	6.85962e-06	8.10878e-06
k141_452811_2	Halieaceae	CBM50	1.62685e-05	1.17116e-05	9.99513e-06	5.3185e-07	1.66955e-07	1.91798e-06
k141_456222_3	Pseudoalteromonadaceae	CBM50	3.18752e-08	1.02997e-08	3.49896e-08	3.96406e-07	2.6095e-06	6.31969e-07
k141_457388_3	Alphaproteobacteria	CBM50	8.23015e-06	4.21659e-06	2.69729e-06	6.34808e-07	3.96834e-08	5.23235e-07
k141_464226_2	Halieaceae	CBM50	7.24818e-07	8.45329e-07	7.94978e-07	4.0824e-06	4.9845e-07	1.03267e-05
k141_464793_2	Pseudoalteromonadaceae	CBM50	1.85705e-07	1.76094e-08	1.42077e-08	5.70165e-08	3.21332e-06	8.31024e-07
k141_466969_9	Oceanospirillaceae	CBM50	1.42678e-07	6.68974e-08	1.76004e-08	1.87557e-05	1.4483e-06	1.26836e-05
k141_471091_2	Oceanospirillaceae	CBM50	1.35827e-07	0	9.11738e-08	3.28386e-06	3.10817e-08	1.91259e-06
k141_471138_1	Vibrionaceae	CBM50	1.2159e-07	1.17151e-07	8.55362e-08	3.62335e-08	1.79452e-06	9.17997e-07
k141_471493_7	Flavobacteriaceae	CBM50	6.28763e-07	2.70467e-07	2.28147e-07	2.61235e-06	2.74774e-06	9.73057e-07
k141_477419_9	Alteromonadaceae	CBM50	2.37477e-07	2.10872e-07	3.58183e-07	1.1358e-05	2.71713e-06	4.35031e-06
k141_482816_3	Rhodobacteraceae	CBM50	1.52592e-05	3.84561e-05	2.19879e-05	3.51304e-06	2.35907e-07	1.08264e-06
k141_486552_2	Halieaceae	CBM50	3.15274e-05	2.43914e-05	1.89478e-05	1.79266e-06	5.38154e-08	3.27052e-06
k141_487982_11	Oceanospirillaceae	CBM50	2.70265e-08	6.45415e-08	1.10574e-07	3.13778e-06	1.35019e-08	1.33706e-06
k141_488563_2	Oceanospirillaceae	CBM50	1.37633e-07	1.38497e-07	1.68847e-07	1.78513e-06	9.19031e-08	3.86989e-06
k141_488834_7	Schleiferiaceae	CBM50	1.38314e-05	1.31259e-05	1.92148e-05	1.70234e-07	4.72359e-07	1.67155e-07
k141_489963_2	Rhodobacteraceae	CBM50	3.12018e-07	0	2.45331e-08	2.12775e-05	8.58369e-05	3.90458e-05
k141_489963_3	Rhodobacteraceae	CBM50	1.48689e-07	1.02716e-07	4.39063e-08	2.09054e-05	9.81388e-05	4.99803e-05
k141_495895_6	Pseudomonadaceae	CBM50	6.43435e-06	3.09562e-05	7.03921e-05	2.46396e-08	0	3.70917e-08
k141_498408_8	Halieaceae	CBM50	1.1025e-07	4.56829e-08	7.13882e-08	2.97517e-06	1.21037e-06	1.11827e-05
k141_499236_15	Alphaproteobacteria	CBM50	1.15784e-05	5.33975e-06	3.59757e-06	1.97485e-07	0	2.24466e-06
k141_509058_1	Alphaproteobacteria	CBM50	9.26378e-06	3.99347e-06	2.17169e-06	6.97115e-07	5.63392e-09	1.07344e-06
k141_510775_2	Cellvibrionaceae	CBM50	7.02672e-06	1.30208e-06	1.49707e-06	2.71954e-07	3.87264e-08	1.16233e-06
k141_513006_2	Alteromonadaceae	CBM50	3.16143e-08	2.47319e-08	2.10045e-08	9.4538e-07	7.33323e-07	9.79025e-07
k141_519026_4	Halieaceae	CBM50	1.47064e-06	8.93414e-07	1.03215e-06	3.04066e-06	9.63913e-08	2.7934e-06
k141_519239_9	Oceanospirillaceae	CBM50	1.04405e-07	8.76162e-08	1.33372e-07	4.89409e-06	1.11575e-07	5.50328e-06
k141_523395_22	Streptococcaceae	CBM50	1.95909e-07	2.43874e-07	3.52957e-07	4.23514e-08	4.65593e-06	2.52613e-06
k141_526936_14	Alteromonadaceae	CBM50	4.35846e-08	3.25226e-08	6.05879e-08	1.29712e-05	2.63832e-06	4.05022e-06
k141_527522_2	Hahellaceae	CBM50	8.48213e-06	3.6534e-06	1.58393e-06	5.4798e-07	1.30351e-07	1.39665e-06
k141_529729_12	Alphaproteobacteria	CBM50	1.06795e-05	4.70344e-06	1.94757e-06	1.61736e-08	1.48942e-08	8.06308e-07
k141_535260_2	Vibrionaceae	CBM50	2.8627e-07	6.21174e-08	3.17922e-07	8.73994e-08	2.91226e-06	1.33244e-06
k141_536748_1	Pseudoalteromonadaceae	CBM50	1.73688e-07	3.35278e-08	1.10153e-07	5.03648e-06	6.99101e-06	6.39503e-06
k141_536910_2	Oceanospirillaceae	CBM50	1.6731e-07	9.86839e-09	1.67623e-08	7.37329e-06	3.29643e-08	3.48232e-05
k141_544030_2	Flavobacteriaceae	CBM50	6.41057e-06	5.74503e-06	4.20748e-06	8.8004e-07	1.18813e-07	3.82384e-07
k141_546562_2	Litoricolaceae	CBM50	2.64657e-05	6.50609e-05	5.65191e-05	4.8827e-08	7.36708e-08	1.74085e-07
k141_547856_25	Alteromonadaceae	CBM50	1.22085e-07	8.29304e-07	4.3769e-07	2.39974e-05	1.26192e-05	1.26341e-05
k141_552501_2	Alteromonadaceae	CBM50	1.3897e-07	1.7807e-08	3.02466e-08	9.14536e-06	9.59973e-06	4.37836e-06
k141_557458_2	Vibrionaceae	CBM50	3.90956e-08	3.05846e-08	2.59751e-08	8.55304e-08	7.16321e-06	1.89673e-06
k141_558794_32	Alteromonadaceae	CBM50	2.31046e-07	1.09202e-07	3.19806e-08	1.43902e-05	3.87516e-06	4.20262e-06
k141_568057_3	Halieaceae	CBM50	8.83786e-08	6.77558e-08	5.87187e-08	5.42913e-06	2.29107e-06	1.47662e-05
k141_568478_36	Halieaceae	CBM50	4.72029e-08	0	0	6.17989e-06	2.76921e-06	1.39667e-05
k141_582838_136	Rhodobacteraceae	CBM50	1.1625e-07	0	3.81354e-08	2.41606e-07	6.14705e-06	2.84289e-06
k141_584543_165	Rhodobacteraceae	CBM50	3.12115e-07	3.32957e-08	1.88517e-08	1.24386e-05	8.19824e-05	4.53235e-05
k141_584543_309	Rhodobacteraceae	CBM50	3.66956e-07	8.41716e-08	1.58022e-07	1.10238e-05	7.92298e-05	3.54199e-05
k141_586933_1	Hahellaceae	CBM50	1.05243e-05	3.08207e-06	4.21963e-06	1.12617e-06	1.46084e-07	2.36804e-06
k141_590679_3	Oceanospirillaceae	CBM50	3.79372e-07	4.92556e-07	3.00255e-07	0.000112954	5.46012e-06	5.0906e-05
k141_592694_2	Halieaceae	CBM50	1.02715e-06	6.78678e-07	6.03257e-07	1.69358e-06	0	4.95743e-07
k141_593997_2	Actinobacteria	CBM50	6.93908e-06	9.53145e-07	1.01775e-06	4.89396e-07	8.99731e-09	3.61435e-08
k141_597409_2	Vibrionaceae	CBM50	1.72559e-07	9.2643e-08	5.74368e-07	7.58884e-08	3.43141e-05	1.48331e-05
k141_602188_4	Rhodobacteraceae	CBM50	5.3094e-08	1.82117e-07	8.00936e-07	5.12056e-06	2.76477e-06	2.35088e-06
k141_603642_2	Gammaproteobacteria	CBM50	6.00454e-06	2.34383e-06	1.56118e-06	6.16249e-07	0	9.63791e-07
k141_606570_2	Vibrionaceae	CBM50	1.01506e-07	0	2.88495e-08	2.10377e-07	0.000104237	4.46717e-05
k141_609533_3	Oceanospirillaceae	CBM50	2.06951e-08	1.61898e-08	1.29936e-07	1.35486e-05	5.48669e-07	9.45287e-06
k141_611212_2	Rhodobacteraceae	CBM50	2.11196e-07	2.4783e-07	3.62337e-07	1.79944e-06	1.20383e-06	1.20498e-06
k141_612969_4	Vibrionaceae	CBM50	1.07821e-07	1.24721e-07	1.51845e-07	2.7293e-08	2.27244e-06	1.22394e-06
k141_615592_2	Porticoccaceae	CBM50	7.00079e-06	1.05004e-06	6.6218e-07	2.53179e-07	4.76396e-08	4.2708e-08
k141_617158_1	Vibrionaceae	CBM50	3.25176e-08	2.54386e-08	0	0	1.30561e-06	4.16989e-07
k141_618922_2	Pseudomonadaceae	CBM50	1.76629e-06	3.40725e-06	1.76499e-06	0	0	5.798e-07
k141_623758_4	Geobacteraceae	CBM50	2.5634e-07	2.78062e-07	1.1676e-07	2.24502e-06	2.89436e-08	2.41842e-07
k141_626583_2	Halieaceae	CBM50	1.66368e-06	1.74003e-06	8.85192e-07	7.39086e-07	1.11571e-07	6.3016e-07
k141_635219_2	Geobacteraceae	CBM50	5.62805e-08	4.5187e-08	0	3.10548e-06	3.54702e-08	8.68832e-08
k141_637959_7	Oceanospirillaceae	CBM50	1.96471e-07	6.49698e-08	1.82245e-07	1.59733e-06	3.24331e-08	6.26758e-06
k141_652781_129	Flavobacteriaceae	CBM50	1.80145e-07	8.03323e-08	2.02029e-07	1.46914e-05	1.15398e-05	5.80995e-06
k141_654695_6	Halieaceae	CBM50	7.60561e-07	6.70992e-07	5.69548e-07	8.60876e-07	9.65304e-08	4.04538e-07
k141_666179_3	Oceanospirillaceae	CBM50	2.7933e-08	2.40372e-08	0	1.10521e-06	2.25166e-07	4.96777e-06
k141_669165_5	Halieaceae	CBM50	8.43264e-07	1.22677e-06	1.02251e-06	4.45577e-06	1.40963e-07	6.26919e-06
k141_672604_4	Pseudoalteromonadaceae	CBM50	2.72966e-08	4.3776e-08	3.44581e-08	5.47249e-06	8.47356e-06	6.21274e-06
k141_684409_2	Litoricolaceae	CBM50	1.7934e-05	2.66434e-05	2.04641e-05	2.44135e-08	0	1.83757e-07
k141_686677_2	Halieaceae	CBM50	1.16398e-06	1.18246e-06	1.22996e-06	1.5846e-06	1.43139e-08	4.06426e-07
k141_703236_4	Pseudoalteromonadaceae	CBM50	5.73106e-07	7.78897e-08	8.30922e-08	1.80748e-06	1.32239e-06	2.85437e-06
k141_708894_4	Porticoccaceae	CBM50	4.27554e-06	1.71077e-06	1.28119e-06	2.7293e-08	8.07451e-09	7.19006e-08
k141_710600_2	Alphaproteobacteria	CBM50	2.66559e-06	2.22327e-06	1.07676e-06	1.65416e-07	2.52703e-08	2.77645e-07
k141_718328_3	Porticoccaceae	CBM50	4.90868e-06	2.70063e-06	1.84588e-06	4.09075e-08	7.6388e-08	1.46907e-07
k141_720942_19	Oceanospirillaceae	CBM50	7.9563e-08	2.03897e-08	3.82791e-08	1.03599e-06	5.60901e-08	5.54345e-06
k141_731896_48	Flavobacteriaceae	CBM50	2.40107e-07	8.3286e-08	1.1814e-07	1.64796e-05	1.54982e-05	9.83911e-06
k141_735804_7	Flavobacteriaceae	CBM50	8.90037e-08	8.1564e-08	3.21013e-08	1.85343e-06	1.514e-06	2.12627e-06
k141_736904_3	Halomonadaceae	CBM50	6.55306e-08	1.00415e-07	5.34132e-07	3.78924e-06	3.55157e-07	1.49306e-05
k141_738547_3	Halieaceae	CBM50	1.95509e-06	2.61647e-06	6.15158e-07	1.65315e-06	2.34439e-07	1.44478e-06
k141_740368_2	Halieaceae	CBM50	3.65173e-06	3.57566e-07	1.04981e-06	1.82288e-06	1.49802e-07	8.88642e-07
k141_742033_2	Oceanospirillaceae	CBM50	1.78513e-08	0	6.87899e-08	1.67743e-06	4.01453e-08	4.09525e-06
k141_743172_4	Rhodobacteraceae	CBM50	1.14367e-06	8.13704e-06	1.59532e-05	2.23066e-08	7.81098e-09	4.34886e-08
k141_745613_2	Gammaproteobacteria	CBM50	5.21873e-06	9.06053e-07	6.53159e-07	1.88413e-07	0	2.71769e-07
k141_746146_1	Alphaproteobacteria	CBM50	9.75561e-06	3.58898e-06	2.92927e-06	4.87274e-07	2.20512e-08	9.33484e-07
k141_749990_10	Rhodobacteraceae	CBM50	2.61789e-07	6.49103e-07	1.07233e-06	5.24262e-06	3.18113e-06	3.43804e-06
k141_756668_3	Oceanospirillaceae	CBM50	2.5354e-08	0	0	3.48546e-06	4.25981e-07	1.78898e-06
k141_756905_4	Vibrionaceae	CBM50	2.80001e-07	8.25509e-08	0	3.51226e-07	0.000105507	4.95214e-05
k141_757558_4	Pseudoalteromonadaceae	CBM50	2.62877e-07	4.96171e-08	0	3.38217e-08	2.60456e-06	1.37109e-06
k141_759257_9	Porticoccaceae	CBM50	6.89934e-06	2.707e-06	1.59633e-06	2.70847e-08	1.56251e-08	1.26341e-07
k141_759837_5	Oceanospirillaceae	CBM50	1.07821e-07	0	7.16364e-08	1.00812e-05	1.85795e-07	9.27472e-06
k141_759874_5	Halieaceae	CBM50	1.4221e-06	1.0026e-06	1.17983e-06	4.62736e-06	1.86081e-08	1.51962e-06
k141_761710_41	Flavobacteriia	CBM50	1.42705e-07	0	5.83464e-08	1.77542e-06	3.02742e-06	2.56987e-06
k141_777246_3	Flavobacteriaceae	CBM50	1.62904e-07	0	6.15141e-08	5.72405e-07	1.26904e-06	6.13946e-07
k141_778361_12	Oceanospirillaceae	CBM50	2.49622e-07	8.09333e-08	2.14721e-07	2.07668e-06	4.15808e-08	4.57659e-06
k141_789301_4	Halieaceae	CBM50	0	3.43493e-07	3.27975e-08	3.22096e-06	1.5271e-06	8.20309e-06
k141_790512_30	Rhodobacteraceae	CBM50	2.72944e-07	7.02907e-08	8.71051e-08	8.32409e-07	7.79178e-06	4.49939e-06
k141_790684_4	Rhodobacteraceae	CBM50	2.10482e-07	3.58932e-08	7.89906e-07	2.73587e-06	9.28304e-07	1.36102e-06
k141_791012_2	Pseudoalteromonadaceae	CBM50	4.95786e-07	3.90365e-07	2.60109e-07	6.3359e-08	3.78778e-06	1.71242e-06
k141_791141_16	Oceanospirillaceae	CBM50	0	0	0	1.17942e-06	9.64305e-08	8.70182e-06
k141_792683_12	Vibrionaceae	CBM50	1.60465e-07	8.9194e-08	7.66868e-08	1.57243e-07	7.57955e-06	3.51157e-06
k141_800059_1	Alteromonadaceae	CBM50	7.85634e-08	0	0	1.33089e-06	1.0638e-06	7.2813e-07
k141_801822_2	Halieaceae	CBM50	2.62717e-06	1.43332e-06	7.10309e-07	2.68441e-06	3.56362e-07	3.26391e-06
k141_811359_2	Pseudoalteromonadaceae	CBM50	9.85718e-08	7.23619e-08	4.71783e-08	1.01947e-07	1.6946e-06	1.11447e-06
k141_814282_1	Vibrionaceae	CBM50	3.717e-07	4.00657e-07	8.8509e-07	7.73998e-08	2.57934e-06	1.12964e-06
k141_819309_12	Rhodobacteraceae	CBM50	1.19802e-07	9.51197e-08	3.50461e-08	1.33304e-05	8.67962e-05	4.20961e-05
k141_830226_5	Pseudoalteromonadaceae	CBM50	2.71699e-07	1.55497e-07	7.50567e-08	6.52913e-06	6.74208e-06	6.28538e-06
k141_841297_6	Flavobacteriaceae	CBM50	1.44387e-07	2.93388e-08	9.65536e-08	1.17409e-05	1.1613e-05	6.39955e-06
k141_849393_2	Halieaceae	CBM50	2.59392e-06	1.46523e-06	1.86412e-06	1.99525e-06	0	2.88562e-06
k141_862619_1	Halieaceae	CBM50	1.12672e-06	8.86721e-07	1.27013e-06	1.52714e-06	3.11613e-07	3.77874e-06
k141_875723_3	Rhodobacteraceae	CBM50	2.05666e-05	3.84712e-05	2.29423e-05	2.58658e-05	2.04783e-06	1.24537e-05
k141_876857_6	Gammaproteobacteria	CBM50	3.84668e-07	1.18804e-06	3.24027e-06	7.39287e-08	0	2.237e-08
k141_882490_7	Rhodobacteraceae	CBM50	0	0	5.06573e-08	2.40097e-08	2.03452e-06	1.01894e-06
k141_883137_38	Flavobacteriaceae	CBM50	7.75288e-07	8.43488e-08	3.41127e-08	1.4179e-06	6.72399e-06	2.15154e-06
k141_885969_4	Rhodobacteraceae	CBM50	1.33493e-07	2.30955e-08	4.60521e-08	2.03082e-06	9.82394e-07	4.27447e-07
k141_890448_10	Oceanospirillaceae	CBM50	2.90507e-07	6.73377e-08	1.1513e-07	2.24943e-06	0	8.3677e-06
k141_891994_3	Cryomorphaceae	CBM50	1.56507e-05	1.18728e-05	3.00677e-05	1.07014e-06	0	7.20688e-07
k141_897006_3	Halieaceae	CBM50	7.53137e-06	1.05584e-06	2.19261e-06	5.39316e-06	7.20735e-08	2.63991e-06
k141_899679_8	Oceanospirillaceae	CBM50	1.45845e-07	3.87109e-08	6.57532e-08	2.32548e-06	0	4.05632e-06
k141_900990_12	Rhodobacteraceae	CBM50	4.40545e-08	0	9.92195e-09	2.2863e-06	7.34294e-06	4.95407e-06
k141_903007_10	Oceanospirillaceae	CBM50	1.13864e-07	4.36288e-08	9.20157e-08	9.73053e-06	8.00569e-07	4.38794e-06
k141_907882_2	Vibrionaceae	CBM50	0	1.09722e-07	4.22248e-08	2.16347e-08	2.69783e-06	1.01647e-06
k141_915796_2	Oceanospirillaceae	CBM50	1.30013e-07	6.92678e-08	5.9573e-08	3.87557e-07	0	7.95065e-06
[truncated: 5,597 more rows]

## Sheet: Table S8
S8 Table. Abundance of genes of ABC transporters of microbial community in coastal seawater of Heping Island and Badouzi fishing port from whole genome-shotgun sequencing.
[truncated: 2,208 more rows]

[truncated: 6 more sheets: Table S9, Table S10, Table S11, Table S12, Table S13, Table S14]
